# Supplementary material for: Analysis of Promoter-Associated Chromatin Interactions Reveals Biologically Relevant Candidate Target Genes at Endometrial Cancer Risk Loci
Source: Cancers (Basel). 2019 Sep 26;11(10):1440. doi: 10.3390/cancers11101440 (PMC6826789; doi:10.3390/cancers11101440)
Supplement: Supplementary file 1 [file cancers-11-01440-s001.zip]

Archive with 9 entries (9 files):
- Supp Figure S1.tif
- Supp Figure S2.tif
- Supp Figure S3.tif
- Supp File 1- Ishikawa promoter loops.txt
- Supp FIle 2- E6E7hTERT promoter loops.txt
- Supp File 3- ARK-1 promoter loops.txt
- Supp File 4- JHUEM-14 promoter loops.txt
- Supp File 5 - ECAC acknowledgments.docx
- Supp tables S1-6.xlsx
