# Supplementary material for: Analysis of Promoter-Associated Chromatin Interactions Reveals Biologically Relevant Candidate Target Genes at Endometrial Cancer Risk Loci
Source: Cancers (Basel). 2019 Sep 26;11(10):1440. doi: 10.3390/cancers11101440 (PMC6826789; doi:10.3390/cancers11101440)
Supplement: Supplementary file 1 [file cancers-11-01440-s001.zip › Supp File 1- Ishikawa promoter loops.txt]

chr1	65884977	67449407	chr1:65884977..65889226-chr1:67447471..67449407,2	200	.	65884977	67449407	0	2	4249,1936,	0,1562494,
chr1	201097775	202206258	chr1:201097775..201099939-chr1:202203488..202206258,2	200	.	201097775	202206258	0	2	2164,2770,	0,1105713,
chr1	201121624	201364837	chr1:201121624..201129493-chr1:201362964..201364837,2	200	.	201121624	201364837	0	2	7869,1873,	0,241340,
chr1	201121624	201330117	chr1:201121624..201129493-chr1:201327667..201330117,2	200	.	201121624	201330117	0	2	7869,2450,	0,206043,
chr1	201173332	201916806	chr1:201173332..201181057-chr1:201914718..201916806,2	200	.	201173332	201916806	0	2	7725,2088,	0,741386,
chr1	7921597	8941853	chr1:7921597..7926904-chr1:8937690..8941853,2	200	.	7921597	8941853	0	2	5307,4163,	0,1016093,
chr1	7996251	8452182	chr1:7996251..8000848-chr1:8449087..8452182,2	200	.	7996251	8452182	0	2	4597,3095,	0,452836,
chr1	8019895	8428484	chr1:8019895..8023080-chr1:8423730..8428484,2	200	.	8019895	8428484	0	2	3185,4754,	0,403835,
chr1	8069438	8941853	chr1:8069438..8074939-chr1:8937690..8941853,2	200	.	8069438	8941853	0	2	5501,4163,	0,868252,
chr1	8088609	8614195	chr1:8088609..8092023-chr1:8612045..8614195,2	200	.	8088609	8614195	0	2	3414,2150,	0,523436,
chr1	8129169	8941853	chr1:8129169..8133110-chr1:8937690..8941853,2	200	.	8129169	8941853	0	2	3941,4163,	0,808521,
chr1	8149320	8485845	chr1:8149320..8150692-chr1:8482716..8485845,2	200	.	8149320	8485845	0	2	1372,3129,	0,333396,
chr1	8341145	9218251	chr1:8341145..8345693-chr1:9212533..9218251,2	200	.	8341145	9218251	0	2	4548,5718,	0,871388,
chr1	15714410	16958194	chr1:15714410..15716617-chr1:16954408..16958194,2	200	.	15714410	16958194	0	2	2207,3786,	0,1239998,
chr1	16005650	17329598	chr1:16005650..16011079-chr1:17327873..17329598,2	200	.	16005650	17329598	0	2	5429,1725,	0,1322223,
chr1	16030154	16843379	chr1:16030154..16032309-chr1:16835037..16843379,2	200	.	16030154	16843379	0	2	2155,8342,	0,804883,
chr1	16040814	17251290	chr1:16040814..16045720-chr1:17247951..17251290,2	200	.	16040814	17251290	0	2	4906,3339,	0,1207137,
chr1	16172572	17034877	chr1:16172572..16178357-chr1:17021259..17034877,3	200	.	16172572	17034877	0	2	5785,13618,	0,848687,
chr1	16172572	16894510	chr1:16172572..16178357-chr1:16890201..16894510,2	200	.	16172572	16894510	0	2	5785,4309,	0,717629,
chr1	16246801	16843379	chr1:16246801..16249180-chr1:16835037..16843379,2	200	.	16246801	16843379	0	2	2379,8342,	0,588236,
chr1	16325028	16944872	chr1:16325028..16327506-chr1:16939185..16944872,3	200	.	16325028	16944872	0	2	2478,5687,	0,614157,
chr1	16344774	16834167	chr1:16344774..16346380-chr1:16831117..16834167,2	200	.	16344774	16834167	0	2	1606,3050,	0,486343,
chr1	16347966	18186917	chr1:16347966..16352089-chr1:18182511..18186917,2	200	.	16347966	18186917	0	2	4123,4406,	0,1834545,
chr1	16362856	16935698	chr1:16362856..16368887-chr1:16933306..16935698,2	200	.	16362856	16935698	0	2	6031,2392,	0,570450,
chr1	16362856	16843379	chr1:16362856..16368887-chr1:16835037..16843379,2	200	.	16362856	16843379	0	2	6031,8342,	0,472181,
chr1	16386662	17251290	chr1:16386662..16395505-chr1:17247951..17251290,2	200	.	16386662	17251290	0	2	8843,3339,	0,861289,
chr1	16386662	16944872	chr1:16386662..16395505-chr1:16939185..16944872,2	200	.	16386662	16944872	0	2	8843,5687,	0,552523,
chr1	16396497	17251290	chr1:16396497..16403720-chr1:17247951..17251290,2	200	.	16396497	17251290	0	2	7223,3339,	0,851454,
chr1	16396497	16973772	chr1:16396497..16403720-chr1:16969122..16973772,3	200	.	16396497	16973772	0	2	7223,4650,	0,572625,
chr1	16396497	16935698	chr1:16396497..16403720-chr1:16933306..16935698,2	200	.	16396497	16935698	0	2	7223,2392,	0,536809,
chr1	16396497	16929983	chr1:16396497..16403720-chr1:16926349..16929983,2	200	.	16396497	16929983	0	2	7223,3634,	0,529852,
chr1	16396497	16894510	chr1:16396497..16403720-chr1:16890201..16894510,3	200	.	16396497	16894510	0	2	7223,4309,	0,493704,
chr1	16396497	16889131	chr1:16396497..16403720-chr1:16885428..16889131,2	200	.	16396497	16889131	0	2	7223,3703,	0,488931,
chr1	16396497	16804455	chr1:16396497..16403720-chr1:16802054..16804455,2	200	.	16396497	16804455	0	2	7223,2401,	0,405557,
chr1	16435471	16843379	chr1:16435471..16440367-chr1:16835037..16843379,2	200	.	16435471	16843379	0	2	4896,8342,	0,399566,
chr1	16448683	16944872	chr1:16448683..16450499-chr1:16939185..16944872,2	200	.	16448683	16944872	0	2	1816,5687,	0,490502,
chr1	16464043	17251290	chr1:16464043..16472326-chr1:17247951..17251290,2	200	.	16464043	17251290	0	2	8283,3339,	0,783908,
chr1	16464043	17049690	chr1:16464043..16472326-chr1:17048244..17049690,2	200	.	16464043	17049690	0	2	8283,1446,	0,584201,
chr1	16464043	16944872	chr1:16464043..16472326-chr1:16939185..16944872,3	200	.	16464043	16944872	0	2	8283,5687,	0,475142,
chr1	16464043	16818087	chr1:16464043..16472326-chr1:16815872..16818087,2	200	.	16464043	16818087	0	2	8283,2215,	0,351829,
chr1	16477081	17308251	chr1:16477081..16483091-chr1:17301803..17308251,2	200	.	16477081	17308251	0	2	6010,6448,	0,824722,
chr1	16477081	17276117	chr1:16477081..16483091-chr1:17271678..17276117,2	200	.	16477081	17276117	0	2	6010,4439,	0,794597,
chr1	16477081	17251290	chr1:16477081..16483091-chr1:17247951..17251290,2	200	.	16477081	17251290	0	2	6010,3339,	0,770870,
chr1	16477081	17015443	chr1:16477081..16483091-chr1:17012711..17015443,2	200	.	16477081	17015443	0	2	6010,2732,	0,535630,
chr1	16477081	16944872	chr1:16477081..16483091-chr1:16939185..16944872,3	200	.	16477081	16944872	0	2	6010,5687,	0,462104,
chr1	16477081	16894510	chr1:16477081..16483091-chr1:16890201..16894510,2	200	.	16477081	16894510	0	2	6010,4309,	0,413120,
chr1	16477081	16866275	chr1:16477081..16483091-chr1:16860632..16866275,3	200	.	16477081	16866275	0	2	6010,5643,	0,383551,
chr1	16477081	16843379	chr1:16477081..16483091-chr1:16835037..16843379,2	200	.	16477081	16843379	0	2	6010,8342,	0,357956,
chr1	16477081	16804455	chr1:16477081..16483091-chr1:16802054..16804455,2	200	.	16477081	16804455	0	2	6010,2401,	0,324973,
chr1	16484059	17034877	chr1:16484059..16486102-chr1:17021259..17034877,2	200	.	16484059	17034877	0	2	2043,13618,	0,537200,
chr1	16484059	16843379	chr1:16484059..16486102-chr1:16835037..16843379,2	200	.	16484059	16843379	0	2	2043,8342,	0,350978,
chr1	16537075	17251290	chr1:16537075..16540316-chr1:17247951..17251290,2	200	.	16537075	17251290	0	2	3241,3339,	0,710876,
chr1	16537075	17235892	chr1:16537075..16540316-chr1:17230743..17235892,2	200	.	16537075	17235892	0	2	3241,5149,	0,693668,
chr1	16537075	17034877	chr1:16537075..16540316-chr1:17021259..17034877,3	200	.	16537075	17034877	0	2	3241,13618,	0,484184,
chr1	16537075	17015443	chr1:16537075..16540316-chr1:17012711..17015443,2	200	.	16537075	17015443	0	2	3241,2732,	0,475636,
chr1	16537075	16951387	chr1:16537075..16540316-chr1:16946734..16951387,2	200	.	16537075	16951387	0	2	3241,4653,	0,409659,
chr1	16537075	16929983	chr1:16537075..16540316-chr1:16926349..16929983,3	200	.	16537075	16929983	0	2	3241,3634,	0,389274,
chr1	16537075	16834167	chr1:16537075..16540316-chr1:16831117..16834167,2	200	.	16537075	16834167	0	2	3241,3050,	0,294042,
chr1	16537075	16797165	chr1:16537075..16540316-chr1:16794803..16797165,3	200	.	16537075	16797165	0	2	3241,2362,	0,257728,
chr1	16556416	16944872	chr1:16556416..16558429-chr1:16939185..16944872,2	200	.	16556416	16944872	0	2	2013,5687,	0,382769,
chr1	16562756	16944872	chr1:16562756..16564906-chr1:16939185..16944872,2	200	.	16562756	16944872	0	2	2150,5687,	0,376429,
chr1	16562756	16935698	chr1:16562756..16564906-chr1:16933306..16935698,2	200	.	16562756	16935698	0	2	2150,2392,	0,370550,
chr1	16562756	16843379	chr1:16562756..16564906-chr1:16835037..16843379,2	200	.	16562756	16843379	0	2	2150,8342,	0,272281,
chr1	16569125	16944872	chr1:16569125..16579401-chr1:16939185..16944872,2	200	.	16569125	16944872	0	2	10276,5687,	0,370060,
chr1	16569125	16843379	chr1:16569125..16579401-chr1:16835037..16843379,2	200	.	16569125	16843379	0	2	10276,8342,	0,265912,
chr1	16569125	16818087	chr1:16569125..16579401-chr1:16815872..16818087,2	200	.	16569125	16818087	0	2	10276,2215,	0,246747,
chr1	16678212	17215318	chr1:16678212..16682038-chr1:17212887..17215318,2	200	.	16678212	17215318	0	2	3826,2431,	0,534675,
chr1	16678212	16894510	chr1:16678212..16682038-chr1:16890201..16894510,2	200	.	16678212	16894510	0	2	3826,4309,	0,211989,
chr1	16692852	16935698	chr1:16692852..16695815-chr1:16933306..16935698,2	200	.	16692852	16935698	0	2	2963,2392,	0,240454,
chr1	16692852	16894510	chr1:16692852..16695815-chr1:16890201..16894510,3	200	.	16692852	16894510	0	2	2963,4309,	0,197349,
chr1	16710809	16944872	chr1:16710809..16713995-chr1:16939185..16944872,3	200	.	16710809	16944872	0	2	3186,5687,	0,228376,
chr1	16751122	16944872	chr1:16751122..16755767-chr1:16939185..16944872,2	200	.	16751122	16944872	0	2	4645,5687,	0,188063,
chr1	16758159	16944872	chr1:16758159..16760309-chr1:16939185..16944872,3	200	.	16758159	16944872	0	2	2150,5687,	0,181026,
chr1	16766179	17034877	chr1:16766179..16768307-chr1:17021259..17034877,2	200	.	16766179	17034877	0	2	2128,13618,	0,255080,
chr1	16766179	17015443	chr1:16766179..16768307-chr1:17012711..17015443,2	200	.	16766179	17015443	0	2	2128,2732,	0,246532,
chr1	16766179	16958194	chr1:16766179..16768307-chr1:16954408..16958194,2	200	.	16766179	16958194	0	2	2128,3786,	0,188229,
chr1	16766179	16951387	chr1:16766179..16768307-chr1:16946734..16951387,3	200	.	16766179	16951387	0	2	2128,4653,	0,180555,
chr1	24657736	26326047	chr1:24657736..24665080-chr1:26323083..26326047,2	200	.	24657736	26326047	0	2	7344,2964,	0,1665347,
chr1	24657736	25291757	chr1:24657736..24665080-chr1:25287345..25291757,2	200	.	24657736	25291757	0	2	7344,4412,	0,629609,
chr1	24881723	25233499	chr1:24881723..24885866-chr1:25228377..25233499,3	200	.	24881723	25233499	0	2	4143,5122,	0,346654,
chr1	24967762	25491625	chr1:24967762..24971475-chr1:25489258..25491625,2	200	.	24967762	25491625	0	2	3713,2367,	0,521496,
chr1	24967762	25349828	chr1:24967762..24971475-chr1:25344038..25349828,2	200	.	24967762	25349828	0	2	3713,5790,	0,376276,
chr1	24967762	25318409	chr1:24967762..24971475-chr1:25316846..25318409,2	200	.	24967762	25318409	0	2	3713,1563,	0,349084,
chr1	24967762	25253683	chr1:24967762..24971475-chr1:25250802..25253683,2	200	.	24967762	25253683	0	2	3713,2881,	0,283040,
chr1	24967762	25233499	chr1:24967762..24971475-chr1:25228377..25233499,2	200	.	24967762	25233499	0	2	3713,5122,	0,260615,
chr1	24999509	25759889	chr1:24999509..25002433-chr1:25754367..25759889,2	200	.	24999509	25759889	0	2	2924,5522,	0,754858,
chr1	25039028	25599155	chr1:25039028..25042654-chr1:25595499..25599155,2	200	.	25039028	25599155	0	2	3626,3656,	0,556471,
chr1	25061169	26326047	chr1:25061169..25063676-chr1:26323083..26326047,2	200	.	25061169	26326047	0	2	2507,2964,	0,1261914,
chr1	25068343	25286678	chr1:25068343..25070643-chr1:25280745..25286678,2	200	.	25068343	25286678	0	2	2300,5933,	0,212402,
chr1	32826397	33565865	chr1:32826397..32833425-chr1:33559394..33565865,2	200	.	32826397	33565865	0	2	7028,6471,	0,732997,
chr1	32857708	33565865	chr1:32857708..32861450-chr1:33559394..33565865,2	200	.	32857708	33565865	0	2	3742,6471,	0,701686,
chr1	32926984	33639885	chr1:32926984..32931252-chr1:33638356..33639885,2	200	.	32926984	33639885	0	2	4268,1529,	0,711372,
chr1	33168365	33614816	chr1:33168365..33170146-chr1:33611033..33614816,2	200	.	33168365	33614816	0	2	1781,3783,	0,442668,
chr1	33207140	33895816	chr1:33207140..33208962-chr1:33890515..33895816,2	200	.	33207140	33895816	0	2	1822,5301,	0,683375,
chr1	33207140	33865917	chr1:33207140..33208962-chr1:33862127..33865917,2	200	.	33207140	33865917	0	2	1822,3790,	0,654987,
chr1	33224462	33834043	chr1:33224462..33228253-chr1:33830056..33834043,2	200	.	33224462	33834043	0	2	3791,3987,	0,605594,
chr1	33224462	33687950	chr1:33224462..33228253-chr1:33684225..33687950,2	200	.	33224462	33687950	0	2	3791,3725,	0,459763,
chr1	33224462	33632284	chr1:33224462..33228253-chr1:33628877..33632284,2	200	.	33224462	33632284	0	2	3791,3407,	0,404415,
chr1	33281502	33565865	chr1:33281502..33284847-chr1:33559394..33565865,4	200	.	33281502	33565865	0	2	3345,6471,	0,277892,
chr1	33332601	33569482	chr1:33332601..33334221-chr1:33567182..33569482,2	200	.	33332601	33569482	0	2	1620,2300,	0,234581,
chr1	33339617	33834043	chr1:33339617..33345183-chr1:33830056..33834043,3	200	.	33339617	33834043	0	2	5566,3987,	0,490439,
chr1	33339617	33798674	chr1:33339617..33345183-chr1:33796580..33798674,2	200	.	33339617	33798674	0	2	5566,2094,	0,456963,
chr1	33339617	33565865	chr1:33339617..33345183-chr1:33559394..33565865,3	200	.	33339617	33565865	0	2	5566,6471,	0,219777,
chr1	33349012	33565865	chr1:33349012..33351345-chr1:33559394..33565865,2	200	.	33349012	33565865	0	2	2333,6471,	0,210382,
chr1	33353866	33632284	chr1:33353866..33355493-chr1:33628877..33632284,2	200	.	33353866	33632284	0	2	1627,3407,	0,275011,
chr1	33353866	33565865	chr1:33353866..33355493-chr1:33559394..33565865,2	200	.	33353866	33565865	0	2	1627,6471,	0,205528,
chr1	33362278	33817328	chr1:33362278..33365123-chr1:33812658..33817328,2	200	.	33362278	33817328	0	2	2845,4670,	0,450380,
chr1	33362278	33614816	chr1:33362278..33365123-chr1:33611033..33614816,3	200	.	33362278	33614816	0	2	2845,3783,	0,248755,
chr1	33362278	33586939	chr1:33362278..33365123-chr1:33582592..33586939,3	200	.	33362278	33586939	0	2	2845,4347,	0,220314,
chr1	33411833	33724761	chr1:33411833..33416659-chr1:33723261..33724761,2	200	.	33411833	33724761	0	2	4826,1500,	0,311428,
chr1	33499577	33701916	chr1:33499577..33503915-chr1:33699242..33701916,2	200	.	33499577	33701916	0	2	4338,2674,	0,199665,
chr1	33520421	33817328	chr1:33520421..33523137-chr1:33812658..33817328,2	200	.	33520421	33817328	0	2	2716,4670,	0,292237,
chr1	33535460	33817328	chr1:33535460..33539422-chr1:33812658..33817328,2	200	.	33535460	33817328	0	2	3962,4670,	0,277198,
chr1	40561690	42114190	chr1:40561690..40563936-chr1:42110269..42114190,2	200	.	40561690	42114190	0	2	2246,3921,	0,1548579,
chr1	41126391	42413532	chr1:41126391..41133439-chr1:42409174..42413532,2	200	.	41126391	42413532	0	2	7048,4358,	0,1282783,
chr1	41126391	42065604	chr1:41126391..41133439-chr1:42063076..42065604,2	200	.	41126391	42065604	0	2	7048,2528,	0,936685,
chr1	41134187	42015075	chr1:41134187..41136007-chr1:42009912..42015075,2	200	.	41134187	42015075	0	2	1820,5163,	0,875725,
chr1	41323727	42245641	chr1:41323727..41329135-chr1:42243244..42245641,2	200	.	41323727	42245641	0	2	5408,2397,	0,919517,
chr1	41323727	42233519	chr1:41323727..41329135-chr1:42223145..42233519,2	200	.	41323727	42233519	0	2	5408,10374,	0,899418,
chr1	41323727	41962797	chr1:41323727..41329135-chr1:41957612..41962797,2	200	.	41323727	41962797	0	2	5408,5185,	0,633885,
chr1	41388414	41952587	chr1:41388414..41390008-chr1:41949426..41952587,2	200	.	41388414	41952587	0	2	1594,3161,	0,561012,
chr1	41443736	43354473	chr1:41443736..41447296-chr1:43351523..43354473,2	200	.	41443736	43354473	0	2	3560,2950,	0,1907787,
chr1	41443736	42260077	chr1:41443736..41447296-chr1:42256600..42260077,2	200	.	41443736	42260077	0	2	3560,3477,	0,812864,
chr1	41443736	42165846	chr1:41443736..41447296-chr1:42163362..42165846,2	200	.	41443736	42165846	0	2	3560,2484,	0,719626,
chr1	41443736	41971135	chr1:41443736..41447296-chr1:41963421..41971135,4	200	.	41443736	41971135	0	2	3560,7714,	0,519685,
chr1	41627466	42269083	chr1:41627466..41629156-chr1:42266475..42269083,2	200	.	41627466	42269083	0	2	1690,2608,	0,639009,
chr1	41822534	43003416	chr1:41822534..41826794-chr1:43001500..43003416,2	200	.	41822534	43003416	0	2	4260,1916,	0,1178966,
chr1	41822534	42640460	chr1:41822534..41826794-chr1:42631406..42640460,2	200	.	41822534	42640460	0	2	4260,9054,	0,808872,
chr1	41839395	43313973	chr1:41839395..41840784-chr1:43311728..43313973,2	200	.	41839395	43313973	0	2	1389,2245,	0,1472333,
chr1	41845825	42640460	chr1:41845825..41853674-chr1:42631406..42640460,2	200	.	41845825	42640460	0	2	7849,9054,	0,785581,
chr1	41928114	42622166	chr1:41928114..41929983-chr1:42617347..42622166,2	200	.	41928114	42622166	0	2	1869,4819,	0,689233,
chr1	41939757	42622166	chr1:41939757..41946240-chr1:42617347..42622166,2	200	.	41939757	42622166	0	2	6483,4819,	0,677590,
chr1	49123713	50894616	chr1:49123713..49126219-chr1:50886609..50894616,2	200	.	49123713	50894616	0	2	2506,8007,	0,1762896,
chr1	49612127	50490338	chr1:49612127..49615822-chr1:50487575..50490338,2	200	.	49612127	50490338	0	2	3695,2763,	0,875448,
chr1	57042234	58913410	chr1:57042234..57046786-chr1:58908467..58913410,2	200	.	57042234	58913410	0	2	4552,4943,	0,1866233,
chr1	58380449	59046470	chr1:58380449..58386291-chr1:59038427..59046470,2	200	.	58380449	59046470	0	2	5842,8043,	0,657978,
chr1	58544075	59046470	chr1:58544075..58545635-chr1:59038427..59046470,2	200	.	58544075	59046470	0	2	1560,8043,	0,494352,
chr1	58558346	59046470	chr1:58558346..58564793-chr1:59038427..59046470,2	200	.	58558346	59046470	0	2	6447,8043,	0,480081,
chr1	58647871	59775423	chr1:58647871..58653314-chr1:59771095..59775423,2	200	.	58647871	59775423	0	2	5443,4328,	0,1123224,
chr1	58711274	58913410	chr1:58711274..58713710-chr1:58908467..58913410,2	200	.	58711274	58913410	0	2	2436,4943,	0,197193,
chr1	58715102	59086506	chr1:58715102..58718292-chr1:59084538..59086506,2	200	.	58715102	59086506	0	2	3190,1968,	0,369436,
chr1	91965460	92972596	chr1:91965460..91968030-chr1:92970432..92972596,2	200	.	91965460	92972596	0	2	2570,2164,	0,1004972,
chr1	91965460	92879813	chr1:91965460..91968030-chr1:92875390..92879813,2	200	.	91965460	92879813	0	2	2570,4423,	0,909930,
chr1	91965460	92765921	chr1:91965460..91968030-chr1:92763306..92765921,2	200	.	91965460	92765921	0	2	2570,2615,	0,797846,
chr1	91965460	92363404	chr1:91965460..91968030-chr1:92359562..92363404,3	200	.	91965460	92363404	0	2	2570,3842,	0,394102,
chr1	91981689	92373026	chr1:91981689..91983430-chr1:92371280..92373026,2	200	.	91981689	92373026	0	2	1741,1746,	0,389591,
chr1	91999196	92352179	chr1:91999196..92001051-chr1:92350818..92352179,2	200	.	91999196	92352179	0	2	1855,1361,	0,351622,
chr1	92021824	92352179	chr1:92021824..92023611-chr1:92350818..92352179,2	200	.	92021824	92352179	0	2	1787,1361,	0,328994,
chr1	100232494	100847561	chr1:100232494..100234142-chr1:100845555..100847561,2	200	.	100232494	100847561	0	2	1648,2006,	0,613061,
chr1	100502691	100733076	chr1:100502691..100505157-chr1:100730173..100733076,2	200	.	100502691	100733076	0	2	2466,2903,	0,227482,
chr1	100597434	101003944	chr1:100597434..100599101-chr1:100995179..101003944,2	200	.	100597434	101003944	0	2	1667,8765,	0,397745,
chr1	100597434	100847561	chr1:100597434..100599101-chr1:100845555..100847561,2	200	.	100597434	100847561	0	2	1667,2006,	0,248121,
chr1	100597434	100810633	chr1:100597434..100599101-chr1:100808755..100810633,2	200	.	100597434	100810633	0	2	1667,1878,	0,211321,
chr1	107421099	109237101	chr1:107421099..107426392-chr1:109233698..109237101,2	200	.	107421099	109237101	0	2	5293,3403,	0,1812599,
chr1	107977419	109644019	chr1:107977419..107983678-chr1:109642162..109644019,2	200	.	107977419	109644019	0	2	6259,1857,	0,1664743,
chr1	108327241	109254295	chr1:108327241..108330856-chr1:109250481..109254295,2	200	.	108327241	109254295	0	2	3615,3814,	0,923240,
chr1	108409214	110082700	chr1:108409214..108411857-chr1:110081100..110082700,2	200	.	108409214	110082700	0	2	2643,1600,	0,1671886,
chr1	108494957	109644019	chr1:108494957..108501833-chr1:109642162..109644019,2	200	.	108494957	109644019	0	2	6876,1857,	0,1147205,
chr1	108653720	109644019	chr1:108653720..108668275-chr1:109642162..109644019,2	200	.	108653720	109644019	0	2	14555,1857,	0,988442,
chr1	108653720	109254295	chr1:108653720..108668275-chr1:109250481..109254295,2	200	.	108653720	109254295	0	2	14555,3814,	0,596761,
chr1	108741354	109208413	chr1:108741354..108743452-chr1:109203496..109208413,3	200	.	108741354	109208413	0	2	2098,4917,	0,462142,
chr1	116183595	117855742	chr1:116183595..116186605-chr1:117850477..117855742,2	200	.	116183595	117855742	0	2	3010,5265,	0,1666882,
chr1	116310518	117627951	chr1:116310518..116317555-chr1:117626178..117627951,2	200	.	116310518	117627951	0	2	7037,1773,	0,1315660,
chr1	116668838	117745673	chr1:116668838..116673184-chr1:117743640..117745673,2	200	.	116668838	117745673	0	2	4346,2033,	0,1074802,
chr1	116914330	117733913	chr1:116914330..116919849-chr1:117732149..117733913,2	200	.	116914330	117733913	0	2	5519,1764,	0,817819,
chr1	117104886	117553836	chr1:117104886..117107477-chr1:117550862..117553836,2	200	.	117104886	117553836	0	2	2591,2974,	0,445976,
chr1	117110900	117605787	chr1:117110900..117120982-chr1:117601637..117605787,2	200	.	117110900	117605787	0	2	10082,4150,	0,490737,
chr1	117110900	117593399	chr1:117110900..117120982-chr1:117589730..117593399,3	200	.	117110900	117593399	0	2	10082,3669,	0,478830,
chr1	117110900	117532485	chr1:117110900..117120982-chr1:117529883..117532485,2	200	.	117110900	117532485	0	2	10082,2602,	0,418983,
chr1	117110900	117518532	chr1:117110900..117120982-chr1:117515608..117518532,3	200	.	117110900	117518532	0	2	10082,2924,	0,404708,
chr1	117110900	117455017	chr1:117110900..117120982-chr1:117452576..117455017,2	200	.	117110900	117455017	0	2	10082,2441,	0,341676,
chr1	117110900	117444383	chr1:117110900..117120982-chr1:117441251..117444383,3	200	.	117110900	117444383	0	2	10082,3132,	0,330351,
chr1	117141581	117754207	chr1:117141581..117143681-chr1:117752076..117754207,2	200	.	117141581	117754207	0	2	2100,2131,	0,610495,
chr1	117141581	117638163	chr1:117141581..117143681-chr1:117634667..117638163,2	200	.	117141581	117638163	0	2	2100,3496,	0,493086,
chr1	117155431	117549920	chr1:117155431..117159291-chr1:117546714..117549920,2	200	.	117155431	117549920	0	2	3860,3206,	0,391283,
chr1	117155431	117455017	chr1:117155431..117159291-chr1:117452576..117455017,2	200	.	117155431	117455017	0	2	3860,2441,	0,297145,
chr1	117206784	117532485	chr1:117206784..117208338-chr1:117529883..117532485,2	200	.	117206784	117532485	0	2	1554,2602,	0,323099,
chr1	117235511	117593399	chr1:117235511..117237172-chr1:117589730..117593399,2	200	.	117235511	117593399	0	2	1661,3669,	0,354219,
chr1	117235511	117577946	chr1:117235511..117237172-chr1:117575606..117577946,2	200	.	117235511	117577946	0	2	1661,2340,	0,340095,
chr1	117235511	117518532	chr1:117235511..117237172-chr1:117515608..117518532,3	200	.	117235511	117518532	0	2	1661,2924,	0,280097,
chr1	117255465	117605787	chr1:117255465..117258403-chr1:117601637..117605787,2	200	.	117255465	117605787	0	2	2938,4150,	0,346172,
chr1	117261793	117605787	chr1:117261793..117267663-chr1:117601637..117605787,2	200	.	117261793	117605787	0	2	5870,4150,	0,339844,
chr1	117273882	117605787	chr1:117273882..117275543-chr1:117601637..117605787,2	200	.	117273882	117605787	0	2	1661,4150,	0,327755,
chr1	117302304	117605787	chr1:117302304..117304515-chr1:117601637..117605787,2	200	.	117302304	117605787	0	2	2211,4150,	0,299333,
chr1	117367397	117605787	chr1:117367397..117370811-chr1:117601637..117605787,2	200	.	117367397	117605787	0	2	3414,4150,	0,234240,
chr1	149857905	151585986	chr1:149857905..149861027-chr1:151584332..151585986,2	200	.	149857905	151585986	0	2	3122,1654,	0,1726427,
chr1	149904793	151688745	chr1:149904793..149906785-chr1:151677576..151688745,2	200	.	149904793	151688745	0	2	1992,11169,	0,1772783,
chr1	150532724	151688745	chr1:150532724..150536571-chr1:151677576..151688745,2	200	.	150532724	151688745	0	2	3847,11169,	0,1144852,
chr1	150547591	151044185	chr1:150547591..150550303-chr1:151041985..151044185,2	200	.	150547591	151044185	0	2	2712,2200,	0,494394,
chr1	150547591	151007310	chr1:150547591..150550303-chr1:151005798..151007310,2	200	.	150547591	151007310	0	2	2712,1512,	0,458207,
chr1	150785501	151044185	chr1:150785501..150787269-chr1:151041985..151044185,2	200	.	150785501	151044185	0	2	1768,2200,	0,256484,
chr1	150833283	151012440	chr1:150833283..150835174-chr1:151010626..151012440,2	200	.	150833283	151012440	0	2	1891,1814,	0,177343,
chr1	150974228	151487541	chr1:150974228..150976636-chr1:151482193..151487541,2	200	.	150974228	151487541	0	2	2408,5348,	0,507965,
chr1	159069579	159896931	chr1:159069579..159072940-chr1:159894284..159896931,2	200	.	159069579	159896931	0	2	3361,2647,	0,824705,
chr1	159140396	159755032	chr1:159140396..159143192-chr1:159753372..159755032,2	200	.	159140396	159755032	0	2	2796,1660,	0,612976,
chr1	159150532	159916550	chr1:159150532..159155415-chr1:159914929..159916550,4	200	.	159150532	159916550	0	2	4883,1621,	0,764397,
chr1	159150532	159825674	chr1:159150532..159155415-chr1:159823290..159825674,2	200	.	159150532	159825674	0	2	4883,2384,	0,672758,
chr1	159160740	159932243	chr1:159160740..159164461-chr1:159930963..159932243,2	200	.	159160740	159932243	0	2	3721,1280,	0,770223,
chr1	159173610	159719804	chr1:159173610..159178801-chr1:159716806..159719804,2	200	.	159173610	159719804	0	2	5191,2998,	0,543196,
chr1	159215007	159690278	chr1:159215007..159217775-chr1:159687076..159690278,2	200	.	159215007	159690278	0	2	2768,3202,	0,472069,
chr1	159219900	160122204	chr1:159219900..159221934-chr1:160120613..160122204,2	200	.	159219900	160122204	0	2	2034,1591,	0,900713,
chr1	159245950	160158187	chr1:159245950..159250230-chr1:160155909..160158187,2	200	.	159245950	160158187	0	2	4280,2278,	0,909959,
chr1	159245950	159690278	chr1:159245950..159250230-chr1:159687076..159690278,2	200	.	159245950	159690278	0	2	4280,3202,	0,441126,
chr1	159283353	159896931	chr1:159283353..159286600-chr1:159894284..159896931,2	200	.	159283353	159896931	0	2	3247,2647,	0,610931,
chr1	159374662	159871866	chr1:159374662..159376378-chr1:159869732..159871866,2	200	.	159374662	159871866	0	2	1716,2134,	0,495070,
chr1	167484295	167907374	chr1:167484295..167490314-chr1:167904130..167907374,2	200	.	167484295	167907374	0	2	6019,3244,	0,419835,
chr1	167531372	168196120	chr1:167531372..167543205-chr1:168193062..168196120,2	200	.	167531372	168196120	0	2	11833,3058,	0,661690,
chr1	167612282	168214864	chr1:167612282..167615353-chr1:168210883..168214864,2	200	.	167612282	168214864	0	2	3071,3981,	0,598601,
chr1	167690339	168290214	chr1:167690339..167694785-chr1:168288299..168290214,2	200	.	167690339	168290214	0	2	4446,1915,	0,597960,
chr1	167690339	168109340	chr1:167690339..167694785-chr1:168102936..168109340,2	200	.	167690339	168109340	0	2	4446,6404,	0,412597,
chr1	167727602	167907374	chr1:167727602..167731988-chr1:167904130..167907374,3	200	.	167727602	167907374	0	2	4386,3244,	0,176528,
chr1	174967048	176200010	chr1:174967048..174970396-chr1:176197948..176200010,2	200	.	174967048	176200010	0	2	3348,2062,	0,1230900,
chr1	184019897	184725054	chr1:184019897..184022045-chr1:184723217..184725054,2	200	.	184019897	184725054	0	2	2148,1837,	0,703320,
chr1	184184816	185288962	chr1:184184816..184187805-chr1:185282953..185288962,2	200	.	184184816	185288962	0	2	2989,6009,	0,1098137,
chr1	184329420	184725054	chr1:184329420..184333776-chr1:184723217..184725054,2	200	.	184329420	184725054	0	2	4356,1837,	0,393797,
chr1	192752106	193030282	chr1:192752106..192754764-chr1:193027307..193030282,2	200	.	192752106	193030282	0	2	2658,2975,	0,275201,
chr1	192775630	193014500	chr1:192775630..192778731-chr1:193011951..193014500,2	200	.	192775630	193014500	0	2	3101,2549,	0,236321,
chr1	207975873	209783090	chr1:207975873..207980370-chr1:209780939..209783090,2	200	.	207975873	209783090	0	2	4497,2151,	0,1805066,
chr1	209539160	209980181	chr1:209539160..209540725-chr1:209977757..209980181,2	200	.	209539160	209980181	0	2	1565,2424,	0,438597,
chr1	209604221	209787749	chr1:209604221..209606296-chr1:209783999..209787749,2	200	.	209604221	209787749	0	2	2075,3750,	0,179778,
chr1	209714802	209942952	chr1:209714802..209718246-chr1:209940945..209942952,2	200	.	209714802	209942952	0	2	3444,2007,	0,226143,
chr1	226003770	227752495	chr1:226003770..226007054-chr1:227743162..227752495,2	200	.	226003770	227752495	0	2	3284,9333,	0,1739392,
chr1	226010174	226770069	chr1:226010174..226014114-chr1:226762243..226770069,2	200	.	226010174	226770069	0	2	3940,7826,	0,752069,
chr1	226201002	226739680	chr1:226201002..226203215-chr1:226738288..226739680,2	200	.	226201002	226739680	0	2	2213,1392,	0,537286,
chr1	226302336	226739680	chr1:226302336..226307901-chr1:226738288..226739680,2	200	.	226302336	226739680	0	2	5565,1392,	0,435952,
chr1	226319756	226498676	chr1:226319756..226323443-chr1:226495109..226498676,3	200	.	226319756	226498676	0	2	3687,3567,	0,175353,
chr1	226372963	226593322	chr1:226372963..226375593-chr1:226590942..226593322,2	200	.	226372963	226593322	0	2	2630,2380,	0,217979,
chr1	226372963	226532789	chr1:226372963..226375593-chr1:226527967..226532789,4	200	.	226372963	226532789	0	2	2630,4822,	0,155004,
chr1	226372963	226498676	chr1:226372963..226375593-chr1:226495109..226498676,4	200	.	226372963	226498676	0	2	2630,3567,	0,122146,
chr1	226396119	226498676	chr1:226396119..226403810-chr1:226495109..226498676,4	200	.	226396119	226498676	0	2	7691,3567,	0,98990,
chr1	234507404	235669676	chr1:234507404..234510308-chr1:235666823..235669676,2	200	.	234507404	235669676	0	2	2904,2853,	0,1159419,
chr1	234507404	235165132	chr1:234507404..234510308-chr1:235160222..235165132,2	200	.	234507404	235165132	0	2	2904,4910,	0,652818,
chr1	234507404	235063943	chr1:234507404..234510308-chr1:235052279..235063943,2	200	.	234507404	235063943	0	2	2904,11664,	0,544875,
chr1	234507404	234887419	chr1:234507404..234510308-chr1:234885798..234887419,2	200	.	234507404	234887419	0	2	2904,1621,	0,378394,
chr1	234511639	235102041	chr1:234511639..234514395-chr1:235092063..235102041,2	200	.	234511639	235102041	0	2	2756,9978,	0,580424,
chr1	234613814	235102041	chr1:234613814..234616000-chr1:235092063..235102041,3	200	.	234613814	235102041	0	2	2186,9978,	0,478249,
chr1	234742408	235248187	chr1:234742408..234747659-chr1:235246347..235248187,3	200	.	234742408	235248187	0	2	5251,1840,	0,503939,
chr1	234742408	235165132	chr1:234742408..234747659-chr1:235160222..235165132,3	200	.	234742408	235165132	0	2	5251,4910,	0,417814,
chr1	234742408	235102041	chr1:234742408..234747659-chr1:235092063..235102041,2	200	.	234742408	235102041	0	2	5251,9978,	0,349655,
chr1	234742408	235083784	chr1:234742408..234747659-chr1:235081906..235083784,2	200	.	234742408	235083784	0	2	5251,1878,	0,339498,
chr1	234742408	235069776	chr1:234742408..234747659-chr1:235067118..235069776,3	200	.	234742408	235069776	0	2	5251,2658,	0,324710,
chr1	234742408	235063943	chr1:234742408..234747659-chr1:235052279..235063943,2	200	.	234742408	235063943	0	2	5251,11664,	0,309871,
chr1	242594843	243420822	chr1:242594843..242598136-chr1:243417428..243420822,2	200	.	242594843	243420822	0	2	3293,3394,	0,822585,
chr1	242921068	243420822	chr1:242921068..242923275-chr1:243417428..243420822,2	200	.	242921068	243420822	0	2	2207,3394,	0,496360,
chr1	713694	1110096	chr1:713694..715294-chr1:1095431..1110096,2	200	.	713694	1110096	0	2	1600,14665,	0,381737,
chr1	775129	1251612	chr1:775129..780111-chr1:1236742..1251612,2	200	.	775129	1251612	0	2	4982,14870,	0,461613,
chr1	775129	1236101	chr1:775129..780111-chr1:1215794..1236101,2	200	.	775129	1236101	0	2	4982,20307,	0,440665,
chr1	782091	1511634	chr1:782091..785581-chr1:1509552..1511634,2	200	.	782091	1511634	0	2	3490,2082,	0,727461,
chr1	782091	1210739	chr1:782091..785581-chr1:1205679..1210739,2	200	.	782091	1210739	0	2	3490,5060,	0,423588,
chr1	782091	1110096	chr1:782091..785581-chr1:1095431..1110096,2	200	.	782091	1110096	0	2	3490,14665,	0,313340,
chr1	796404	1236101	chr1:796404..798185-chr1:1215794..1236101,2	200	.	796404	1236101	0	2	1781,20307,	0,419390,
chr1	808879	1343369	chr1:808879..814721-chr1:1341680..1343369,2	200	.	808879	1343369	0	2	5842,1689,	0,532801,
chr1	808879	1236101	chr1:808879..814721-chr1:1215794..1236101,3	200	.	808879	1236101	0	2	5842,20307,	0,406915,
chr1	808879	1187103	chr1:808879..814721-chr1:1182773..1187103,2	200	.	808879	1187103	0	2	5842,4330,	0,373894,
chr1	808879	1154522	chr1:808879..814721-chr1:1145262..1154522,4	200	.	808879	1154522	0	2	5842,9260,	0,336383,
chr1	808879	1110096	chr1:808879..814721-chr1:1095431..1110096,2	200	.	808879	1110096	0	2	5842,14665,	0,286552,
chr1	808879	1086771	chr1:808879..814721-chr1:1084660..1086771,2	200	.	808879	1086771	0	2	5842,2111,	0,275781,
chr1	820705	1337197	chr1:820705..827414-chr1:1333195..1337197,2	200	.	820705	1337197	0	2	6709,4002,	0,512490,
chr1	820705	1251612	chr1:820705..827414-chr1:1236742..1251612,4	200	.	820705	1251612	0	2	6709,14870,	0,416037,
chr1	820705	1116159	chr1:820705..827414-chr1:1110920..1116159,2	200	.	820705	1116159	0	2	6709,5239,	0,290215,
chr1	820705	1110096	chr1:820705..827414-chr1:1095431..1110096,2	200	.	820705	1110096	0	2	6709,14665,	0,274726,
chr1	820705	1081930	chr1:820705..827414-chr1:1067033..1081930,3	200	.	820705	1081930	0	2	6709,14897,	0,246328,
chr1	820705	1055125	chr1:820705..827414-chr1:1053766..1055125,2	200	.	820705	1055125	0	2	6709,1359,	0,233061,
chr1	838104	1297463	chr1:838104..840284-chr1:1275129..1297463,2	200	.	838104	1297463	0	2	2180,22334,	0,437025,
chr1	838104	1181949	chr1:838104..840284-chr1:1175863..1181949,2	200	.	838104	1181949	0	2	2180,6086,	0,337759,
chr1	841425	1269255	chr1:841425..844341-chr1:1259976..1269255,2	200	.	841425	1269255	0	2	2916,9279,	0,418551,
chr1	841425	1236101	chr1:841425..844341-chr1:1215794..1236101,4	200	.	841425	1236101	0	2	2916,20307,	0,374369,
chr1	841425	1210739	chr1:841425..844341-chr1:1205679..1210739,3	200	.	841425	1210739	0	2	2916,5060,	0,364254,
chr1	841425	1110096	chr1:841425..844341-chr1:1095431..1110096,2	200	.	841425	1110096	0	2	2916,14665,	0,254006,
chr1	845799	1677951	chr1:845799..850101-chr1:1676602..1677951,2	200	.	845799	1677951	0	2	4302,1349,	0,830803,
chr1	845799	1369816	chr1:845799..850101-chr1:1362346..1369816,2	200	.	845799	1369816	0	2	4302,7470,	0,516547,
chr1	845799	1297463	chr1:845799..850101-chr1:1275129..1297463,2	200	.	845799	1297463	0	2	4302,22334,	0,429330,
chr1	845799	1269255	chr1:845799..850101-chr1:1259976..1269255,2	200	.	845799	1269255	0	2	4302,9279,	0,414177,
chr1	845799	1251612	chr1:845799..850101-chr1:1236742..1251612,2	200	.	845799	1251612	0	2	4302,14870,	0,390943,
chr1	845799	1236101	chr1:845799..850101-chr1:1215794..1236101,4	200	.	845799	1236101	0	2	4302,20307,	0,369995,
chr1	845799	1210739	chr1:845799..850101-chr1:1205679..1210739,3	200	.	845799	1210739	0	2	4302,5060,	0,359880,
chr1	845799	1154522	chr1:845799..850101-chr1:1145262..1154522,4	200	.	845799	1154522	0	2	4302,9260,	0,299463,
chr1	845799	1110096	chr1:845799..850101-chr1:1095431..1110096,2	200	.	845799	1110096	0	2	4302,14665,	0,249632,
chr1	845799	1081930	chr1:845799..850101-chr1:1067033..1081930,5	200	.	845799	1081930	0	2	4302,14897,	0,221234,
chr1	845799	1049782	chr1:845799..850101-chr1:1046730..1049782,2	200	.	845799	1049782	0	2	4302,3052,	0,200931,
chr1	852931	1677951	chr1:852931..859571-chr1:1676602..1677951,2	200	.	852931	1677951	0	2	6640,1349,	0,823671,
chr1	852931	1416367	chr1:852931..859571-chr1:1412453..1416367,2	200	.	852931	1416367	0	2	6640,3914,	0,559522,
chr1	852931	1399537	chr1:852931..859571-chr1:1395515..1399537,2	200	.	852931	1399537	0	2	6640,4022,	0,542584,
chr1	852931	1388809	chr1:852931..859571-chr1:1386964..1388809,2	200	.	852931	1388809	0	2	6640,1845,	0,534033,
chr1	852931	1251612	chr1:852931..859571-chr1:1236742..1251612,3	200	.	852931	1251612	0	2	6640,14870,	0,383811,
chr1	852931	1236101	chr1:852931..859571-chr1:1215794..1236101,5	200	.	852931	1236101	0	2	6640,20307,	0,362863,
chr1	852931	1210739	chr1:852931..859571-chr1:1205679..1210739,2	200	.	852931	1210739	0	2	6640,5060,	0,352748,
chr1	852931	1190067	chr1:852931..859571-chr1:1187616..1190067,2	200	.	852931	1190067	0	2	6640,2451,	0,334685,
chr1	852931	1121235	chr1:852931..859571-chr1:1117340..1121235,3	200	.	852931	1121235	0	2	6640,3895,	0,264409,
chr1	852931	1110096	chr1:852931..859571-chr1:1095431..1110096,4	200	.	852931	1110096	0	2	6640,14665,	0,242500,
chr1	852931	1094481	chr1:852931..859571-chr1:1091969..1094481,2	200	.	852931	1094481	0	2	6640,2512,	0,239038,
chr1	852931	1081930	chr1:852931..859571-chr1:1067033..1081930,6	200	.	852931	1081930	0	2	6640,14897,	0,214102,
chr1	852931	1049782	chr1:852931..859571-chr1:1046730..1049782,2	200	.	852931	1049782	0	2	6640,3052,	0,193799,
chr1	860492	2365047	chr1:860492..875764-chr1:2357015..2365047,2	200	.	860492	2365047	0	2	15272,8032,	0,1496523,
chr1	860492	2340639	chr1:860492..875764-chr1:2331083..2340639,3	200	.	860492	2340639	0	2	15272,9556,	0,1470591,
chr1	860492	1729993	chr1:860492..875764-chr1:1724087..1729993,2	200	.	860492	1729993	0	2	15272,5906,	0,863595,
chr1	860492	1587891	chr1:860492..875764-chr1:1581751..1587891,2	200	.	860492	1587891	0	2	15272,6140,	0,721259,
chr1	860492	1568359	chr1:860492..875764-chr1:1559074..1568359,2	200	.	860492	1568359	0	2	15272,9285,	0,698582,
chr1	860492	1475334	chr1:860492..875764-chr1:1467268..1475334,3	200	.	860492	1475334	0	2	15272,8066,	0,606776,
chr1	860492	1463402	chr1:860492..875764-chr1:1449011..1463402,3	200	.	860492	1463402	0	2	15272,14391,	0,588519,
chr1	860492	1416367	chr1:860492..875764-chr1:1412453..1416367,2	200	.	860492	1416367	0	2	15272,3914,	0,551961,
chr1	860492	1378544	chr1:860492..875764-chr1:1371442..1378544,4	200	.	860492	1378544	0	2	15272,7102,	0,510950,
chr1	860492	1337197	chr1:860492..875764-chr1:1333195..1337197,3	200	.	860492	1337197	0	2	15272,4002,	0,472703,
chr1	860492	1297463	chr1:860492..875764-chr1:1275129..1297463,7	200	.	860492	1297463	0	2	15272,22334,	0,414637,
chr1	860492	1272761	chr1:860492..875764-chr1:1270503..1272761,3	200	.	860492	1272761	0	2	15272,2258,	0,410011,
chr1	860492	1269255	chr1:860492..875764-chr1:1259976..1269255,3	200	.	860492	1269255	0	2	15272,9279,	0,399484,
chr1	860492	1251612	chr1:860492..875764-chr1:1236742..1251612,9	200	.	860492	1251612	0	2	15272,14870,	0,376250,
chr1	860492	1236101	chr1:860492..875764-chr1:1215794..1236101,9	200	.	860492	1236101	0	2	15272,20307,	0,355302,
chr1	860492	1210739	chr1:860492..875764-chr1:1205679..1210739,4	200	.	860492	1210739	0	2	15272,5060,	0,345187,
chr1	860492	1190067	chr1:860492..875764-chr1:1187616..1190067,3	200	.	860492	1190067	0	2	15272,2451,	0,327124,
chr1	860492	1181949	chr1:860492..875764-chr1:1175863..1181949,2	200	.	860492	1181949	0	2	15272,6086,	0,315371,
chr1	860492	1143156	chr1:860492..875764-chr1:1138481..1143156,4	200	.	860492	1143156	0	2	15272,4675,	0,277989,
chr1	860492	1121235	chr1:860492..875764-chr1:1117340..1121235,2	200	.	860492	1121235	0	2	15272,3895,	0,256848,
chr1	860492	1116159	chr1:860492..875764-chr1:1110920..1116159,6	200	.	860492	1116159	0	2	15272,5239,	0,250428,
chr1	860492	1110096	chr1:860492..875764-chr1:1095431..1110096,7	200	.	860492	1110096	0	2	15272,14665,	0,234939,
chr1	860492	1081930	chr1:860492..875764-chr1:1067033..1081930,9	200	.	860492	1081930	0	2	15272,14897,	0,206541,
chr1	881006	1463402	chr1:881006..883911-chr1:1449011..1463402,2	200	.	881006	1463402	0	2	2905,14391,	0,568005,
chr1	881006	1251612	chr1:881006..883911-chr1:1236742..1251612,4	200	.	881006	1251612	0	2	2905,14870,	0,355736,
chr1	881006	1181949	chr1:881006..883911-chr1:1175863..1181949,2	200	.	881006	1181949	0	2	2905,6086,	0,294857,
chr1	881006	1110096	chr1:881006..883911-chr1:1095431..1110096,3	200	.	881006	1110096	0	2	2905,14665,	0,214425,
chr1	893040	1911382	chr1:893040..901012-chr1:1908219..1911382,2	200	.	893040	1911382	0	2	7972,3163,	0,1015179,
chr1	893040	1407630	chr1:893040..901012-chr1:1404782..1407630,2	200	.	893040	1407630	0	2	7972,2848,	0,511742,
chr1	893040	1337197	chr1:893040..901012-chr1:1333195..1337197,2	200	.	893040	1337197	0	2	7972,4002,	0,440155,
chr1	893040	1297463	chr1:893040..901012-chr1:1275129..1297463,7	200	.	893040	1297463	0	2	7972,22334,	0,382089,
chr1	893040	1269255	chr1:893040..901012-chr1:1259976..1269255,2	200	.	893040	1269255	0	2	7972,9279,	0,366936,
chr1	893040	1251612	chr1:893040..901012-chr1:1236742..1251612,4	200	.	893040	1251612	0	2	7972,14870,	0,343702,
chr1	893040	1236101	chr1:893040..901012-chr1:1215794..1236101,6	200	.	893040	1236101	0	2	7972,20307,	0,322754,
chr1	893040	1210739	chr1:893040..901012-chr1:1205679..1210739,3	200	.	893040	1210739	0	2	7972,5060,	0,312639,
chr1	893040	1187103	chr1:893040..901012-chr1:1182773..1187103,2	200	.	893040	1187103	0	2	7972,4330,	0,289733,
chr1	893040	1181949	chr1:893040..901012-chr1:1175863..1181949,3	200	.	893040	1181949	0	2	7972,6086,	0,282823,
chr1	893040	1154522	chr1:893040..901012-chr1:1145262..1154522,2	200	.	893040	1154522	0	2	7972,9260,	0,252222,
chr1	893040	1143156	chr1:893040..901012-chr1:1138481..1143156,4	200	.	893040	1143156	0	2	7972,4675,	0,245441,
chr1	893040	1121235	chr1:893040..901012-chr1:1117340..1121235,2	200	.	893040	1121235	0	2	7972,3895,	0,224300,
chr1	893040	1110096	chr1:893040..901012-chr1:1095431..1110096,2	200	.	893040	1110096	0	2	7972,14665,	0,202391,
chr1	893040	1094481	chr1:893040..901012-chr1:1091969..1094481,2	200	.	893040	1094481	0	2	7972,2512,	0,198929,
chr1	893040	1081930	chr1:893040..901012-chr1:1067033..1081930,6	200	.	893040	1081930	0	2	7972,14897,	0,173993,
chr1	902799	1251612	chr1:902799..904648-chr1:1236742..1251612,2	200	.	902799	1251612	0	2	1849,14870,	0,333943,
chr1	902799	1236101	chr1:902799..904648-chr1:1215794..1236101,4	200	.	902799	1236101	0	2	1849,20307,	0,312995,
chr1	902799	1210739	chr1:902799..904648-chr1:1205679..1210739,3	200	.	902799	1210739	0	2	1849,5060,	0,302880,
chr1	902799	1136157	chr1:902799..904648-chr1:1131484..1136157,2	200	.	902799	1136157	0	2	1849,4673,	0,228685,
chr1	902799	1121235	chr1:902799..904648-chr1:1117340..1121235,3	200	.	902799	1121235	0	2	1849,3895,	0,214541,
chr1	902799	1110096	chr1:902799..904648-chr1:1095431..1110096,5	200	.	902799	1110096	0	2	1849,14665,	0,192632,
chr1	902799	1081930	chr1:902799..904648-chr1:1067033..1081930,4	200	.	902799	1081930	0	2	1849,14897,	0,164234,
chr1	908096	1463402	chr1:908096..919891-chr1:1449011..1463402,2	200	.	908096	1463402	0	2	11795,14391,	0,540915,
chr1	908096	1448014	chr1:908096..919891-chr1:1446245..1448014,3	200	.	908096	1448014	0	2	11795,1769,	0,538149,
chr1	908096	1378544	chr1:908096..919891-chr1:1371442..1378544,3	200	.	908096	1378544	0	2	11795,7102,	0,463346,
chr1	908096	1337197	chr1:908096..919891-chr1:1333195..1337197,2	200	.	908096	1337197	0	2	11795,4002,	0,425099,
chr1	908096	1311313	chr1:908096..919891-chr1:1309910..1311313,2	200	.	908096	1311313	0	2	11795,1403,	0,401814,
chr1	908096	1297463	chr1:908096..919891-chr1:1275129..1297463,14	200	.	908096	1297463	0	2	11795,22334,	0,367033,
chr1	908096	1251612	chr1:908096..919891-chr1:1236742..1251612,7	200	.	908096	1251612	0	2	11795,14870,	0,328646,
chr1	908096	1236101	chr1:908096..919891-chr1:1215794..1236101,10	200	.	908096	1236101	0	2	11795,20307,	0,307698,
chr1	908096	1210739	chr1:908096..919891-chr1:1205679..1210739,4	200	.	908096	1210739	0	2	11795,5060,	0,297583,
chr1	908096	1181949	chr1:908096..919891-chr1:1175863..1181949,2	200	.	908096	1181949	0	2	11795,6086,	0,267767,
chr1	908096	1171654	chr1:908096..919891-chr1:1169985..1171654,2	200	.	908096	1171654	0	2	11795,1669,	0,261889,
chr1	908096	1166076	chr1:908096..919891-chr1:1164421..1166076,2	200	.	908096	1166076	0	2	11795,1655,	0,256325,
chr1	908096	1154522	chr1:908096..919891-chr1:1145262..1154522,2	200	.	908096	1154522	0	2	11795,9260,	0,237166,
chr1	908096	1143156	chr1:908096..919891-chr1:1138481..1143156,9	200	.	908096	1143156	0	2	11795,4675,	0,230385,
chr1	908096	1110096	chr1:908096..919891-chr1:1095431..1110096,9	200	.	908096	1110096	0	2	11795,14665,	0,187335,
chr1	908096	1081930	chr1:908096..919891-chr1:1067033..1081930,7	200	.	908096	1081930	0	2	11795,14897,	0,158937,
chr1	908096	1049782	chr1:908096..919891-chr1:1046730..1049782,8	200	.	908096	1049782	0	2	11795,3052,	0,138634,
chr1	927787	1251612	chr1:927787..929811-chr1:1236742..1251612,3	200	.	927787	1251612	0	2	2024,14870,	0,308955,
chr1	927787	1236101	chr1:927787..929811-chr1:1215794..1236101,6	200	.	927787	1236101	0	2	2024,20307,	0,288007,
chr1	927787	1116159	chr1:927787..929811-chr1:1110920..1116159,2	200	.	927787	1116159	0	2	2024,5239,	0,183133,
chr1	931306	2340639	chr1:931306..940432-chr1:2331083..2340639,2	200	.	931306	2340639	0	2	9126,9556,	0,1399777,
chr1	931306	2072183	chr1:931306..940432-chr1:2063487..2072183,2	200	.	931306	2072183	0	2	9126,8696,	0,1132181,
chr1	931306	1568359	chr1:931306..940432-chr1:1559074..1568359,2	200	.	931306	1568359	0	2	9126,9285,	0,627768,
chr1	931306	1369816	chr1:931306..940432-chr1:1362346..1369816,2	200	.	931306	1369816	0	2	9126,7470,	0,431040,
chr1	931306	1343369	chr1:931306..940432-chr1:1341680..1343369,2	200	.	931306	1343369	0	2	9126,1689,	0,410374,
chr1	931306	1337197	chr1:931306..940432-chr1:1333195..1337197,3	200	.	931306	1337197	0	2	9126,4002,	0,401889,
chr1	931306	1317528	chr1:931306..940432-chr1:1315510..1317528,2	200	.	931306	1317528	0	2	9126,2018,	0,384204,
chr1	931306	1297463	chr1:931306..940432-chr1:1275129..1297463,6	200	.	931306	1297463	0	2	9126,22334,	0,343823,
chr1	931306	1258336	chr1:931306..940432-chr1:1256891..1258336,3	200	.	931306	1258336	0	2	9126,1445,	0,325585,
chr1	931306	1251612	chr1:931306..940432-chr1:1236742..1251612,4	200	.	931306	1251612	0	2	9126,14870,	0,305436,
chr1	931306	1236101	chr1:931306..940432-chr1:1215794..1236101,4	200	.	931306	1236101	0	2	9126,20307,	0,284488,
chr1	931306	1210739	chr1:931306..940432-chr1:1205679..1210739,4	200	.	931306	1210739	0	2	9126,5060,	0,274373,
chr1	931306	1187103	chr1:931306..940432-chr1:1182773..1187103,3	200	.	931306	1187103	0	2	9126,4330,	0,251467,
chr1	931306	1181949	chr1:931306..940432-chr1:1175863..1181949,3	200	.	931306	1181949	0	2	9126,6086,	0,244557,
chr1	931306	1171654	chr1:931306..940432-chr1:1169985..1171654,4	200	.	931306	1171654	0	2	9126,1669,	0,238679,
chr1	931306	1154522	chr1:931306..940432-chr1:1145262..1154522,4	200	.	931306	1154522	0	2	9126,9260,	0,213956,
chr1	931306	1143156	chr1:931306..940432-chr1:1138481..1143156,4	200	.	931306	1143156	0	2	9126,4675,	0,207175,
chr1	931306	1110096	chr1:931306..940432-chr1:1095431..1110096,10	200	.	931306	1110096	0	2	9126,14665,	0,164125,
chr1	931306	1094481	chr1:931306..940432-chr1:1091969..1094481,4	200	.	931306	1094481	0	2	9126,2512,	0,160663,
chr1	931306	1081930	chr1:931306..940432-chr1:1067033..1081930,5	200	.	931306	1081930	0	2	9126,14897,	0,135727,
chr1	931306	1049782	chr1:931306..940432-chr1:1046730..1049782,4	200	.	931306	1049782	0	2	9126,3052,	0,115424,
chr1	948359	1587891	chr1:948359..951678-chr1:1581751..1587891,2	200	.	948359	1587891	0	2	3319,6140,	0,633392,
chr1	948359	1463402	chr1:948359..951678-chr1:1449011..1463402,5	200	.	948359	1463402	0	2	3319,14391,	0,500652,
chr1	948359	1337197	chr1:948359..951678-chr1:1333195..1337197,2	200	.	948359	1337197	0	2	3319,4002,	0,384836,
chr1	948359	1297463	chr1:948359..951678-chr1:1275129..1297463,6	200	.	948359	1297463	0	2	3319,22334,	0,326770,
chr1	948359	1269255	chr1:948359..951678-chr1:1259976..1269255,3	200	.	948359	1269255	0	2	3319,9279,	0,311617,
chr1	948359	1251612	chr1:948359..951678-chr1:1236742..1251612,7	200	.	948359	1251612	0	2	3319,14870,	0,288383,
chr1	948359	1236101	chr1:948359..951678-chr1:1215794..1236101,8	200	.	948359	1236101	0	2	3319,20307,	0,267435,
chr1	948359	1210739	chr1:948359..951678-chr1:1205679..1210739,2	200	.	948359	1210739	0	2	3319,5060,	0,257320,
chr1	948359	1190067	chr1:948359..951678-chr1:1187616..1190067,2	200	.	948359	1190067	0	2	3319,2451,	0,239257,
chr1	948359	1166076	chr1:948359..951678-chr1:1164421..1166076,2	200	.	948359	1166076	0	2	3319,1655,	0,216062,
chr1	948359	1136157	chr1:948359..951678-chr1:1131484..1136157,2	200	.	948359	1136157	0	2	3319,4673,	0,183125,
chr1	948359	1116159	chr1:948359..951678-chr1:1110920..1116159,4	200	.	948359	1116159	0	2	3319,5239,	0,162561,
chr1	956103	1692371	chr1:956103..964765-chr1:1689196..1692371,2	200	.	956103	1692371	0	2	8662,3175,	0,733093,
chr1	956103	1568359	chr1:956103..964765-chr1:1559074..1568359,2	200	.	956103	1568359	0	2	8662,9285,	0,602971,
chr1	956103	1538450	chr1:956103..964765-chr1:1529717..1538450,3	200	.	956103	1538450	0	2	8662,8733,	0,573614,
chr1	956103	1337197	chr1:956103..964765-chr1:1333195..1337197,2	200	.	956103	1337197	0	2	8662,4002,	0,377092,
chr1	956103	1311313	chr1:956103..964765-chr1:1309910..1311313,2	200	.	956103	1311313	0	2	8662,1403,	0,353807,
chr1	956103	1297463	chr1:956103..964765-chr1:1275129..1297463,8	200	.	956103	1297463	0	2	8662,22334,	0,319026,
chr1	956103	1269255	chr1:956103..964765-chr1:1259976..1269255,3	200	.	956103	1269255	0	2	8662,9279,	0,303873,
chr1	956103	1251612	chr1:956103..964765-chr1:1236742..1251612,12	200	.	956103	1251612	0	2	8662,14870,	0,280639,
chr1	956103	1236101	chr1:956103..964765-chr1:1215794..1236101,12	200	.	956103	1236101	0	2	8662,20307,	0,259691,
chr1	956103	1210739	chr1:956103..964765-chr1:1205679..1210739,2	200	.	956103	1210739	0	2	8662,5060,	0,249576,
chr1	956103	1190067	chr1:956103..964765-chr1:1187616..1190067,3	200	.	956103	1190067	0	2	8662,2451,	0,231513,
chr1	956103	1187103	chr1:956103..964765-chr1:1182773..1187103,5	200	.	956103	1187103	0	2	8662,4330,	0,226670,
chr1	956103	1181949	chr1:956103..964765-chr1:1175863..1181949,3	200	.	956103	1181949	0	2	8662,6086,	0,219760,
chr1	956103	1171654	chr1:956103..964765-chr1:1169985..1171654,2	200	.	956103	1171654	0	2	8662,1669,	0,213882,
chr1	956103	1166076	chr1:956103..964765-chr1:1164421..1166076,2	200	.	956103	1166076	0	2	8662,1655,	0,208318,
chr1	956103	1162499	chr1:956103..964765-chr1:1160243..1162499,2	200	.	956103	1162499	0	2	8662,2256,	0,204140,
chr1	956103	1143156	chr1:956103..964765-chr1:1138481..1143156,5	200	.	956103	1143156	0	2	8662,4675,	0,182378,
chr1	956103	1110096	chr1:956103..964765-chr1:1095431..1110096,6	200	.	956103	1110096	0	2	8662,14665,	0,139328,
chr1	956103	1094481	chr1:956103..964765-chr1:1091969..1094481,7	200	.	956103	1094481	0	2	8662,2512,	0,135866,
chr1	956103	1081930	chr1:956103..964765-chr1:1067033..1081930,10	200	.	956103	1081930	0	2	8662,14897,	0,110930,
chr1	956103	1049782	chr1:956103..964765-chr1:1046730..1049782,5	200	.	956103	1049782	0	2	8662,3052,	0,90627,
chr1	965977	1297463	chr1:965977..968325-chr1:1275129..1297463,6	200	.	965977	1297463	0	2	2348,22334,	0,309152,
chr1	965977	1269255	chr1:965977..968325-chr1:1259976..1269255,2	200	.	965977	1269255	0	2	2348,9279,	0,293999,
chr1	965977	1251612	chr1:965977..968325-chr1:1236742..1251612,9	200	.	965977	1251612	0	2	2348,14870,	0,270765,
chr1	965977	1236101	chr1:965977..968325-chr1:1215794..1236101,3	200	.	965977	1236101	0	2	2348,20307,	0,249817,
chr1	965977	1181949	chr1:965977..968325-chr1:1175863..1181949,2	200	.	965977	1181949	0	2	2348,6086,	0,209886,
chr1	965977	1154522	chr1:965977..968325-chr1:1145262..1154522,3	200	.	965977	1154522	0	2	2348,9260,	0,179285,
chr1	965977	1110096	chr1:965977..968325-chr1:1095431..1110096,4	200	.	965977	1110096	0	2	2348,14665,	0,129454,
chr1	965977	1081930	chr1:965977..968325-chr1:1067033..1081930,4	200	.	965977	1081930	0	2	2348,14897,	0,101056,
chr1	972122	1236101	chr1:972122..974618-chr1:1215794..1236101,6	200	.	972122	1236101	0	2	2496,20307,	0,243672,
chr1	972122	1210739	chr1:972122..974618-chr1:1205679..1210739,4	200	.	972122	1210739	0	2	2496,5060,	0,233557,
chr1	972122	1181949	chr1:972122..974618-chr1:1175863..1181949,3	200	.	972122	1181949	0	2	2496,6086,	0,203741,
chr1	980430	1475334	chr1:980430..983201-chr1:1467268..1475334,2	200	.	980430	1475334	0	2	2771,8066,	0,486838,
chr1	980430	1463402	chr1:980430..983201-chr1:1449011..1463402,2	200	.	980430	1463402	0	2	2771,14391,	0,468581,
chr1	980430	1251612	chr1:980430..983201-chr1:1236742..1251612,4	200	.	980430	1251612	0	2	2771,14870,	0,256312,
chr1	980430	1236101	chr1:980430..983201-chr1:1215794..1236101,5	200	.	980430	1236101	0	2	2771,20307,	0,235364,
chr1	980430	1081930	chr1:980430..983201-chr1:1067033..1081930,6	200	.	980430	1081930	0	2	2771,14897,	0,86603,
chr1	985537	1463402	chr1:985537..991618-chr1:1449011..1463402,2	200	.	985537	1463402	0	2	6081,14391,	0,463474,
chr1	985537	1378544	chr1:985537..991618-chr1:1371442..1378544,4	200	.	985537	1378544	0	2	6081,7102,	0,385905,
chr1	985537	1357363	chr1:985537..991618-chr1:1352382..1357363,2	200	.	985537	1357363	0	2	6081,4981,	0,366845,
chr1	985537	1297463	chr1:985537..991618-chr1:1275129..1297463,5	200	.	985537	1297463	0	2	6081,22334,	0,289592,
chr1	985537	1269255	chr1:985537..991618-chr1:1259976..1269255,4	200	.	985537	1269255	0	2	6081,9279,	0,274439,
chr1	985537	1258336	chr1:985537..991618-chr1:1256891..1258336,2	200	.	985537	1258336	0	2	6081,1445,	0,271354,
chr1	985537	1251612	chr1:985537..991618-chr1:1236742..1251612,3	200	.	985537	1251612	0	2	6081,14870,	0,251205,
chr1	985537	1236101	chr1:985537..991618-chr1:1215794..1236101,9	200	.	985537	1236101	0	2	6081,20307,	0,230257,
chr1	985537	1210739	chr1:985537..991618-chr1:1205679..1210739,5	200	.	985537	1210739	0	2	6081,5060,	0,220142,
chr1	985537	1181949	chr1:985537..991618-chr1:1175863..1181949,3	200	.	985537	1181949	0	2	6081,6086,	0,190326,
chr1	985537	1171654	chr1:985537..991618-chr1:1169985..1171654,2	200	.	985537	1171654	0	2	6081,1669,	0,184448,
chr1	985537	1166076	chr1:985537..991618-chr1:1164421..1166076,3	200	.	985537	1166076	0	2	6081,1655,	0,178884,
chr1	985537	1116159	chr1:985537..991618-chr1:1110920..1116159,4	200	.	985537	1116159	0	2	6081,5239,	0,125383,
chr1	985537	1110096	chr1:985537..991618-chr1:1095431..1110096,9	200	.	985537	1110096	0	2	6081,14665,	0,109894,
chr1	985537	1081930	chr1:985537..991618-chr1:1067033..1081930,11	200	.	985537	1081930	0	2	6081,14897,	0,81496,
chr1	993246	1297463	chr1:993246..995710-chr1:1275129..1297463,4	200	.	993246	1297463	0	2	2464,22334,	0,281883,
chr1	993246	1236101	chr1:993246..995710-chr1:1215794..1236101,2	200	.	993246	1236101	0	2	2464,20307,	0,222548,
chr1	996883	1463402	chr1:996883..1001757-chr1:1449011..1463402,2	200	.	996883	1463402	0	2	4874,14391,	0,452128,
chr1	996883	1369816	chr1:996883..1001757-chr1:1362346..1369816,3	200	.	996883	1369816	0	2	4874,7470,	0,365463,
chr1	996883	1337197	chr1:996883..1001757-chr1:1333195..1337197,3	200	.	996883	1337197	0	2	4874,4002,	0,336312,
chr1	996883	1297463	chr1:996883..1001757-chr1:1275129..1297463,2	200	.	996883	1297463	0	2	4874,22334,	0,278246,
chr1	996883	1251612	chr1:996883..1001757-chr1:1236742..1251612,11	200	.	996883	1251612	0	2	4874,14870,	0,239859,
chr1	996883	1236101	chr1:996883..1001757-chr1:1215794..1236101,13	200	.	996883	1236101	0	2	4874,20307,	0,218911,
chr1	996883	1187103	chr1:996883..1001757-chr1:1182773..1187103,2	200	.	996883	1187103	0	2	4874,4330,	0,185890,
chr1	996883	1181949	chr1:996883..1001757-chr1:1175863..1181949,5	200	.	996883	1181949	0	2	4874,6086,	0,178980,
chr1	996883	1110096	chr1:996883..1001757-chr1:1095431..1110096,10	200	.	996883	1110096	0	2	4874,14665,	0,98548,
chr1	996883	1081930	chr1:996883..1001757-chr1:1067033..1081930,5	200	.	996883	1081930	0	2	4874,14897,	0,70150,
chr1	1004619	2589641	chr1:1004619..1029843-chr1:2582981..2589641,3	200	.	1004619	2589641	0	2	25224,6660,	0,1578362,
chr1	1004619	1692371	chr1:1004619..1029843-chr1:1689196..1692371,3	200	.	1004619	1692371	0	2	25224,3175,	0,684577,
chr1	1004619	1612699	chr1:1004619..1029843-chr1:1609146..1612699,2	200	.	1004619	1612699	0	2	25224,3553,	0,604527,
chr1	1004619	1554814	chr1:1004619..1029843-chr1:1553126..1554814,2	200	.	1004619	1554814	0	2	25224,1688,	0,548507,
chr1	1004619	1538450	chr1:1004619..1029843-chr1:1529717..1538450,2	200	.	1004619	1538450	0	2	25224,8733,	0,525098,
chr1	1004619	1475334	chr1:1004619..1029843-chr1:1467268..1475334,3	200	.	1004619	1475334	0	2	25224,8066,	0,462649,
chr1	1004619	1378544	chr1:1004619..1029843-chr1:1371442..1378544,2	200	.	1004619	1378544	0	2	25224,7102,	0,366823,
chr1	1004619	1337197	chr1:1004619..1029843-chr1:1333195..1337197,4	200	.	1004619	1337197	0	2	25224,4002,	0,328576,
chr1	1004619	1297463	chr1:1004619..1029843-chr1:1275129..1297463,13	200	.	1004619	1297463	0	2	25224,22334,	0,270510,
chr1	1004619	1272761	chr1:1004619..1029843-chr1:1270503..1272761,3	200	.	1004619	1272761	0	2	25224,2258,	0,265884,
chr1	1004619	1269255	chr1:1004619..1029843-chr1:1259976..1269255,10	200	.	1004619	1269255	0	2	25224,9279,	0,255357,
chr1	1004619	1258336	chr1:1004619..1029843-chr1:1256891..1258336,5	200	.	1004619	1258336	0	2	25224,1445,	0,252272,
chr1	1004619	1251612	chr1:1004619..1029843-chr1:1236742..1251612,34	200	.	1004619	1251612	0	2	25224,14870,	0,232123,
chr1	1004619	1236101	chr1:1004619..1029843-chr1:1215794..1236101,26	200	.	1004619	1236101	0	2	25224,20307,	0,211175,
chr1	1004619	1210739	chr1:1004619..1029843-chr1:1205679..1210739,13	200	.	1004619	1210739	0	2	25224,5060,	0,201060,
chr1	1004619	1198971	chr1:1004619..1029843-chr1:1197569..1198971,2	200	.	1004619	1198971	0	2	25224,1402,	0,192950,
chr1	1004619	1197061	chr1:1004619..1029843-chr1:1193658..1197061,4	200	.	1004619	1197061	0	2	25224,3403,	0,189039,
chr1	1004619	1190067	chr1:1004619..1029843-chr1:1187616..1190067,10	200	.	1004619	1190067	0	2	25224,2451,	0,182997,
chr1	1004619	1187103	chr1:1004619..1029843-chr1:1182773..1187103,6	200	.	1004619	1187103	0	2	25224,4330,	0,178154,
chr1	1004619	1181949	chr1:1004619..1029843-chr1:1175863..1181949,11	200	.	1004619	1181949	0	2	25224,6086,	0,171244,
chr1	1004619	1171654	chr1:1004619..1029843-chr1:1169985..1171654,6	200	.	1004619	1171654	0	2	25224,1669,	0,165366,
chr1	1004619	1154522	chr1:1004619..1029843-chr1:1145262..1154522,17	200	.	1004619	1154522	0	2	25224,9260,	0,140643,
chr1	1004619	1143156	chr1:1004619..1029843-chr1:1138481..1143156,6	200	.	1004619	1143156	0	2	25224,4675,	0,133862,
chr1	1004619	1136157	chr1:1004619..1029843-chr1:1131484..1136157,7	200	.	1004619	1136157	0	2	25224,4673,	0,126865,
chr1	1004619	1121235	chr1:1004619..1029843-chr1:1117340..1121235,13	200	.	1004619	1121235	0	2	25224,3895,	0,112721,
chr1	1004619	1116159	chr1:1004619..1029843-chr1:1110920..1116159,8	200	.	1004619	1116159	0	2	25224,5239,	0,106301,
chr1	1004619	1110096	chr1:1004619..1029843-chr1:1095431..1110096,29	200	.	1004619	1110096	0	2	25224,14665,	0,90812,
chr1	1004619	1094481	chr1:1004619..1029843-chr1:1091969..1094481,7	200	.	1004619	1094481	0	2	25224,2512,	0,87350,
chr1	1004619	1081930	chr1:1004619..1029843-chr1:1067033..1081930,19	200	.	1004619	1081930	0	2	25224,14897,	0,62414,
chr1	1004619	1066510	chr1:1004619..1029843-chr1:1062649..1066510,5	200	.	1004619	1066510	0	2	25224,3861,	0,58030,
chr1	1004619	1049782	chr1:1004619..1029843-chr1:1046730..1049782,23	200	.	1004619	1049782	0	2	25224,3052,	0,42111,
chr1	1039636	1538450	chr1:1039636..1041495-chr1:1529717..1538450,3	200	.	1039636	1538450	0	2	1859,8733,	0,490081,
chr1	1039636	1297463	chr1:1039636..1041495-chr1:1275129..1297463,2	200	.	1039636	1297463	0	2	1859,22334,	0,235493,
chr1	1039636	1251612	chr1:1039636..1041495-chr1:1236742..1251612,5	200	.	1039636	1251612	0	2	1859,14870,	0,197106,
chr1	1039636	1236101	chr1:1039636..1041495-chr1:1215794..1236101,5	200	.	1039636	1236101	0	2	1859,20307,	0,176158,
chr1	1039636	1154522	chr1:1039636..1041495-chr1:1145262..1154522,4	200	.	1039636	1154522	0	2	1859,9260,	0,105626,
chr1	1046730	1378544	chr1:1046730..1049782-chr1:1371442..1378544,3	200	.	1046730	1378544	0	2	3052,7102,	0,324712,
chr1	1046730	1369816	chr1:1046730..1049782-chr1:1362346..1369816,2	200	.	1046730	1369816	0	2	3052,7470,	0,315616,
chr1	1046730	1297463	chr1:1046730..1049782-chr1:1275129..1297463,2	200	.	1046730	1297463	0	2	3052,22334,	0,228399,
chr1	1046730	1251612	chr1:1046730..1049782-chr1:1236742..1251612,3	200	.	1046730	1251612	0	2	3052,14870,	0,190012,
chr1	1046730	1236101	chr1:1046730..1049782-chr1:1215794..1236101,10	200	.	1046730	1236101	0	2	3052,20307,	0,169064,
chr1	1046730	1210739	chr1:1046730..1049782-chr1:1205679..1210739,7	200	.	1046730	1210739	0	2	3052,5060,	0,158949,
chr1	1046730	1181949	chr1:1046730..1049782-chr1:1175863..1181949,6	200	.	1046730	1181949	0	2	3052,6086,	0,129133,
chr1	1046730	1154522	chr1:1046730..1049782-chr1:1145262..1154522,5	200	.	1046730	1154522	0	2	3052,9260,	0,98532,
chr1	1046730	1136157	chr1:1046730..1049782-chr1:1131484..1136157,5	200	.	1046730	1136157	0	2	3052,4673,	0,84754,
chr1	1046730	1121235	chr1:1046730..1049782-chr1:1117340..1121235,8	200	.	1046730	1121235	0	2	3052,3895,	0,70610,
chr1	1046730	1116159	chr1:1046730..1049782-chr1:1110920..1116159,7	200	.	1046730	1116159	0	2	3052,5239,	0,64190,
chr1	1046730	1110096	chr1:1046730..1049782-chr1:1095431..1110096,10	200	.	1046730	1110096	0	2	3052,14665,	0,48701,
chr1	1046730	1094481	chr1:1046730..1049782-chr1:1091969..1094481,5	200	.	1046730	1094481	0	2	3052,2512,	0,45239,
chr1	1046730	1081930	chr1:1046730..1049782-chr1:1067033..1081930,8	200	.	1046730	1081930	0	2	3052,14897,	0,20303,
chr1	1046730	1055125	chr1:1046730..1049782-chr1:1053766..1055125,6	200	.	1046730	1055125	0	2	3052,1359,	0,7036,
chr1	1067033	2427641	chr1:1067033..1081930-chr1:2421924..2427641,3	200	.	1067033	2427641	0	2	14897,5717,	0,1354891,
chr1	1117340	2212030	chr1:1117340..1121235-chr1:2196488..2212030,2	200	.	1117340	2212030	0	2	3895,15542,	0,1079148,
chr1	1138481	2327834	chr1:1138481..1143156-chr1:2320944..2327834,2	200	.	1138481	2327834	0	2	4675,6890,	0,1182463,
chr1	1193658	2344801	chr1:1193658..1197061-chr1:2342737..2344801,2	200	.	1193658	2344801	0	2	3403,2064,	0,1149079,
chr1	1236742	2631943	chr1:1236742..1251612-chr1:2627006..2631943,2	200	.	1236742	2631943	0	2	14870,4937,	0,1390264,
chr1	1256891	2481428	chr1:1256891..1258336-chr1:2468323..2481428,3	200	.	1256891	2481428	0	2	1445,13105,	0,1211432,
chr1	1259976	2365047	chr1:1259976..1269255-chr1:2357015..2365047,2	200	.	1259976	2365047	0	2	9279,8032,	0,1097039,
chr1	1259976	2182490	chr1:1259976..1269255-chr1:2176974..2182490,2	200	.	1259976	2182490	0	2	9279,5516,	0,916998,
chr1	1275129	2434317	chr1:1275129..1297463-chr1:2430208..2434317,2	200	.	1275129	2434317	0	2	22334,4109,	0,1155079,
chr1	1275129	2188841	chr1:1275129..1297463-chr1:2185818..2188841,3	200	.	1275129	2188841	0	2	22334,3023,	0,910689,
chr1	1275129	2182490	chr1:1275129..1297463-chr1:2176974..2182490,3	200	.	1275129	2182490	0	2	22334,5516,	0,901845,
chr1	1275129	2122962	chr1:1275129..1297463-chr1:2121323..2122962,2	200	.	1275129	2122962	0	2	22334,1639,	0,846194,
chr1	1333195	2529883	chr1:1333195..1337197-chr1:2524316..2529883,2	200	.	1333195	2529883	0	2	4002,5567,	0,1191121,
chr1	1333195	2452526	chr1:1333195..1337197-chr1:2448362..2452526,2	200	.	1333195	2452526	0	2	4002,4164,	0,1115167,
chr1	1449011	2365047	chr1:1449011..1463402-chr1:2357015..2365047,2	200	.	1449011	2365047	0	2	14391,8032,	0,908004,
chr1	1449011	2237535	chr1:1449011..1463402-chr1:2230220..2237535,3	200	.	1449011	2237535	0	2	14391,7315,	0,781209,
chr1	1449011	2105870	chr1:1449011..1463402-chr1:2096201..2105870,2	200	.	1449011	2105870	0	2	14391,9669,	0,647190,
chr1	1467268	2481428	chr1:1467268..1475334-chr1:2468323..2481428,2	200	.	1467268	2481428	0	2	8066,13105,	0,1001055,
chr1	1467268	2162769	chr1:1467268..1475334-chr1:2155073..2162769,2	200	.	1467268	2162769	0	2	8066,7696,	0,687805,
chr1	1529717	3509333	chr1:1529717..1538450-chr1:3492264..3509333,2	200	.	1529717	3509333	0	2	8733,17069,	0,1962547,
chr1	1529717	2260898	chr1:1529717..1538450-chr1:2252998..2260898,2	200	.	1529717	2260898	0	2	8733,7900,	0,723281,
chr1	1559074	2105870	chr1:1559074..1568359-chr1:2096201..2105870,2	200	.	1559074	2105870	0	2	9285,9669,	0,537127,
chr1	1695008	2327834	chr1:1695008..1697126-chr1:2320944..2327834,2	200	.	1695008	2327834	0	2	2118,6890,	0,625936,
chr1	1708427	2481428	chr1:1708427..1712842-chr1:2468323..2481428,2	200	.	1708427	2481428	0	2	4415,13105,	0,759896,
chr1	1708427	2365047	chr1:1708427..1712842-chr1:2357015..2365047,2	200	.	1708427	2365047	0	2	4415,8032,	0,648588,
chr1	1708427	2114000	chr1:1708427..1712842-chr1:2107671..2114000,2	200	.	1708427	2114000	0	2	4415,6329,	0,399244,
chr1	1822974	2292648	chr1:1822974..1827894-chr1:2288278..2292648,2	200	.	1822974	2292648	0	2	4920,4370,	0,465304,
chr1	1822974	2141941	chr1:1822974..1827894-chr1:2138378..2141941,3	200	.	1822974	2141941	0	2	4920,3563,	0,315404,
chr1	1845277	3230010	chr1:1845277..1855527-chr1:3227923..3230010,2	200	.	1845277	3230010	0	2	10250,2087,	0,1382646,
chr1	1845277	2446875	chr1:1845277..1855527-chr1:2440449..2446875,2	200	.	1845277	2446875	0	2	10250,6426,	0,595172,
chr1	1845277	2434317	chr1:1845277..1855527-chr1:2430208..2434317,2	200	.	1845277	2434317	0	2	10250,4109,	0,584931,
chr1	1845277	2344801	chr1:1845277..1855527-chr1:2342737..2344801,2	200	.	1845277	2344801	0	2	10250,2064,	0,497460,
chr1	1845277	2319711	chr1:1845277..1855527-chr1:2313825..2319711,2	200	.	1845277	2319711	0	2	10250,5886,	0,468548,
chr1	1845277	2250503	chr1:1845277..1855527-chr1:2241210..2250503,3	200	.	1845277	2250503	0	2	10250,9293,	0,395933,
chr1	1845277	2188841	chr1:1845277..1855527-chr1:2185818..2188841,2	200	.	1845277	2188841	0	2	10250,3023,	0,340541,
chr1	1845277	2172148	chr1:1845277..1855527-chr1:2167908..2172148,2	200	.	1845277	2172148	0	2	10250,4240,	0,322631,
chr1	1845277	2153611	chr1:1845277..1855527-chr1:2149920..2153611,2	200	.	1845277	2153611	0	2	10250,3691,	0,304643,
chr1	1845277	2127907	chr1:1845277..1855527-chr1:2126323..2127907,2	200	.	1845277	2127907	0	2	10250,1584,	0,281046,
chr1	1845277	2114000	chr1:1845277..1855527-chr1:2107671..2114000,2	200	.	1845277	2114000	0	2	10250,6329,	0,262394,
chr1	1857928	3571726	chr1:1857928..1862644-chr1:3565223..3571726,2	200	.	1857928	3571726	0	2	4716,6503,	0,1707295,
chr1	1868118	2127907	chr1:1868118..1872221-chr1:2126323..2127907,2	200	.	1868118	2127907	0	2	4103,1584,	0,258205,
chr1	1885822	2162769	chr1:1885822..1887461-chr1:2155073..2162769,2	200	.	1885822	2162769	0	2	1639,7696,	0,269251,
chr1	1930777	2491852	chr1:1930777..1934059-chr1:2485419..2491852,2	200	.	1930777	2491852	0	2	3282,6433,	0,554642,
chr1	1930777	2327834	chr1:1930777..1934059-chr1:2320944..2327834,2	200	.	1930777	2327834	0	2	3282,6890,	0,390167,
chr1	1952415	3195262	chr1:1952415..1956422-chr1:3191868..3195262,2	200	.	1952415	3195262	0	2	4007,3394,	0,1239453,
chr1	1952415	2510778	chr1:1952415..1956422-chr1:2506527..2510778,2	200	.	1952415	2510778	0	2	4007,4251,	0,554112,
chr1	1952415	2281231	chr1:1952415..1956422-chr1:2278062..2281231,2	200	.	1952415	2281231	0	2	4007,3169,	0,325647,
chr1	1952415	2250503	chr1:1952415..1956422-chr1:2241210..2250503,2	200	.	1952415	2250503	0	2	4007,9293,	0,288795,
chr1	1952415	2237535	chr1:1952415..1956422-chr1:2230220..2237535,2	200	.	1952415	2237535	0	2	4007,7315,	0,277805,
chr1	1952415	2212030	chr1:1952415..1956422-chr1:2196488..2212030,2	200	.	1952415	2212030	0	2	4007,15542,	0,244073,
chr1	1976889	3491119	chr1:1976889..1986444-chr1:3479138..3491119,2	200	.	1976889	3491119	0	2	9555,11981,	0,1502249,
chr1	1976889	2902657	chr1:1976889..1986444-chr1:2888672..2902657,2	200	.	1976889	2902657	0	2	9555,13985,	0,911783,
chr1	1976889	2631943	chr1:1976889..1986444-chr1:2627006..2631943,2	200	.	1976889	2631943	0	2	9555,4937,	0,650117,
chr1	1976889	2327834	chr1:1976889..1986444-chr1:2320944..2327834,2	200	.	1976889	2327834	0	2	9555,6890,	0,344055,
chr1	1976889	2281231	chr1:1976889..1986444-chr1:2278062..2281231,2	200	.	1976889	2281231	0	2	9555,3169,	0,301173,
chr1	1976889	2216727	chr1:1976889..1986444-chr1:2213840..2216727,3	200	.	1976889	2216727	0	2	9555,2887,	0,236951,
chr1	1976889	2212030	chr1:1976889..1986444-chr1:2196488..2212030,2	200	.	1976889	2212030	0	2	9555,15542,	0,219599,
chr1	1976889	2172148	chr1:1976889..1986444-chr1:2167908..2172148,2	200	.	1976889	2172148	0	2	9555,4240,	0,191019,
chr1	1976889	2162769	chr1:1976889..1986444-chr1:2155073..2162769,2	200	.	1976889	2162769	0	2	9555,7696,	0,178184,
chr1	1976889	2122962	chr1:1976889..1986444-chr1:2121323..2122962,4	200	.	1976889	2122962	0	2	9555,1639,	0,144434,
chr1	1976889	2114000	chr1:1976889..1986444-chr1:2107671..2114000,8	200	.	1976889	2114000	0	2	9555,6329,	0,130782,
chr1	1976889	2105870	chr1:1976889..1986444-chr1:2096201..2105870,7	200	.	1976889	2105870	0	2	9555,9669,	0,119312,
chr1	1998270	3303712	chr1:1998270..2007956-chr1:3292884..3303712,2	200	.	1998270	3303712	0	2	9686,10828,	0,1294614,
chr1	1998270	2529883	chr1:1998270..2007956-chr1:2524316..2529883,2	200	.	1998270	2529883	0	2	9686,5567,	0,526046,
chr1	1998270	2344801	chr1:1998270..2007956-chr1:2342737..2344801,2	200	.	1998270	2344801	0	2	9686,2064,	0,344467,
chr1	1998270	2292648	chr1:1998270..2007956-chr1:2288278..2292648,2	200	.	1998270	2292648	0	2	9686,4370,	0,290008,
chr1	1998270	2250503	chr1:1998270..2007956-chr1:2241210..2250503,2	200	.	1998270	2250503	0	2	9686,9293,	0,242940,
chr1	1998270	2212030	chr1:1998270..2007956-chr1:2196488..2212030,2	200	.	1998270	2212030	0	2	9686,15542,	0,198218,
chr1	1998270	2114000	chr1:1998270..2007956-chr1:2107671..2114000,4	200	.	1998270	2114000	0	2	9686,6329,	0,109401,
chr1	1998270	2105870	chr1:1998270..2007956-chr1:2096201..2105870,5	200	.	1998270	2105870	0	2	9686,9669,	0,97931,
chr1	2035083	2237535	chr1:2035083..2038504-chr1:2230220..2237535,2	200	.	2035083	2237535	0	2	3421,7315,	0,195137,
chr1	2035083	2216727	chr1:2035083..2038504-chr1:2213840..2216727,2	200	.	2035083	2216727	0	2	3421,2887,	0,178757,
chr1	2051969	3571726	chr1:2051969..2061978-chr1:3565223..3571726,2	200	.	2051969	3571726	0	2	10009,6503,	0,1513254,
chr1	2051969	2327834	chr1:2051969..2061978-chr1:2320944..2327834,2	200	.	2051969	2327834	0	2	10009,6890,	0,268975,
chr1	2063487	2327834	chr1:2063487..2072183-chr1:2320944..2327834,3	200	.	2063487	2327834	0	2	8696,6890,	0,257457,
chr1	2075099	2327834	chr1:2075099..2081210-chr1:2320944..2327834,2	200	.	2075099	2327834	0	2	6111,6890,	0,245845,
chr1	2084591	2563837	chr1:2084591..2086524-chr1:2560097..2563837,2	200	.	2084591	2563837	0	2	1933,3740,	0,475506,
chr1	2084591	2162769	chr1:2084591..2086524-chr1:2155073..2162769,5	200	.	2084591	2162769	0	2	1933,7696,	0,70482,
chr1	2096201	2491852	chr1:2096201..2105870-chr1:2485419..2491852,2	200	.	2096201	2491852	0	2	9669,6433,	0,389218,
chr1	2096201	2327834	chr1:2096201..2105870-chr1:2320944..2327834,4	200	.	2096201	2327834	0	2	9669,6890,	0,224743,
chr1	2149920	3571726	chr1:2149920..2153611-chr1:3565223..3571726,2	200	.	2149920	3571726	0	2	3691,6503,	0,1415303,
chr1	2155073	3509333	chr1:2155073..2162769-chr1:3492264..3509333,2	200	.	2155073	3509333	0	2	7696,17069,	0,1337191,
chr1	2185818	3533183	chr1:2185818..2188841-chr1:3523370..3533183,2	200	.	2185818	3533183	0	2	3023,9813,	0,1337552,
chr1	2185818	3491119	chr1:2185818..2188841-chr1:3479138..3491119,2	200	.	2185818	3491119	0	2	3023,11981,	0,1293320,
chr1	2241210	3533183	chr1:2241210..2250503-chr1:3523370..3533183,3	200	.	2241210	3533183	0	2	9293,9813,	0,1282160,
chr1	2252998	3491119	chr1:2252998..2260898-chr1:3479138..3491119,2	200	.	2252998	3491119	0	2	7900,11981,	0,1226140,
chr1	2270651	3542926	chr1:2270651..2272623-chr1:3540150..3542926,2	200	.	2270651	3542926	0	2	1972,2776,	0,1269499,
chr1	2320944	3533183	chr1:2320944..2327834-chr1:3523370..3533183,3	200	.	2320944	3533183	0	2	6890,9813,	0,1202426,
chr1	2320944	3509333	chr1:2320944..2327834-chr1:3492264..3509333,2	200	.	2320944	3509333	0	2	6890,17069,	0,1171320,
chr1	2320944	3362116	chr1:2320944..2327834-chr1:3355980..3362116,2	200	.	2320944	3362116	0	2	6890,6136,	0,1035036,
chr1	2320944	3195262	chr1:2320944..2327834-chr1:3191868..3195262,2	200	.	2320944	3195262	0	2	6890,3394,	0,870924,
chr1	2331083	3491119	chr1:2331083..2340639-chr1:3479138..3491119,2	200	.	2331083	3491119	0	2	9556,11981,	0,1148055,
chr1	2342737	3429169	chr1:2342737..2344801-chr1:3418264..3429169,2	200	.	2342737	3429169	0	2	2064,10905,	0,1075527,
chr1	2392448	3823119	chr1:2392448..2398933-chr1:3815022..3823119,2	200	.	2392448	3823119	0	2	6485,8097,	0,1422574,
chr1	2403739	3628658	chr1:2403739..2406028-chr1:3622804..3628658,3	200	.	2403739	3628658	0	2	2289,5854,	0,1219065,
chr1	2403739	3303712	chr1:2403739..2406028-chr1:3292884..3303712,2	200	.	2403739	3303712	0	2	2289,10828,	0,889145,
chr1	2421924	3371038	chr1:2421924..2427641-chr1:3365268..3371038,2	200	.	2421924	3371038	0	2	5717,5770,	0,943344,
chr1	2440449	3491119	chr1:2440449..2446875-chr1:3479138..3491119,2	200	.	2440449	3491119	0	2	6426,11981,	0,1038689,
chr1	2448362	3542926	chr1:2448362..2452526-chr1:3540150..3542926,3	200	.	2448362	3542926	0	2	4164,2776,	0,1091788,
chr1	2448362	3371038	chr1:2448362..2452526-chr1:3365268..3371038,2	200	.	2448362	3371038	0	2	4164,5770,	0,916906,
chr1	2458252	3397319	chr1:2458252..2459657-chr1:3386480..3397319,2	200	.	2458252	3397319	0	2	1405,10839,	0,928228,
chr1	2460436	3652612	chr1:2460436..2467046-chr1:3641903..3652612,2	200	.	2460436	3652612	0	2	6610,10709,	0,1181467,
chr1	2460436	3628658	chr1:2460436..2467046-chr1:3622804..3628658,2	200	.	2460436	3628658	0	2	6610,5854,	0,1162368,
chr1	2460436	3465680	chr1:2460436..2467046-chr1:3457311..3465680,2	200	.	2460436	3465680	0	2	6610,8369,	0,996875,
chr1	2460436	3259430	chr1:2460436..2467046-chr1:3257221..3259430,2	200	.	2460436	3259430	0	2	6610,2209,	0,796785,
chr1	2468323	3571726	chr1:2468323..2481428-chr1:3565223..3571726,2	200	.	2468323	3571726	0	2	13105,6503,	0,1096900,
chr1	2468323	3533183	chr1:2468323..2481428-chr1:3523370..3533183,3	200	.	2468323	3533183	0	2	13105,9813,	0,1055047,
chr1	2468323	3491119	chr1:2468323..2481428-chr1:3479138..3491119,2	200	.	2468323	3491119	0	2	13105,11981,	0,1010815,
chr1	2468323	3371038	chr1:2468323..2481428-chr1:3365268..3371038,5	200	.	2468323	3371038	0	2	13105,5770,	0,896945,
chr1	2485419	3447040	chr1:2485419..2491852-chr1:3445158..3447040,2	200	.	2485419	3447040	0	2	6433,1882,	0,959739,
chr1	2497421	3533183	chr1:2497421..2499689-chr1:3523370..3533183,2	200	.	2497421	3533183	0	2	2268,9813,	0,1025949,
chr1	2524316	3571726	chr1:2524316..2529883-chr1:3565223..3571726,2	200	.	2524316	3571726	0	2	5567,6503,	0,1040907,
chr1	2538868	3823119	chr1:2538868..2545819-chr1:3815022..3823119,2	200	.	2538868	3823119	0	2	6951,8097,	0,1276154,
chr1	2538868	3571726	chr1:2538868..2545819-chr1:3565223..3571726,2	200	.	2538868	3571726	0	2	6951,6503,	0,1026355,
chr1	2538868	3533183	chr1:2538868..2545819-chr1:3523370..3533183,2	200	.	2538868	3533183	0	2	6951,9813,	0,984502,
chr1	2560097	3270799	chr1:2560097..2563837-chr1:3261563..3270799,3	200	.	2560097	3270799	0	2	3740,9236,	0,701466,
chr1	2582981	3691889	chr1:2582981..2589641-chr1:3688228..3691889,2	200	.	2582981	3691889	0	2	6660,3661,	0,1105247,
chr1	2582981	3491119	chr1:2582981..2589641-chr1:3479138..3491119,2	200	.	2582981	3491119	0	2	6660,11981,	0,896157,
chr1	2582981	3371038	chr1:2582981..2589641-chr1:3365268..3371038,5	200	.	2582981	3371038	0	2	6660,5770,	0,782287,
chr1	2619016	3533183	chr1:2619016..2623968-chr1:3523370..3533183,2	200	.	2619016	3533183	0	2	4952,9813,	0,904354,
chr1	2627006	3491119	chr1:2627006..2631943-chr1:3479138..3491119,3	200	.	2627006	3491119	0	2	4937,11981,	0,852132,
chr1	2701872	3652612	chr1:2701872..2704280-chr1:3641903..3652612,2	200	.	2701872	3652612	0	2	2408,10709,	0,940031,
chr1	2701872	3397319	chr1:2701872..2704280-chr1:3386480..3397319,2	200	.	2701872	3397319	0	2	2408,10839,	0,684608,
chr1	2701872	3337748	chr1:2701872..2704280-chr1:3334133..3337748,2	200	.	2701872	3337748	0	2	2408,3615,	0,632261,
chr1	2701872	3329080	chr1:2701872..2704280-chr1:3326100..3329080,2	200	.	2701872	3329080	0	2	2408,2980,	0,624228,
chr1	2701872	3303712	chr1:2701872..2704280-chr1:3292884..3303712,2	200	.	2701872	3303712	0	2	2408,10828,	0,591012,
chr1	2701872	3237072	chr1:2701872..2704280-chr1:3235142..3237072,2	200	.	2701872	3237072	0	2	2408,1930,	0,533270,
chr1	2712768	3533183	chr1:2712768..2714520-chr1:3523370..3533183,2	200	.	2712768	3533183	0	2	1752,9813,	0,810602,
chr1	2772900	3533183	chr1:2772900..2775449-chr1:3523370..3533183,2	200	.	2772900	3533183	0	2	2549,9813,	0,750470,
chr1	2865119	3571726	chr1:2865119..2870791-chr1:3565223..3571726,2	200	.	2865119	3571726	0	2	5672,6503,	0,700104,
chr1	2865119	3371038	chr1:2865119..2870791-chr1:3365268..3371038,3	200	.	2865119	3371038	0	2	5672,5770,	0,500149,
chr1	2888672	3609221	chr1:2888672..2902657-chr1:3607532..3609221,2	200	.	2888672	3609221	0	2	13985,1689,	0,718860,
chr1	2888672	3371038	chr1:2888672..2902657-chr1:3365268..3371038,2	200	.	2888672	3371038	0	2	13985,5770,	0,476596,
chr1	2915815	3491119	chr1:2915815..2917381-chr1:3479138..3491119,2	200	.	2915815	3491119	0	2	1566,11981,	0,563323,
chr1	2928774	3564040	chr1:2928774..2938172-chr1:3562590..3564040,2	200	.	2928774	3564040	0	2	9398,1450,	0,633816,
chr1	2928774	3533183	chr1:2928774..2938172-chr1:3523370..3533183,2	200	.	2928774	3533183	0	2	9398,9813,	0,594596,
chr1	2928774	3371038	chr1:2928774..2938172-chr1:3365268..3371038,2	200	.	2928774	3371038	0	2	9398,5770,	0,436494,
chr1	2942883	3371038	chr1:2942883..2945321-chr1:3365268..3371038,3	200	.	2942883	3371038	0	2	2438,5770,	0,422385,
chr1	2981764	3589239	chr1:2981764..2984060-chr1:3584090..3589239,2	200	.	2981764	3589239	0	2	2296,5149,	0,602326,
chr1	2981764	3303712	chr1:2981764..2984060-chr1:3292884..3303712,3	200	.	2981764	3303712	0	2	2296,10828,	0,311120,
chr1	2981764	3285838	chr1:2981764..2984060-chr1:3284056..3285838,2	200	.	2981764	3285838	0	2	2296,1782,	0,302292,
chr1	2981764	3270799	chr1:2981764..2984060-chr1:3261563..3270799,2	200	.	2981764	3270799	0	2	2296,9236,	0,279799,
chr1	2981764	3240616	chr1:2981764..2984060-chr1:3237699..3240616,3	200	.	2981764	3240616	0	2	2296,2917,	0,255935,
chr1	2981764	3237072	chr1:2981764..2984060-chr1:3235142..3237072,3	200	.	2981764	3237072	0	2	2296,1930,	0,253378,
chr1	2981764	3177128	chr1:2981764..2984060-chr1:3173198..3177128,3	200	.	2981764	3177128	0	2	2296,3930,	0,191434,
chr1	2988146	3371038	chr1:2988146..2989883-chr1:3365268..3371038,2	200	.	2988146	3371038	0	2	1737,5770,	0,377122,
chr1	2988146	3362116	chr1:2988146..2989883-chr1:3355980..3362116,2	200	.	2988146	3362116	0	2	1737,6136,	0,367834,
chr1	2988146	3319770	chr1:2988146..2989883-chr1:3316545..3319770,2	200	.	2988146	3319770	0	2	1737,3225,	0,328399,
chr1	2988146	3309602	chr1:2988146..2989883-chr1:3307637..3309602,2	200	.	2988146	3309602	0	2	1737,1965,	0,319491,
chr1	2988146	3182422	chr1:2988146..2989883-chr1:3178796..3182422,2	200	.	2988146	3182422	0	2	1737,3626,	0,190650,
chr1	3007497	3571726	chr1:3007497..3016179-chr1:3565223..3571726,2	200	.	3007497	3571726	0	2	8682,6503,	0,557726,
chr1	3007497	3491119	chr1:3007497..3016179-chr1:3479138..3491119,2	200	.	3007497	3491119	0	2	8682,11981,	0,471641,
chr1	3007497	3371038	chr1:3007497..3016179-chr1:3365268..3371038,2	200	.	3007497	3371038	0	2	8682,5770,	0,357771,
chr1	3049176	3491119	chr1:3049176..3051466-chr1:3479138..3491119,2	200	.	3049176	3491119	0	2	2290,11981,	0,429962,
chr1	3061682	3491119	chr1:3061682..3064099-chr1:3479138..3491119,2	200	.	3061682	3491119	0	2	2417,11981,	0,417456,
chr1	3074920	3542926	chr1:3074920..3085177-chr1:3540150..3542926,3	200	.	3074920	3542926	0	2	10257,2776,	0,465230,
chr1	3074920	3491119	chr1:3074920..3085177-chr1:3479138..3491119,2	200	.	3074920	3491119	0	2	10257,11981,	0,404218,
chr1	3074920	3371038	chr1:3074920..3085177-chr1:3365268..3371038,3	200	.	3074920	3371038	0	2	10257,5770,	0,290348,
chr1	3088524	3571726	chr1:3088524..3091446-chr1:3565223..3571726,2	200	.	3088524	3571726	0	2	2922,6503,	0,476699,
chr1	3118424	3823119	chr1:3118424..3123759-chr1:3815022..3823119,2	200	.	3118424	3823119	0	2	5335,8097,	0,696598,
chr1	3118424	3491119	chr1:3118424..3123759-chr1:3479138..3491119,2	200	.	3118424	3491119	0	2	5335,11981,	0,360714,
chr1	3135140	3571726	chr1:3135140..3140314-chr1:3565223..3571726,3	200	.	3135140	3571726	0	2	5174,6503,	0,430083,
chr1	3142957	3533183	chr1:3142957..3147081-chr1:3523370..3533183,2	200	.	3142957	3533183	0	2	4124,9813,	0,380413,
chr1	3142957	3371038	chr1:3142957..3147081-chr1:3365268..3371038,2	200	.	3142957	3371038	0	2	4124,5770,	0,222311,
chr1	3685148	4845916	chr1:3685148..3686619-chr1:4843138..4845916,2	200	.	3685148	4845916	0	2	1471,2778,	0,1157990,
chr1	3685148	4764771	chr1:3685148..3686619-chr1:4759644..4764771,2	200	.	3685148	4764771	0	2	1471,5127,	0,1074496,
chr1	3685148	4719352	chr1:3685148..3686619-chr1:4717435..4719352,2	200	.	3685148	4719352	0	2	1471,1917,	0,1032287,
chr1	3815022	5820552	chr1:3815022..3823119-chr1:5817098..5820552,3	200	.	3815022	5820552	0	2	8097,3454,	0,2002076,
chr1	3815022	5712990	chr1:3815022..3823119-chr1:5708932..5712990,2	200	.	3815022	5712990	0	2	8097,4058,	0,1893910,
chr1	3815022	5574729	chr1:3815022..3823119-chr1:5570503..5574729,2	200	.	3815022	5574729	0	2	8097,4226,	0,1755481,
chr1	3815022	5465293	chr1:3815022..3823119-chr1:5463238..5465293,2	200	.	3815022	5465293	0	2	8097,2055,	0,1648216,
chr1	3815022	5410950	chr1:3815022..3823119-chr1:5408756..5410950,2	200	.	3815022	5410950	0	2	8097,2194,	0,1593734,
chr1	3815022	4845916	chr1:3815022..3823119-chr1:4843138..4845916,2	200	.	3815022	4845916	0	2	8097,2778,	0,1028116,
chr1	3815022	4538353	chr1:3815022..3823119-chr1:4536631..4538353,2	200	.	3815022	4538353	0	2	8097,1722,	0,721609,
chr1	3815022	4429909	chr1:3815022..3823119-chr1:4425887..4429909,2	200	.	3815022	4429909	0	2	8097,4022,	0,610865,
chr1	3815022	4317105	chr1:3815022..3823119-chr1:4313643..4317105,3	200	.	3815022	4317105	0	2	8097,3462,	0,498621,
chr1	3815022	4292155	chr1:3815022..3823119-chr1:4287333..4292155,2	200	.	3815022	4292155	0	2	8097,4822,	0,472311,
chr1	3815022	4276736	chr1:3815022..3823119-chr1:4275298..4276736,2	200	.	3815022	4276736	0	2	8097,1438,	0,460276,
chr1	3826696	4714746	chr1:3826696..3830396-chr1:4711893..4714746,3	200	.	3826696	4714746	0	2	3700,2853,	0,885197,
chr1	3998160	5279528	chr1:3998160..4001122-chr1:5276317..5279528,2	200	.	3998160	5279528	0	2	2962,3211,	0,1278157,
chr1	3998160	5032802	chr1:3998160..4001122-chr1:5025445..5032802,2	200	.	3998160	5032802	0	2	2962,7357,	0,1027285,
chr1	3998160	4839458	chr1:3998160..4001122-chr1:4837828..4839458,2	200	.	3998160	4839458	0	2	2962,1630,	0,839668,
chr1	3998160	4365015	chr1:3998160..4001122-chr1:4362909..4365015,2	200	.	3998160	4365015	0	2	2962,2106,	0,364749,
chr1	3998160	4292155	chr1:3998160..4001122-chr1:4287333..4292155,3	200	.	3998160	4292155	0	2	2962,4822,	0,289173,
chr1	4015954	4477126	chr1:4015954..4019007-chr1:4474673..4477126,2	200	.	4015954	4477126	0	2	3053,2453,	0,458719,
chr1	4149964	4714746	chr1:4149964..4152440-chr1:4711893..4714746,2	200	.	4149964	4714746	0	2	2476,2853,	0,561929,
chr1	4238474	5922504	chr1:4238474..4241204-chr1:5920759..5922504,2	200	.	4238474	5922504	0	2	2730,1745,	0,1682285,
chr1	4474673	5615144	chr1:4474673..4477126-chr1:5608167..5615144,2	200	.	4474673	5615144	0	2	2453,6977,	0,1133494,
chr1	4474673	5524988	chr1:4474673..4477126-chr1:5507668..5524988,2	200	.	4474673	5524988	0	2	2453,17320,	0,1032995,
chr1	4684031	5922504	chr1:4684031..4692290-chr1:5920759..5922504,2	200	.	4684031	5922504	0	2	8259,1745,	0,1236728,
chr1	4711893	6038341	chr1:4711893..4714746-chr1:6036005..6038341,2	200	.	4711893	6038341	0	2	2853,2336,	0,1324112,
chr1	4711893	5712990	chr1:4711893..4714746-chr1:5708932..5712990,2	200	.	4711893	5712990	0	2	2853,4058,	0,997039,
chr1	4711893	5306864	chr1:4711893..4714746-chr1:5302484..5306864,2	200	.	4711893	5306864	0	2	2853,4380,	0,590591,
chr1	4717435	5820552	chr1:4717435..4719352-chr1:5817098..5820552,2	200	.	4717435	5820552	0	2	1917,3454,	0,1099663,
chr1	4717435	5301362	chr1:4717435..4719352-chr1:5297869..5301362,2	200	.	4717435	5301362	0	2	1917,3493,	0,580434,
chr1	4767699	5922504	chr1:4767699..4775029-chr1:5920759..5922504,2	200	.	4767699	5922504	0	2	7330,1745,	0,1153060,
chr1	4837828	5922504	chr1:4837828..4839458-chr1:5920759..5922504,2	200	.	4837828	5922504	0	2	1630,1745,	0,1082931,
chr1	4925507	6528791	chr1:4925507..4933421-chr1:6524253..6528791,2	200	.	4925507	6528791	0	2	7914,4538,	0,1598746,
chr1	5570503	6326226	chr1:5570503..5574729-chr1:6318426..6326226,2	200	.	5570503	6326226	0	2	4226,7800,	0,747923,
chr1	5570503	6309627	chr1:5570503..5574729-chr1:6302703..6309627,2	200	.	5570503	6309627	0	2	4226,6924,	0,732200,
chr1	5693549	6664858	chr1:5693549..5695472-chr1:6651197..6664858,2	200	.	5693549	6664858	0	2	1923,13661,	0,957648,
chr1	5786147	6528791	chr1:5786147..5792092-chr1:6524253..6528791,2	200	.	5786147	6528791	0	2	5945,4538,	0,738106,
chr1	5793339	6326226	chr1:5793339..5803565-chr1:6318426..6326226,2	200	.	5793339	6326226	0	2	10226,7800,	0,525087,
chr1	5920759	6338746	chr1:5920759..5922504-chr1:6327743..6338746,2	200	.	5920759	6338746	0	2	1745,11003,	0,406984,
chr1	5920759	6309627	chr1:5920759..5922504-chr1:6302703..6309627,2	200	.	5920759	6309627	0	2	1745,6924,	0,381944,
chr1	5967503	6480958	chr1:5967503..5969121-chr1:6478918..6480958,2	200	.	5967503	6480958	0	2	1618,2040,	0,511415,
chr1	6005950	6459803	chr1:6005950..6011590-chr1:6456407..6459803,2	200	.	6005950	6459803	0	2	5640,3396,	0,450457,
chr1	6005950	6326226	chr1:6005950..6011590-chr1:6318426..6326226,2	200	.	6005950	6326226	0	2	5640,7800,	0,312476,
chr1	6020019	6459803	chr1:6020019..6022030-chr1:6456407..6459803,2	200	.	6020019	6459803	0	2	2011,3396,	0,436388,
chr1	6040358	6326226	chr1:6040358..6041853-chr1:6318426..6326226,2	200	.	6040358	6326226	0	2	1495,7800,	0,278068,
chr1	6044545	6338746	chr1:6044545..6050937-chr1:6327743..6338746,3	200	.	6044545	6338746	0	2	6392,11003,	0,283198,
chr1	6061548	6326226	chr1:6061548..6064123-chr1:6318426..6326226,2	200	.	6061548	6326226	0	2	2575,7800,	0,256878,
chr1	6061548	6300030	chr1:6061548..6064123-chr1:6297367..6300030,2	200	.	6061548	6300030	0	2	2575,2663,	0,235819,
chr1	6065050	6528791	chr1:6065050..6072852-chr1:6524253..6528791,2	200	.	6065050	6528791	0	2	7802,4538,	0,459203,
chr1	6065050	6523562	chr1:6065050..6072852-chr1:6521251..6523562,2	200	.	6065050	6523562	0	2	7802,2311,	0,456201,
chr1	6065050	6454000	chr1:6065050..6072852-chr1:6451765..6454000,2	200	.	6065050	6454000	0	2	7802,2235,	0,386715,
chr1	6065050	6326226	chr1:6065050..6072852-chr1:6318426..6326226,2	200	.	6065050	6326226	0	2	7802,7800,	0,253376,
chr1	6065050	6309627	chr1:6065050..6072852-chr1:6302703..6309627,2	200	.	6065050	6309627	0	2	7802,6924,	0,237653,
chr1	6065050	6296529	chr1:6065050..6072852-chr1:6294172..6296529,2	200	.	6065050	6296529	0	2	7802,2357,	0,229122,
chr1	6086012	6338746	chr1:6086012..6087745-chr1:6327743..6338746,2	200	.	6086012	6338746	0	2	1733,11003,	0,241731,
chr1	6086012	6309627	chr1:6086012..6087745-chr1:6302703..6309627,2	200	.	6086012	6309627	0	2	1733,6924,	0,216691,
chr1	6093105	6518142	chr1:6093105..6095434-chr1:6503008..6518142,2	200	.	6093105	6518142	0	2	2329,15134,	0,409903,
chr1	6093105	6338746	chr1:6093105..6095434-chr1:6327743..6338746,3	200	.	6093105	6338746	0	2	2329,11003,	0,234638,
chr1	6093105	6309627	chr1:6093105..6095434-chr1:6302703..6309627,2	200	.	6093105	6309627	0	2	2329,6924,	0,209598,
chr1	6104021	6518142	chr1:6104021..6106166-chr1:6503008..6518142,2	200	.	6104021	6518142	0	2	2145,15134,	0,398987,
chr1	6104021	6422266	chr1:6104021..6106166-chr1:6418166..6422266,2	200	.	6104021	6422266	0	2	2145,4100,	0,314145,
chr1	6104021	6372590	chr1:6104021..6106166-chr1:6370860..6372590,2	200	.	6104021	6372590	0	2	2145,1730,	0,266839,
chr1	6104021	6338746	chr1:6104021..6106166-chr1:6327743..6338746,2	200	.	6104021	6338746	0	2	2145,11003,	0,223722,
chr1	6104021	6326226	chr1:6104021..6106166-chr1:6318426..6326226,2	200	.	6104021	6326226	0	2	2145,7800,	0,214405,
chr1	6104021	6309627	chr1:6104021..6106166-chr1:6302703..6309627,3	200	.	6104021	6309627	0	2	2145,6924,	0,198682,
chr1	6119566	6326226	chr1:6119566..6121512-chr1:6318426..6326226,2	200	.	6119566	6326226	0	2	1946,7800,	0,198860,
chr1	6144826	6484911	chr1:6144826..6148680-chr1:6482565..6484911,2	200	.	6144826	6484911	0	2	3854,2346,	0,337739,
chr1	6144826	6326226	chr1:6144826..6148680-chr1:6318426..6326226,4	200	.	6144826	6326226	0	2	3854,7800,	0,173600,
chr1	6154077	6543877	chr1:6154077..6157866-chr1:6541716..6543877,2	200	.	6154077	6543877	0	2	3789,2161,	0,387639,
chr1	6154077	6459803	chr1:6154077..6157866-chr1:6456407..6459803,3	200	.	6154077	6459803	0	2	3789,3396,	0,302330,
chr1	6158771	6523562	chr1:6158771..6171240-chr1:6521251..6523562,2	200	.	6158771	6523562	0	2	12469,2311,	0,362480,
chr1	6158771	6484911	chr1:6158771..6171240-chr1:6482565..6484911,4	200	.	6158771	6484911	0	2	12469,2346,	0,323794,
chr1	6158771	6480958	chr1:6158771..6171240-chr1:6478918..6480958,2	200	.	6158771	6480958	0	2	12469,2040,	0,320147,
chr1	6158771	6454000	chr1:6158771..6171240-chr1:6451765..6454000,2	200	.	6158771	6454000	0	2	12469,2235,	0,292994,
chr1	6158771	6448406	chr1:6158771..6171240-chr1:6447058..6448406,2	200	.	6158771	6448406	0	2	12469,1348,	0,288287,
chr1	6158771	6422266	chr1:6158771..6171240-chr1:6418166..6422266,2	200	.	6158771	6422266	0	2	12469,4100,	0,259395,
chr1	6158771	6326226	chr1:6158771..6171240-chr1:6318426..6326226,4	200	.	6158771	6326226	0	2	12469,7800,	0,159655,
chr1	6158771	6309627	chr1:6158771..6171240-chr1:6302703..6309627,5	200	.	6158771	6309627	0	2	12469,6924,	0,143932,
chr1	6189187	6664858	chr1:6189187..6191292-chr1:6651197..6664858,2	200	.	6189187	6664858	0	2	2105,13661,	0,462010,
chr1	6211239	6664858	chr1:6211239..6212498-chr1:6651197..6664858,2	200	.	6211239	6664858	0	2	1259,13661,	0,439958,
chr1	6222396	6454000	chr1:6222396..6229029-chr1:6451765..6454000,2	200	.	6222396	6454000	0	2	6633,2235,	0,229369,
chr1	6233401	7926904	chr1:6233401..6244713-chr1:7921597..7926904,2	200	.	6233401	7926904	0	2	11312,5307,	0,1688196,
chr1	6233401	6664858	chr1:6233401..6244713-chr1:6651197..6664858,3	200	.	6233401	6664858	0	2	11312,13661,	0,417796,
chr1	6233401	6615994	chr1:6233401..6244713-chr1:6613693..6615994,2	200	.	6233401	6615994	0	2	11312,2301,	0,380292,
chr1	6233401	6518142	chr1:6233401..6244713-chr1:6503008..6518142,5	200	.	6233401	6518142	0	2	11312,15134,	0,269607,
chr1	6233401	6484911	chr1:6233401..6244713-chr1:6482565..6484911,3	200	.	6233401	6484911	0	2	11312,2346,	0,249164,
chr1	6233401	6422266	chr1:6233401..6244713-chr1:6418166..6422266,3	200	.	6233401	6422266	0	2	11312,4100,	0,184765,
chr1	6233401	6338746	chr1:6233401..6244713-chr1:6327743..6338746,7	200	.	6233401	6338746	0	2	11312,11003,	0,94342,
chr1	6248525	6448406	chr1:6248525..6249964-chr1:6447058..6448406,2	200	.	6248525	6448406	0	2	1439,1348,	0,198533,
chr1	6258707	6664858	chr1:6258707..6261264-chr1:6651197..6664858,2	200	.	6258707	6664858	0	2	2557,13661,	0,392490,
chr1	6258707	6552107	chr1:6258707..6261264-chr1:6550213..6552107,2	200	.	6258707	6552107	0	2	2557,1894,	0,291506,
chr1	6258707	6518142	chr1:6258707..6261264-chr1:6503008..6518142,4	200	.	6258707	6518142	0	2	2557,15134,	0,244301,
chr1	6258707	6484911	chr1:6258707..6261264-chr1:6482565..6484911,2	200	.	6258707	6484911	0	2	2557,2346,	0,223858,
chr1	6258707	6459803	chr1:6258707..6261264-chr1:6456407..6459803,2	200	.	6258707	6459803	0	2	2557,3396,	0,197700,
chr1	6258707	6309627	chr1:6258707..6261264-chr1:6302703..6309627,8	200	.	6258707	6309627	0	2	2557,6924,	0,43996,
chr1	6265076	6570428	chr1:6265076..6268604-chr1:6567432..6570428,2	200	.	6265076	6570428	0	2	3528,2996,	0,302356,
chr1	6265076	6552107	chr1:6265076..6268604-chr1:6550213..6552107,2	200	.	6265076	6552107	0	2	3528,1894,	0,285137,
chr1	6265076	6518142	chr1:6265076..6268604-chr1:6503008..6518142,4	200	.	6265076	6518142	0	2	3528,15134,	0,237932,
chr1	6265076	6338746	chr1:6265076..6268604-chr1:6327743..6338746,6	200	.	6265076	6338746	0	2	3528,11003,	0,62667,
chr1	6269442	6528791	chr1:6269442..6274757-chr1:6524253..6528791,2	200	.	6269442	6528791	0	2	5315,4538,	0,254811,
chr1	6269442	6454000	chr1:6269442..6274757-chr1:6451765..6454000,2	200	.	6269442	6454000	0	2	5315,2235,	0,182323,
chr1	6269442	6309627	chr1:6269442..6274757-chr1:6302703..6309627,7	200	.	6269442	6309627	0	2	5315,6924,	0,33261,
chr1	6269442	6296529	chr1:6269442..6274757-chr1:6294172..6296529,10	200	.	6269442	6296529	0	2	5315,2357,	0,24730,
chr1	6275464	6484911	chr1:6275464..6277014-chr1:6482565..6484911,2	200	.	6275464	6484911	0	2	1550,2346,	0,207101,
chr1	6284408	6664858	chr1:6284408..6286231-chr1:6651197..6664858,2	200	.	6284408	6664858	0	2	1823,13661,	0,366789,
chr1	6284408	6543877	chr1:6284408..6286231-chr1:6541716..6543877,2	200	.	6284408	6543877	0	2	1823,2161,	0,257308,
chr1	6318426	7571396	chr1:6318426..6326226-chr1:7555087..7571396,2	200	.	6318426	7571396	0	2	7800,16309,	0,1236661,
chr1	6651197	7621145	chr1:6651197..6664858-chr1:7616044..7621145,2	200	.	6651197	7621145	0	2	13661,5101,	0,964847,
chr1	6844180	7748302	chr1:6844180..6847408-chr1:7745810..7748302,2	200	.	6844180	7748302	0	2	3228,2492,	0,901630,
chr1	6891807	7845211	chr1:6891807..6899007-chr1:7841920..7845211,2	200	.	6891807	7845211	0	2	7200,3291,	0,950113,
chr1	6922651	7832724	chr1:6922651..6924185-chr1:7830938..7832724,2	200	.	6922651	7832724	0	2	1534,1786,	0,908287,
chr1	8937690	10732499	chr1:8937690..8941853-chr1:10729674..10732499,2	200	.	8937690	10732499	0	2	4163,2825,	0,1791984,
chr1	8937690	9761338	chr1:8937690..8941853-chr1:9759178..9761338,2	200	.	8937690	9761338	0	2	4163,2160,	0,821488,
chr1	8937690	9468302	chr1:8937690..8941853-chr1:9463786..9468302,2	200	.	8937690	9468302	0	2	4163,4516,	0,526096,
chr1	9128748	9499444	chr1:9128748..9132374-chr1:9497027..9499444,2	200	.	9128748	9499444	0	2	3626,2417,	0,368279,
chr1	9187047	9511345	chr1:9187047..9190607-chr1:9509139..9511345,2	200	.	9187047	9511345	0	2	3560,2206,	0,322092,
chr1	9212533	9531647	chr1:9212533..9218251-chr1:9529845..9531647,3	200	.	9212533	9531647	0	2	5718,1802,	0,317312,
chr1	9212533	9501576	chr1:9212533..9218251-chr1:9500167..9501576,2	200	.	9212533	9501576	0	2	5718,1409,	0,287634,
chr1	9298403	9600208	chr1:9298403..9301488-chr1:9597661..9600208,2	200	.	9298403	9600208	0	2	3085,2547,	0,299258,
chr1	9323661	9646990	chr1:9323661..9325325-chr1:9645615..9646990,2	200	.	9323661	9646990	0	2	1664,1375,	0,321954,
chr1	9349620	9549995	chr1:9349620..9351481-chr1:9548051..9549995,2	200	.	9349620	9549995	0	2	1861,1944,	0,198431,
chr1	9353220	9617059	chr1:9353220..9356034-chr1:9615413..9617059,2	200	.	9353220	9617059	0	2	2814,1646,	0,262193,
chr1	10002698	10967943	chr1:10002698..10004395-chr1:10959581..10967943,2	200	.	10002698	10967943	0	2	1697,8362,	0,956883,
chr1	10458226	11162539	chr1:10458226..10460924-chr1:11160770..11162539,2	200	.	10458226	11162539	0	2	2698,1769,	0,702544,
chr1	10458226	11100303	chr1:10458226..10460924-chr1:11097721..11100303,2	200	.	10458226	11100303	0	2	2698,2582,	0,639495,
chr1	10458226	10967943	chr1:10458226..10460924-chr1:10959581..10967943,2	200	.	10458226	10967943	0	2	2698,8362,	0,501355,
chr1	10458226	10953301	chr1:10458226..10460924-chr1:10948897..10953301,2	200	.	10458226	10953301	0	2	2698,4404,	0,490671,
chr1	10458226	10931325	chr1:10458226..10460924-chr1:10927205..10931325,2	200	.	10458226	10931325	0	2	2698,4120,	0,468979,
chr1	10458226	10902079	chr1:10458226..10460924-chr1:10896805..10902079,2	200	.	10458226	10902079	0	2	2698,5274,	0,438579,
chr1	10458226	10555055	chr1:10458226..10460924-chr1:10551800..10555055,4	200	.	10458226	10555055	0	2	2698,3255,	0,93574,
chr1	10587524	11716757	chr1:10587524..10593343-chr1:11705834..11716757,2	200	.	10587524	11716757	0	2	5819,10923,	0,1118310,
chr1	10927205	11716757	chr1:10927205..10931325-chr1:11705834..11716757,2	200	.	10927205	11716757	0	2	4120,10923,	0,778629,
chr1	10948897	11716757	chr1:10948897..10953301-chr1:11705834..11716757,2	200	.	10948897	11716757	0	2	4404,10923,	0,756937,
chr1	11079393	11716757	chr1:11079393..11083147-chr1:11705834..11716757,2	200	.	11079393	11716757	0	2	3754,10923,	0,626441,
chr1	11079393	11675594	chr1:11079393..11083147-chr1:11667433..11675594,2	200	.	11079393	11675594	0	2	3754,8161,	0,588040,
chr1	11097721	11867015	chr1:11097721..11100303-chr1:11864280..11867015,3	200	.	11097721	11867015	0	2	2582,2735,	0,766559,
chr1	11097721	11718960	chr1:11097721..11100303-chr1:11717590..11718960,2	200	.	11097721	11718960	0	2	2582,1370,	0,619869,
chr1	11097721	11716757	chr1:11097721..11100303-chr1:11705834..11716757,2	200	.	11097721	11716757	0	2	2582,10923,	0,608113,
chr1	11097721	11675594	chr1:11097721..11100303-chr1:11667433..11675594,2	200	.	11097721	11675594	0	2	2582,8161,	0,569712,
chr1	11105020	11666686	chr1:11105020..11106403-chr1:11664512..11666686,3	200	.	11105020	11666686	0	2	1383,2174,	0,559492,
chr1	11115709	11675594	chr1:11115709..11116998-chr1:11667433..11675594,2	200	.	11115709	11675594	0	2	1289,8161,	0,551724,
chr1	11118568	11886235	chr1:11118568..11121293-chr1:11884435..11886235,2	200	.	11118568	11886235	0	2	2725,1800,	0,765867,
chr1	11118568	11716757	chr1:11118568..11121293-chr1:11705834..11716757,2	200	.	11118568	11716757	0	2	2725,10923,	0,587266,
chr1	11122586	11767046	chr1:11122586..11124382-chr1:11761907..11767046,3	200	.	11122586	11767046	0	2	1796,5139,	0,639321,
chr1	11122586	11758605	chr1:11122586..11124382-chr1:11757043..11758605,2	200	.	11122586	11758605	0	2	1796,1562,	0,634457,
chr1	11122586	11703853	chr1:11122586..11124382-chr1:11701352..11703853,2	200	.	11122586	11703853	0	2	1796,2501,	0,578766,
chr1	11128254	11716757	chr1:11128254..11129792-chr1:11705834..11716757,2	200	.	11128254	11716757	0	2	1538,10923,	0,577580,
chr1	11128254	11666686	chr1:11128254..11129792-chr1:11664512..11666686,2	200	.	11128254	11666686	0	2	1538,2174,	0,536258,
chr1	11130489	11718960	chr1:11130489..11132225-chr1:11717590..11718960,2	200	.	11130489	11718960	0	2	1736,1370,	0,587101,
chr1	11130489	11716757	chr1:11130489..11132225-chr1:11705834..11716757,4	200	.	11130489	11716757	0	2	1736,10923,	0,575345,
chr1	11134010	11675594	chr1:11134010..11138377-chr1:11667433..11675594,2	200	.	11134010	11675594	0	2	4367,8161,	0,533423,
chr1	11139336	11675594	chr1:11139336..11144239-chr1:11667433..11675594,2	200	.	11139336	11675594	0	2	4903,8161,	0,528097,
chr1	11149628	11675594	chr1:11149628..11151984-chr1:11667433..11675594,2	200	.	11149628	11675594	0	2	2356,8161,	0,517805,
chr1	11149628	11666686	chr1:11149628..11151984-chr1:11664512..11666686,3	200	.	11149628	11666686	0	2	2356,2174,	0,514884,
chr1	11160770	11716757	chr1:11160770..11162539-chr1:11705834..11716757,2	200	.	11160770	11716757	0	2	1769,10923,	0,545064,
chr1	11171311	11716757	chr1:11171311..11175482-chr1:11705834..11716757,2	200	.	11171311	11716757	0	2	4171,10923,	0,534523,
chr1	11184224	11716757	chr1:11184224..11185874-chr1:11705834..11716757,3	200	.	11184224	11716757	0	2	1650,10923,	0,521610,
chr1	11184224	11666686	chr1:11184224..11185874-chr1:11664512..11666686,2	200	.	11184224	11666686	0	2	1650,2174,	0,480288,
chr1	11199984	11716757	chr1:11199984..11201275-chr1:11705834..11716757,2	200	.	11199984	11716757	0	2	1291,10923,	0,505850,
chr1	11271651	11716757	chr1:11271651..11273393-chr1:11705834..11716757,3	200	.	11271651	11716757	0	2	1742,10923,	0,434183,
chr1	11288059	11716757	chr1:11288059..11290253-chr1:11705834..11716757,3	200	.	11288059	11716757	0	2	2194,10923,	0,417775,
chr1	11288059	11675594	chr1:11288059..11290253-chr1:11667433..11675594,3	200	.	11288059	11675594	0	2	2194,8161,	0,379374,
chr1	11299737	11919989	chr1:11299737..11301430-chr1:11918298..11919989,2	200	.	11299737	11919989	0	2	1693,1691,	0,618561,
chr1	11307877	11716757	chr1:11307877..11309231-chr1:11705834..11716757,3	200	.	11307877	11716757	0	2	1354,10923,	0,397957,
chr1	11309811	11716757	chr1:11309811..11313825-chr1:11705834..11716757,2	200	.	11309811	11716757	0	2	4014,10923,	0,396023,
chr1	11309811	11675594	chr1:11309811..11313825-chr1:11667433..11675594,3	200	.	11309811	11675594	0	2	4014,8161,	0,357622,
chr1	11321298	11596157	chr1:11321298..11323656-chr1:11594797..11596157,2	200	.	11321298	11596157	0	2	2358,1360,	0,273499,
chr1	11332475	11886235	chr1:11332475..11334418-chr1:11884435..11886235,2	200	.	11332475	11886235	0	2	1943,1800,	0,551960,
chr1	11332475	11651068	chr1:11332475..11334418-chr1:11649374..11651068,2	200	.	11332475	11651068	0	2	1943,1694,	0,316899,
chr1	11355284	11723508	chr1:11355284..11356600-chr1:11720905..11723508,2	200	.	11355284	11723508	0	2	1316,2603,	0,365621,
chr1	11366988	11666686	chr1:11366988..11369278-chr1:11664512..11666686,3	200	.	11366988	11666686	0	2	2290,2174,	0,297524,
chr1	11379336	11716757	chr1:11379336..11381182-chr1:11705834..11716757,2	200	.	11379336	11716757	0	2	1846,10923,	0,326498,
chr1	11379336	11675594	chr1:11379336..11381182-chr1:11667433..11675594,2	200	.	11379336	11675594	0	2	1846,8161,	0,288097,
chr1	11388453	11675594	chr1:11388453..11390098-chr1:11667433..11675594,2	200	.	11388453	11675594	0	2	1645,8161,	0,278980,
chr1	11394323	12253035	chr1:11394323..11400085-chr1:12245006..12253035,2	200	.	11394323	12253035	0	2	5762,8029,	0,850683,
chr1	11394323	12226311	chr1:11394323..11400085-chr1:12220980..12226311,2	200	.	11394323	12226311	0	2	5762,5331,	0,826657,
chr1	11394323	11723508	chr1:11394323..11400085-chr1:11720905..11723508,2	200	.	11394323	11723508	0	2	5762,2603,	0,326582,
chr1	11432620	11716757	chr1:11432620..11434823-chr1:11705834..11716757,2	200	.	11432620	11716757	0	2	2203,10923,	0,273214,
chr1	11432620	11675594	chr1:11432620..11434823-chr1:11667433..11675594,2	200	.	11432620	11675594	0	2	2203,8161,	0,234813,
chr1	11453063	11675594	chr1:11453063..11455512-chr1:11667433..11675594,3	200	.	11453063	11675594	0	2	2449,8161,	0,214370,
chr1	11471310	11675594	chr1:11471310..11474242-chr1:11667433..11675594,3	200	.	11471310	11675594	0	2	2932,8161,	0,196123,
chr1	11475720	11675594	chr1:11475720..11477846-chr1:11667433..11675594,2	200	.	11475720	11675594	0	2	2126,8161,	0,191713,
chr1	11499977	11716757	chr1:11499977..11502041-chr1:11705834..11716757,2	200	.	11499977	11716757	0	2	2064,10923,	0,205857,
chr1	11520379	11716757	chr1:11520379..11524442-chr1:11705834..11716757,2	200	.	11520379	11716757	0	2	4063,10923,	0,185455,
chr1	12123101	12664751	chr1:12123101..12125096-chr1:12658338..12664751,2	200	.	12123101	12664751	0	2	1995,6413,	0,535237,
chr1	12220980	12753463	chr1:12220980..12226311-chr1:12751217..12753463,2	200	.	12220980	12753463	0	2	5331,2246,	0,530237,
chr1	12220980	12664751	chr1:12220980..12226311-chr1:12658338..12664751,2	200	.	12220980	12664751	0	2	5331,6413,	0,437358,
chr1	12245006	12664751	chr1:12245006..12253035-chr1:12658338..12664751,2	200	.	12245006	12664751	0	2	8029,6413,	0,413332,
chr1	12245006	12631799	chr1:12245006..12253035-chr1:12630196..12631799,2	200	.	12245006	12631799	0	2	8029,1603,	0,385190,
chr1	12317788	12804986	chr1:12317788..12319397-chr1:12803135..12804986,2	200	.	12317788	12804986	0	2	1609,1851,	0,485347,
chr1	12398902	12920087	chr1:12398902..12403294-chr1:12918295..12920087,2	200	.	12398902	12920087	0	2	4392,1792,	0,519393,
chr1	14052734	15274917	chr1:14052734..14057469-chr1:15271945..15274917,2	200	.	14052734	15274917	0	2	4735,2972,	0,1219211,
chr1	14422030	15274917	chr1:14422030..14425778-chr1:15271945..15274917,2	200	.	14422030	15274917	0	2	3748,2972,	0,849915,
chr1	14462624	14932135	chr1:14462624..14466250-chr1:14922288..14932135,2	200	.	14462624	14932135	0	2	3626,9847,	0,459664,
chr1	14484758	15854703	chr1:14484758..14487745-chr1:15852645..15854703,2	200	.	14484758	15854703	0	2	2987,2058,	0,1367887,
chr1	14551866	15274917	chr1:14551866..14554988-chr1:15271945..15274917,2	200	.	14551866	15274917	0	2	3122,2972,	0,720079,
chr1	14566192	14932135	chr1:14566192..14567770-chr1:14922288..14932135,2	200	.	14566192	14932135	0	2	1578,9847,	0,356096,
chr1	15048763	15738747	chr1:15048763..15051579-chr1:15737337..15738747,2	200	.	15048763	15738747	0	2	2816,1410,	0,688574,
chr1	15128557	16352089	chr1:15128557..15131011-chr1:16347966..16352089,2	200	.	15128557	16352089	0	2	2454,4123,	0,1219409,
chr1	15302478	15988387	chr1:15302478..15305683-chr1:15985579..15988387,2	200	.	15302478	15988387	0	2	3205,2808,	0,683101,
chr1	15313766	16382581	chr1:15313766..15315747-chr1:16374309..16382581,2	200	.	15313766	16382581	0	2	1981,8272,	0,1060543,
chr1	15356647	15736286	chr1:15356647..15358909-chr1:15733893..15736286,2	200	.	15356647	15736286	0	2	2262,2393,	0,377246,
chr1	15478520	16386114	chr1:15478520..15481132-chr1:16383225..16386114,2	200	.	15478520	16386114	0	2	2612,2889,	0,904705,
chr1	15660431	16334679	chr1:15660431..15665236-chr1:16331159..16334679,2	200	.	15660431	16334679	0	2	4805,3520,	0,670728,
chr1	16835037	18571953	chr1:16835037..16843379-chr1:18564130..18571953,2	200	.	16835037	18571953	0	2	8342,7823,	0,1729093,
chr1	16835037	18125785	chr1:16835037..16843379-chr1:18123235..18125785,2	200	.	16835037	18125785	0	2	8342,2550,	0,1288198,
chr1	16835037	17867859	chr1:16835037..16843379-chr1:17863427..17867859,2	200	.	16835037	17867859	0	2	8342,4432,	0,1028390,
chr1	17053274	17907364	chr1:17053274..17058481-chr1:17905949..17907364,3	200	.	17053274	17907364	0	2	5207,1415,	0,852675,
chr1	17230743	17907364	chr1:17230743..17235892-chr1:17905949..17907364,2	200	.	17230743	17907364	0	2	5149,1415,	0,675206,
chr1	17301803	18093790	chr1:17301803..17308251-chr1:18091638..18093790,2	200	.	17301803	18093790	0	2	6448,2152,	0,789835,
chr1	17379208	18693076	chr1:17379208..17380934-chr1:18688236..18693076,2	200	.	17379208	18693076	0	2	1726,4840,	0,1309028,
chr1	17469994	17904923	chr1:17469994..17475098-chr1:17902080..17904923,2	200	.	17469994	17904923	0	2	5104,2843,	0,432086,
chr1	17605235	18853979	chr1:17605235..17610563-chr1:18849761..18853979,2	200	.	17605235	18853979	0	2	5328,4218,	0,1244526,
chr1	17633422	17922825	chr1:17633422..17635924-chr1:17917800..17922825,2	200	.	17633422	17922825	0	2	2502,5025,	0,284378,
chr1	17633422	17907364	chr1:17633422..17635924-chr1:17905949..17907364,2	200	.	17633422	17907364	0	2	2502,1415,	0,272527,
chr1	17762364	18636535	chr1:17762364..17763936-chr1:18634719..18636535,2	200	.	17762364	18636535	0	2	1572,1816,	0,872355,
chr1	17762364	17987424	chr1:17762364..17763936-chr1:17977003..17987424,2	200	.	17762364	17987424	0	2	1572,10421,	0,214639,
chr1	17766097	18853979	chr1:17766097..17768082-chr1:18849761..18853979,2	200	.	17766097	18853979	0	2	1985,4218,	0,1083664,
chr1	17766097	18001573	chr1:17766097..17768082-chr1:17999919..18001573,3	200	.	17766097	18001573	0	2	1985,1654,	0,233822,
chr1	17766097	17987424	chr1:17766097..17768082-chr1:17977003..17987424,2	200	.	17766097	17987424	0	2	1985,10421,	0,210906,
chr1	17902080	18914809	chr1:17902080..17904923-chr1:18912760..18914809,2	200	.	17902080	18914809	0	2	2843,2049,	0,1010680,
chr1	17977003	19813728	chr1:17977003..17987424-chr1:19809675..19813728,2	200	.	17977003	19813728	0	2	10421,4053,	0,1832672,
chr1	18277436	19538385	chr1:18277436..18279506-chr1:19535056..19538385,2	200	.	18277436	19538385	0	2	2070,3329,	0,1257620,
chr1	18564130	19287236	chr1:18564130..18571953-chr1:19282241..19287236,2	200	.	18564130	19287236	0	2	7823,4995,	0,718111,
chr1	18805793	19169353	chr1:18805793..18809968-chr1:19163850..19169353,2	200	.	18805793	19169353	0	2	4175,5503,	0,358057,
chr1	18805793	19160472	chr1:18805793..18809968-chr1:19158966..19160472,2	200	.	18805793	19160472	0	2	4175,1506,	0,353173,
chr1	18805793	19091595	chr1:18805793..18809968-chr1:19085947..19091595,3	200	.	18805793	19091595	0	2	4175,5648,	0,280154,
chr1	18995148	20758183	chr1:18995148..18996527-chr1:20752437..20758183,2	200	.	18995148	20758183	0	2	1379,5746,	0,1757289,
chr1	19163850	20143691	chr1:19163850..19169353-chr1:20140050..20143691,2	200	.	19163850	20143691	0	2	5503,3641,	0,976200,
chr1	19210161	19924832	chr1:19210161..19211801-chr1:19922317..19924832,2	200	.	19210161	19924832	0	2	1640,2515,	0,712156,
chr1	19282241	19963344	chr1:19282241..19287236-chr1:19961791..19963344,2	200	.	19282241	19963344	0	2	4995,1553,	0,679550,
chr1	19407548	20143691	chr1:19407548..19411791-chr1:20140050..20143691,2	200	.	19407548	20143691	0	2	4243,3641,	0,732502,
chr1	19420602	20306383	chr1:19420602..19423659-chr1:20301067..20306383,2	200	.	19420602	20306383	0	2	3057,5316,	0,880465,
chr1	19535056	19924832	chr1:19535056..19538385-chr1:19922317..19924832,2	200	.	19535056	19924832	0	2	3329,2515,	0,387261,
chr1	19568360	19924832	chr1:19568360..19570048-chr1:19922317..19924832,2	200	.	19568360	19924832	0	2	1688,2515,	0,353957,
chr1	19577690	20010176	chr1:19577690..19580642-chr1:20003803..20010176,2	200	.	19577690	20010176	0	2	2952,6373,	0,426113,
chr1	19607597	20703152	chr1:19607597..19615828-chr1:20699545..20703152,2	200	.	19607597	20703152	0	2	8231,3607,	0,1091948,
chr1	19607597	19997020	chr1:19607597..19615828-chr1:19994917..19997020,3	200	.	19607597	19997020	0	2	8231,2103,	0,387320,
chr1	19607597	19965690	chr1:19607597..19615828-chr1:19964094..19965690,2	200	.	19607597	19965690	0	2	8231,1596,	0,356497,
chr1	19700928	19924832	chr1:19700928..19703421-chr1:19922317..19924832,2	200	.	19700928	19924832	0	2	2493,2515,	0,221389,
chr1	19736368	19924832	chr1:19736368..19739014-chr1:19922317..19924832,2	200	.	19736368	19924832	0	2	2646,2515,	0,185949,
chr1	19809675	20010176	chr1:19809675..19813728-chr1:20003803..20010176,2	200	.	19809675	20010176	0	2	4053,6373,	0,194128,
chr1	19922317	21466183	chr1:19922317..19924832-chr1:21464224..21466183,2	200	.	19922317	21466183	0	2	2515,1959,	0,1541907,
chr1	19922317	20128822	chr1:19922317..19924832-chr1:20127228..20128822,2	200	.	19922317	20128822	0	2	2515,1594,	0,204911,
chr1	19922317	19941032	chr1:19922317..19924832-chr1:19938948..19941032,6	200	.	19922317	19941032	0	2	2515,2084,	0,16631,
chr1	20003803	20989353	chr1:20003803..20010176-chr1:20986980..20989353,2	200	.	20003803	20989353	0	2	6373,2373,	0,983177,
chr1	20003803	20976357	chr1:20003803..20010176-chr1:20974843..20976357,2	200	.	20003803	20976357	0	2	6373,1514,	0,971040,
chr1	20504936	21012948	chr1:20504936..20511082-chr1:21008090..21012948,2	200	.	20504936	21012948	0	2	6146,4858,	0,503154,
chr1	20875438	22604759	chr1:20875438..20876742-chr1:22596938..22604759,2	200	.	20875438	22604759	0	2	1304,7821,	0,1721500,
chr1	20967809	20989353	chr1:20967809..20971245-chr1:20986980..20989353,7	200	.	20967809	20989353	0	2	3436,2373,	0,19171,
chr1	21095108	22380581	chr1:21095108..21096871-chr1:22377772..22380581,2	200	.	21095108	22380581	0	2	1763,2809,	0,1282664,
chr1	21451430	22269275	chr1:21451430..21453229-chr1:22259487..22269275,2	200	.	21451430	22269275	0	2	1799,9788,	0,808057,
chr1	21663286	22269275	chr1:21663286..21665247-chr1:22259487..22269275,2	200	.	21663286	22269275	0	2	1961,9788,	0,596201,
chr1	21715932	22269275	chr1:21715932..21720266-chr1:22259487..22269275,3	200	.	21715932	22269275	0	2	4334,9788,	0,543555,
chr1	21739237	22269275	chr1:21739237..21746086-chr1:22259487..22269275,3	200	.	21739237	22269275	0	2	6849,9788,	0,520250,
chr1	21760683	22077141	chr1:21760683..21764210-chr1:22075179..22077141,2	200	.	21760683	22077141	0	2	3527,1962,	0,314496,
chr1	21803824	22269275	chr1:21803824..21807771-chr1:22259487..22269275,3	200	.	21803824	22269275	0	2	3947,9788,	0,455663,
chr1	21813747	22269275	chr1:21813747..21816237-chr1:22259487..22269275,2	200	.	21813747	22269275	0	2	2490,9788,	0,445740,
chr1	21817026	22984749	chr1:21817026..21819869-chr1:22979239..22984749,2	200	.	21817026	22984749	0	2	2843,5510,	0,1162213,
chr1	21817026	22380581	chr1:21817026..21819869-chr1:22377772..22380581,2	200	.	21817026	22380581	0	2	2843,2809,	0,560746,
chr1	21849239	22269275	chr1:21849239..21852161-chr1:22259487..22269275,2	200	.	21849239	22269275	0	2	2922,9788,	0,410248,
chr1	21873023	22329949	chr1:21873023..21875739-chr1:22327597..22329949,2	200	.	21873023	22329949	0	2	2716,2352,	0,454574,
chr1	21876582	22269275	chr1:21876582..21878281-chr1:22259487..22269275,2	200	.	21876582	22269275	0	2	1699,9788,	0,382905,
chr1	21902175	22269275	chr1:21902175..21904497-chr1:22259487..22269275,3	200	.	21902175	22269275	0	2	2322,9788,	0,357312,
chr1	21924544	22302585	chr1:21924544..21929015-chr1:22300485..22302585,2	200	.	21924544	22302585	0	2	4471,2100,	0,375941,
chr1	21924544	22269275	chr1:21924544..21929015-chr1:22259487..22269275,2	200	.	21924544	22269275	0	2	4471,9788,	0,334943,
chr1	21942702	22353296	chr1:21942702..21951534-chr1:22351337..22353296,2	200	.	21942702	22353296	0	2	8832,1959,	0,408635,
chr1	21942702	22269275	chr1:21942702..21951534-chr1:22259487..22269275,3	200	.	21942702	22269275	0	2	8832,9788,	0,316785,
chr1	21952259	22269275	chr1:21952259..21953776-chr1:22259487..22269275,2	200	.	21952259	22269275	0	2	1517,9788,	0,307228,
chr1	21959304	22380581	chr1:21959304..21962705-chr1:22377772..22380581,4	200	.	21959304	22380581	0	2	3401,2809,	0,418468,
chr1	21959304	22329949	chr1:21959304..21962705-chr1:22327597..22329949,2	200	.	21959304	22329949	0	2	3401,2352,	0,368293,
chr1	21959304	22302585	chr1:21959304..21962705-chr1:22300485..22302585,2	200	.	21959304	22302585	0	2	3401,2100,	0,341181,
chr1	21959304	22269275	chr1:21959304..21962705-chr1:22259487..22269275,5	200	.	21959304	22269275	0	2	3401,9788,	0,300183,
chr1	21964726	22380581	chr1:21964726..21968165-chr1:22377772..22380581,2	200	.	21964726	22380581	0	2	3439,2809,	0,413046,
chr1	21964726	22353296	chr1:21964726..21968165-chr1:22351337..22353296,4	200	.	21964726	22353296	0	2	3439,1959,	0,386611,
chr1	21964726	22329949	chr1:21964726..21968165-chr1:22327597..22329949,2	200	.	21964726	22329949	0	2	3439,2352,	0,362871,
chr1	21964726	22302585	chr1:21964726..21968165-chr1:22300485..22302585,4	200	.	21964726	22302585	0	2	3439,2100,	0,335759,
chr1	21964726	22269275	chr1:21964726..21968165-chr1:22259487..22269275,6	200	.	21964726	22269275	0	2	3439,9788,	0,294761,
chr1	21973729	22866412	chr1:21973729..21976606-chr1:22864621..22866412,2	200	.	21973729	22866412	0	2	2877,1791,	0,890892,
chr1	21973729	22276242	chr1:21973729..21976606-chr1:22272908..22276242,2	200	.	21973729	22276242	0	2	2877,3334,	0,299179,
chr1	21973729	22219143	chr1:21973729..21976606-chr1:22216772..22219143,2	200	.	21973729	22219143	0	2	2877,2371,	0,243043,
chr1	21973729	22205377	chr1:21973729..21976606-chr1:22198972..22205377,2	200	.	21973729	22205377	0	2	2877,6405,	0,225243,
chr1	21978693	22929858	chr1:21978693..21984836-chr1:22927637..22929858,2	200	.	21978693	22929858	0	2	6143,2221,	0,948944,
chr1	21978693	22380581	chr1:21978693..21984836-chr1:22377772..22380581,2	200	.	21978693	22380581	0	2	6143,2809,	0,399079,
chr1	21978693	22329949	chr1:21978693..21984836-chr1:22327597..22329949,2	200	.	21978693	22329949	0	2	6143,2352,	0,348904,
chr1	21978693	22302585	chr1:21978693..21984836-chr1:22300485..22302585,2	200	.	21978693	22302585	0	2	6143,2100,	0,321792,
chr1	21978693	22294475	chr1:21978693..21984836-chr1:22292461..22294475,3	200	.	21978693	22294475	0	2	6143,2014,	0,313768,
chr1	21978693	22276242	chr1:21978693..21984836-chr1:22272908..22276242,2	200	.	21978693	22276242	0	2	6143,3334,	0,294215,
chr1	21978693	22229447	chr1:21978693..21984836-chr1:22227153..22229447,2	200	.	21978693	22229447	0	2	6143,2294,	0,248460,
chr1	21978693	22221959	chr1:21978693..21984836-chr1:22219846..22221959,6	200	.	21978693	22221959	0	2	6143,2113,	0,241153,
chr1	21978693	22205377	chr1:21978693..21984836-chr1:22198972..22205377,2	200	.	21978693	22205377	0	2	6143,6405,	0,220279,
chr1	21978693	22192844	chr1:21978693..21984836-chr1:22190498..22192844,2	200	.	21978693	22192844	0	2	6143,2346,	0,211805,
chr1	22003462	22269275	chr1:22003462..22007817-chr1:22259487..22269275,2	200	.	22003462	22269275	0	2	4355,9788,	0,256025,
chr1	22018006	22353296	chr1:22018006..22022707-chr1:22351337..22353296,2	200	.	22018006	22353296	0	2	4701,1959,	0,333331,
chr1	22018006	22269275	chr1:22018006..22022707-chr1:22259487..22269275,3	200	.	22018006	22269275	0	2	4701,9788,	0,241481,
chr1	22468613	24339307	chr1:22468613..22472293-chr1:24337630..24339307,2	200	.	22468613	24339307	0	2	3680,1677,	0,1869017,
chr1	22979239	23330947	chr1:22979239..22984749-chr1:23328905..23330947,2	200	.	22979239	23330947	0	2	5510,2042,	0,349666,
chr1	22979239	23290476	chr1:22979239..22984749-chr1:23288883..23290476,2	200	.	22979239	23290476	0	2	5510,1593,	0,309644,
chr1	22979239	23260612	chr1:22979239..22984749-chr1:23258712..23260612,3	200	.	22979239	23260612	0	2	5510,1900,	0,279473,
chr1	22979239	23248775	chr1:22979239..22984749-chr1:23246554..23248775,2	200	.	22979239	23248775	0	2	5510,2221,	0,267315,
chr1	22979239	23223706	chr1:22979239..22984749-chr1:23221225..23223706,3	200	.	22979239	23223706	0	2	5510,2481,	0,241986,
chr1	22979239	23207168	chr1:22979239..22984749-chr1:23204639..23207168,2	200	.	22979239	23207168	0	2	5510,2529,	0,225400,
chr1	23032595	23720744	chr1:23032595..23044035-chr1:23718578..23720744,2	200	.	23032595	23720744	0	2	11440,2166,	0,685983,
chr1	23032595	23333623	chr1:23032595..23044035-chr1:23331848..23333623,2	200	.	23032595	23333623	0	2	11440,1775,	0,299253,
chr1	23032595	23303121	chr1:23032595..23044035-chr1:23301304..23303121,2	200	.	23032595	23303121	0	2	11440,1817,	0,268709,
chr1	23032595	23287375	chr1:23032595..23044035-chr1:23284681..23287375,10	200	.	23032595	23287375	0	2	11440,2694,	0,252086,
chr1	23032595	23263717	chr1:23032595..23044035-chr1:23261687..23263717,2	200	.	23032595	23263717	0	2	11440,2030,	0,229092,
chr1	23032595	23260612	chr1:23032595..23044035-chr1:23258712..23260612,2	200	.	23032595	23260612	0	2	11440,1900,	0,226117,
chr1	23032595	23230556	chr1:23032595..23044035-chr1:23228453..23230556,2	200	.	23032595	23230556	0	2	11440,2103,	0,195858,
chr1	23032595	23223706	chr1:23032595..23044035-chr1:23221225..23223706,3	200	.	23032595	23223706	0	2	11440,2481,	0,188630,
chr1	23032595	23207168	chr1:23032595..23044035-chr1:23204639..23207168,7	200	.	23032595	23207168	0	2	11440,2529,	0,172044,
chr1	23032595	23155610	chr1:23032595..23044035-chr1:23150670..23155610,7	200	.	23032595	23155610	0	2	11440,4940,	0,118075,
chr1	23032595	23093856	chr1:23032595..23044035-chr1:23091014..23093856,6	200	.	23032595	23093856	0	2	11440,2842,	0,58419,
chr1	23032595	23087824	chr1:23032595..23044035-chr1:23076054..23087824,16	200	.	23032595	23087824	0	2	11440,11770,	0,43459,
chr1	23032595	23073578	chr1:23032595..23044035-chr1:23072030..23073578,5	200	.	23032595	23073578	0	2	11440,1548,	0,39435,
chr1	23126092	24127661	chr1:23126092..23129363-chr1:24123564..24127661,2	200	.	23126092	24127661	0	2	3271,4097,	0,997472,
chr1	23605245	24120586	chr1:23605245..23608450-chr1:24117276..24120586,2	200	.	23605245	24120586	0	2	3205,3310,	0,512031,
chr1	23680186	24236920	chr1:23680186..23683919-chr1:24234936..24236920,2	200	.	23680186	24236920	0	2	3733,1984,	0,554750,
chr1	23806443	24127661	chr1:23806443..23808684-chr1:24123564..24127661,2	200	.	23806443	24127661	0	2	2241,4097,	0,317121,
chr1	24103791	24885866	chr1:24103791..24106215-chr1:24881723..24885866,2	200	.	24103791	24885866	0	2	2424,4143,	0,777932,
chr1	24103791	24345891	chr1:24103791..24106215-chr1:24343361..24345891,2	200	.	24103791	24345891	0	2	2424,2530,	0,239570,
chr1	24103791	24287594	chr1:24103791..24106215-chr1:24284398..24287594,2	200	.	24103791	24287594	0	2	2424,3196,	0,180607,
chr1	25321975	26326047	chr1:25321975..25330745-chr1:26323083..26326047,2	200	.	25321975	26326047	0	2	8770,2964,	0,1001108,
chr1	25571789	26628631	chr1:25571789..25574991-chr1:26626894..26628631,2	200	.	25571789	26628631	0	2	3202,1737,	0,1055105,
chr1	25712251	26326047	chr1:25712251..25713604-chr1:26323083..26326047,2	200	.	25712251	26326047	0	2	1353,2964,	0,610832,
chr1	25823263	27118628	chr1:25823263..25824744-chr1:27112181..27118628,2	200	.	25823263	27118628	0	2	1481,6447,	0,1288918,
chr1	25897142	26373041	chr1:25897142..25898977-chr1:26371040..26373041,2	200	.	25897142	26373041	0	2	1835,2001,	0,473898,
chr1	25916005	26373041	chr1:25916005..25918032-chr1:26371040..26373041,2	200	.	25916005	26373041	0	2	2027,2001,	0,455035,
chr1	25938278	26403340	chr1:25938278..25943470-chr1:26400778..26403340,2	200	.	25938278	26403340	0	2	5192,2562,	0,462500,
chr1	25938278	26219816	chr1:25938278..25943470-chr1:26215281..26219816,2	200	.	25938278	26219816	0	2	5192,4535,	0,277003,
chr1	25966788	26234652	chr1:25966788..25975018-chr1:26231824..26234652,2	200	.	25966788	26234652	0	2	8230,2828,	0,265036,
chr1	25997607	27287999	chr1:25997607..26002114-chr1:27285555..27287999,2	200	.	25997607	27287999	0	2	4507,2444,	0,1287948,
chr1	26145424	26326047	chr1:26145424..26148813-chr1:26323083..26326047,2	200	.	26145424	26326047	0	2	3389,2964,	0,177659,
chr1	26177433	26859633	chr1:26177433..26182161-chr1:26856806..26859633,2	200	.	26177433	26859633	0	2	4728,2827,	0,679373,
chr1	26177433	26439756	chr1:26177433..26182161-chr1:26436689..26439756,2	200	.	26177433	26439756	0	2	4728,3067,	0,259256,
chr1	26188689	26673052	chr1:26188689..26191423-chr1:26669127..26673052,2	200	.	26188689	26673052	0	2	2734,3925,	0,480438,
chr1	26188689	26628631	chr1:26188689..26191423-chr1:26626894..26628631,2	200	.	26188689	26628631	0	2	2734,1737,	0,438205,
chr1	26188689	26439756	chr1:26188689..26191423-chr1:26436689..26439756,3	200	.	26188689	26439756	0	2	2734,3067,	0,248000,
chr1	26200611	26227370	chr1:26200611..26203785-chr1:26221834..26227370,5	200	.	26200611	26227370	0	2	3174,5536,	0,21223,
chr1	26200611	26219816	chr1:26200611..26203785-chr1:26215281..26219816,5	200	.	26200611	26219816	0	2	3174,4535,	0,14670,
chr1	26244573	28000406	chr1:26244573..26250070-chr1:27998743..28000406,2	200	.	26244573	28000406	0	2	5497,1663,	0,1754170,
chr1	26621084	27482945	chr1:26621084..26625058-chr1:27477954..27482945,2	200	.	26621084	27482945	0	2	3974,4991,	0,856870,
chr1	26833117	27287999	chr1:26833117..26835894-chr1:27285555..27287999,2	200	.	26833117	27287999	0	2	2777,2444,	0,452438,
chr1	26906544	27287999	chr1:26906544..26912252-chr1:27285555..27287999,2	200	.	26906544	27287999	0	2	5708,2444,	0,379011,
chr1	26946236	27323984	chr1:26946236..26948864-chr1:27322027..27323984,2	200	.	26946236	27323984	0	2	2628,1957,	0,375791,
chr1	26955731	27287999	chr1:26955731..26959118-chr1:27285555..27287999,2	200	.	26955731	27287999	0	2	3387,2444,	0,329824,
chr1	27018151	28865093	chr1:27018151..27022890-chr1:28863142..28865093,2	200	.	27018151	28865093	0	2	4739,1951,	0,1844991,
chr1	27018151	28041870	chr1:27018151..27022890-chr1:28039758..28041870,2	200	.	27018151	28041870	0	2	4739,2112,	0,1021607,
chr1	27018151	27458181	chr1:27018151..27022890-chr1:27455224..27458181,2	200	.	27018151	27458181	0	2	4739,2957,	0,437073,
chr1	27018151	27339788	chr1:27018151..27022890-chr1:27335552..27339788,2	200	.	27018151	27339788	0	2	4739,4236,	0,317401,
chr1	27018151	27277230	chr1:27018151..27022890-chr1:27275703..27277230,2	200	.	27018151	27277230	0	2	4739,1527,	0,257552,
chr1	27131662	27339788	chr1:27131662..27136019-chr1:27335552..27339788,2	200	.	27131662	27339788	0	2	4357,4236,	0,203890,
chr1	27151962	27850026	chr1:27151962..27153755-chr1:27845623..27850026,2	200	.	27151962	27850026	0	2	1793,4403,	0,693661,
chr1	27225609	27428548	chr1:27225609..27230277-chr1:27426534..27428548,2	200	.	27225609	27428548	0	2	4668,2014,	0,200925,
chr1	27246922	27428548	chr1:27246922..27249754-chr1:27426534..27428548,2	200	.	27246922	27428548	0	2	2832,2014,	0,179612,
chr1	27851516	28523454	chr1:27851516..27856678-chr1:28519019..28523454,2	200	.	27851516	28523454	0	2	5162,4435,	0,667503,
chr1	27922778	28833805	chr1:27922778..27929380-chr1:28831295..28833805,2	200	.	27922778	28833805	0	2	6602,2510,	0,908517,
chr1	28070436	28523454	chr1:28070436..28071816-chr1:28519019..28523454,2	200	.	28070436	28523454	0	2	1380,4435,	0,448583,
chr1	28220656	28518352	chr1:28220656..28222766-chr1:28514231..28518352,2	200	.	28220656	28518352	0	2	2110,4121,	0,293575,
chr1	28256505	28552452	chr1:28256505..28259743-chr1:28548947..28552452,2	200	.	28256505	28552452	0	2	3238,3505,	0,292442,
chr1	28968518	29455822	chr1:28968518..28971086-chr1:29451965..29455822,3	200	.	28968518	29455822	0	2	2568,3857,	0,483447,
chr1	28994343	29577714	chr1:28994343..28996902-chr1:29573365..29577714,2	200	.	28994343	29577714	0	2	2559,4349,	0,579022,
chr1	29138436	29568466	chr1:29138436..29140533-chr1:29564255..29568466,2	200	.	29138436	29568466	0	2	2097,4211,	0,425819,
chr1	29188666	29455822	chr1:29188666..29190000-chr1:29451965..29455822,2	200	.	29188666	29455822	0	2	1334,3857,	0,263299,
chr1	29204585	29509293	chr1:29204585..29206597-chr1:29505974..29509293,2	200	.	29204585	29509293	0	2	2012,3319,	0,301389,
chr1	29209603	29559444	chr1:29209603..29214945-chr1:29556433..29559444,2	200	.	29209603	29559444	0	2	5342,3011,	0,346830,
chr1	29209603	29531125	chr1:29209603..29214945-chr1:29529816..29531125,3	200	.	29209603	29531125	0	2	5342,1309,	0,320213,
chr1	29209603	29509293	chr1:29209603..29214945-chr1:29505974..29509293,7	200	.	29209603	29509293	0	2	5342,3319,	0,296371,
chr1	29209603	29494590	chr1:29209603..29214945-chr1:29490600..29494590,2	200	.	29209603	29494590	0	2	5342,3990,	0,280997,
chr1	29209603	29424240	chr1:29209603..29214945-chr1:29422194..29424240,2	200	.	29209603	29424240	0	2	5342,2046,	0,212591,
chr1	29239549	29509293	chr1:29239549..29242056-chr1:29505974..29509293,2	200	.	29239549	29509293	0	2	2507,3319,	0,266425,
chr1	29276335	29509293	chr1:29276335..29279737-chr1:29505974..29509293,2	200	.	29276335	29509293	0	2	3402,3319,	0,229639,
chr1	29505974	31484662	chr1:29505974..29509293-chr1:31482781..31484662,2	200	.	29505974	31484662	0	2	3319,1881,	0,1976807,
chr1	29556433	31154756	chr1:29556433..29559444-chr1:31149127..31154756,2	200	.	29556433	31154756	0	2	3011,5629,	0,1592694,
chr1	29556433	31000372	chr1:29556433..29559444-chr1:30998787..31000372,2	200	.	29556433	31000372	0	2	3011,1585,	0,1442354,
chr1	29556433	30617801	chr1:29556433..29559444-chr1:30615465..30617801,2	200	.	29556433	30617801	0	2	3011,2336,	0,1059032,
chr1	29564255	31178687	chr1:29564255..29568466-chr1:31171997..31178687,2	200	.	29564255	31178687	0	2	4211,6690,	0,1607742,
chr1	29564255	31161604	chr1:29564255..29568466-chr1:31157802..31161604,2	200	.	29564255	31161604	0	2	4211,3802,	0,1593547,
chr1	29564255	31144329	chr1:29564255..29568466-chr1:31140218..31144329,3	200	.	29564255	31144329	0	2	4211,4111,	0,1575963,
chr1	29564255	30856105	chr1:29564255..29568466-chr1:30846864..30856105,2	200	.	29564255	30856105	0	2	4211,9241,	0,1282609,
chr1	29564255	30493297	chr1:29564255..29568466-chr1:30485908..30493297,2	200	.	29564255	30493297	0	2	4211,7389,	0,921653,
chr1	29573365	31190564	chr1:29573365..29577714-chr1:31186868..31190564,2	200	.	29573365	31190564	0	2	4349,3696,	0,1613503,
chr1	29605575	31190564	chr1:29605575..29607921-chr1:31186868..31190564,2	200	.	29605575	31190564	0	2	2346,3696,	0,1581293,
chr1	30180609	31190564	chr1:30180609..30183814-chr1:31186868..31190564,2	200	.	30180609	31190564	0	2	3205,3696,	0,1006259,
chr1	30225787	31410678	chr1:30225787..30236990-chr1:31407541..31410678,2	200	.	30225787	31410678	0	2	11203,3137,	0,1181754,
chr1	30225787	31190564	chr1:30225787..30236990-chr1:31186868..31190564,3	200	.	30225787	31190564	0	2	11203,3696,	0,961081,
chr1	30296520	31406991	chr1:30296520..30300197-chr1:31402021..31406991,2	200	.	30296520	31406991	0	2	3677,4970,	0,1105501,
chr1	31323505	31880594	chr1:31323505..31329529-chr1:31879284..31880594,2	200	.	31323505	31880594	0	2	6024,1310,	0,555779,
chr1	31323505	31539729	chr1:31323505..31329529-chr1:31535417..31539729,2	200	.	31323505	31539729	0	2	6024,4312,	0,211912,
chr1	31381273	31870657	chr1:31381273..31382970-chr1:31868310..31870657,2	200	.	31381273	31870657	0	2	1697,2347,	0,487037,
chr1	31402021	32042627	chr1:31402021..31406991-chr1:32040393..32042627,2	200	.	31402021	32042627	0	2	4970,2234,	0,638372,
chr1	31402021	31713210	chr1:31402021..31406991-chr1:31710874..31713210,2	200	.	31402021	31713210	0	2	4970,2336,	0,308853,
chr1	31440591	31661810	chr1:31440591..31443324-chr1:31659437..31661810,2	200	.	31440591	31661810	0	2	2733,2373,	0,218846,
chr1	32070737	32833425	chr1:32070737..32073948-chr1:32826397..32833425,2	200	.	32070737	32833425	0	2	3211,7028,	0,755660,
chr1	32237458	32708978	chr1:32237458..32240402-chr1:32705152..32708978,2	200	.	32237458	32708978	0	2	2944,3826,	0,467694,
chr1	32274740	32800173	chr1:32274740..32282256-chr1:32795317..32800173,2	200	.	32274740	32800173	0	2	7516,4856,	0,520577,
chr1	32274740	32628071	chr1:32274740..32282256-chr1:32625675..32628071,2	200	.	32274740	32628071	0	2	7516,2396,	0,350935,
chr1	32274740	32557860	chr1:32274740..32282256-chr1:32556478..32557860,2	200	.	32274740	32557860	0	2	7516,1382,	0,281738,
chr1	32274740	32543569	chr1:32274740..32282256-chr1:32541949..32543569,2	200	.	32274740	32543569	0	2	7516,1620,	0,267209,
chr1	32320091	32720326	chr1:32320091..32321433-chr1:32715268..32720326,2	200	.	32320091	32720326	0	2	1342,5058,	0,395177,
chr1	32402283	32689633	chr1:32402283..32405163-chr1:32686015..32689633,3	200	.	32402283	32689633	0	2	2880,3618,	0,283732,
chr1	32451890	32720326	chr1:32451890..32453577-chr1:32715268..32720326,2	200	.	32451890	32720326	0	2	1687,5058,	0,263378,
chr1	32478065	32689633	chr1:32478065..32481114-chr1:32686015..32689633,2	200	.	32478065	32689633	0	2	3049,3618,	0,207950,
chr1	33812658	35210165	chr1:33812658..33817328-chr1:35207372..35210165,2	200	.	33812658	35210165	0	2	4670,2793,	0,1394714,
chr1	34034024	35445077	chr1:34034024..34036011-chr1:35436633..35445077,2	200	.	34034024	35445077	0	2	1987,8444,	0,1402609,
chr1	34080179	35224198	chr1:34080179..34092008-chr1:35219580..35224198,2	200	.	34080179	35224198	0	2	11829,4618,	0,1139401,
chr1	34118594	35445077	chr1:34118594..34124590-chr1:35436633..35445077,2	200	.	34118594	35445077	0	2	5996,8444,	0,1318039,
chr1	34357103	34634021	chr1:34357103..34363628-chr1:34631694..34634021,2	200	.	34357103	34634021	0	2	6525,2327,	0,274591,
chr1	34723262	36108213	chr1:34723262..34727726-chr1:36105784..36108213,2	200	.	34723262	36108213	0	2	4464,2429,	0,1382522,
chr1	35219580	35659518	chr1:35219580..35224198-chr1:35657834..35659518,2	200	.	35219580	35659518	0	2	4618,1684,	0,438254,
chr1	35258306	35972678	chr1:35258306..35261104-chr1:35970400..35972678,2	200	.	35258306	35972678	0	2	2798,2278,	0,712094,
chr1	35436633	36604407	chr1:35436633..35445077-chr1:36598741..36604407,2	200	.	35436633	36604407	0	2	8444,5666,	0,1162108,
chr1	35436633	36119501	chr1:35436633..35445077-chr1:36117204..36119501,2	200	.	35436633	36119501	0	2	8444,2297,	0,680571,
chr1	35436633	35696415	chr1:35436633..35445077-chr1:35694798..35696415,3	200	.	35436633	35696415	0	2	8444,1617,	0,258165,
chr1	35436633	35678341	chr1:35436633..35445077-chr1:35675447..35678341,2	200	.	35436633	35678341	0	2	8444,2894,	0,238814,
chr1	35448971	36194094	chr1:35448971..35452014-chr1:36192353..36194094,2	200	.	35448971	36194094	0	2	3043,1741,	0,743382,
chr1	36092429	36854498	chr1:36092429..36095920-chr1:36851003..36854498,2	200	.	36092429	36854498	0	2	3491,3495,	0,758574,
chr1	36366809	36854498	chr1:36366809..36368669-chr1:36851003..36854498,2	200	.	36366809	36854498	0	2	1860,3495,	0,484194,
chr1	36366809	36774860	chr1:36366809..36368669-chr1:36771208..36774860,2	200	.	36366809	36774860	0	2	1860,3652,	0,404399,
chr1	36393944	38327032	chr1:36393944..36397607-chr1:38324223..38327032,2	200	.	36393944	38327032	0	2	3663,2809,	0,1930279,
chr1	36546978	36864031	chr1:36546978..36548806-chr1:36862348..36864031,3	200	.	36546978	36864031	0	2	1828,1683,	0,315370,
chr1	36571647	36854498	chr1:36571647..36575754-chr1:36851003..36854498,3	200	.	36571647	36854498	0	2	4107,3495,	0,279356,
chr1	36580118	38480051	chr1:36580118..36585391-chr1:38474228..38480051,2	200	.	36580118	38480051	0	2	5273,5823,	0,1894110,
chr1	36580118	36867940	chr1:36580118..36585391-chr1:36865726..36867940,2	200	.	36580118	36867940	0	2	5273,2214,	0,285608,
chr1	36580118	36854498	chr1:36580118..36585391-chr1:36851003..36854498,3	200	.	36580118	36854498	0	2	5273,3495,	0,270885,
chr1	36580118	36788688	chr1:36580118..36585391-chr1:36785830..36788688,2	200	.	36580118	36788688	0	2	5273,2858,	0,205712,
chr1	36587938	36793802	chr1:36587938..36589513-chr1:36792218..36793802,2	200	.	36587938	36793802	0	2	1575,1584,	0,204280,
chr1	36587938	36774860	chr1:36587938..36589513-chr1:36771208..36774860,2	200	.	36587938	36774860	0	2	1575,3652,	0,183270,
chr1	36596336	36854498	chr1:36596336..36598118-chr1:36851003..36854498,2	200	.	36596336	36854498	0	2	1782,3495,	0,254667,
chr1	36596336	36788688	chr1:36596336..36598118-chr1:36785830..36788688,2	200	.	36596336	36788688	0	2	1782,2858,	0,189494,
chr1	36617971	36898221	chr1:36617971..36619668-chr1:36895199..36898221,2	200	.	36617971	36898221	0	2	1697,3022,	0,277228,
chr1	36620210	37505024	chr1:36620210..36624721-chr1:37503293..37505024,2	200	.	36620210	37505024	0	2	4511,1731,	0,883083,
chr1	36620210	36898221	chr1:36620210..36624721-chr1:36895199..36898221,2	200	.	36620210	36898221	0	2	4511,3022,	0,274989,
chr1	36620210	36854498	chr1:36620210..36624721-chr1:36851003..36854498,3	200	.	36620210	36854498	0	2	4511,3495,	0,230793,
chr1	36620210	36842609	chr1:36620210..36624721-chr1:36841058..36842609,2	200	.	36620210	36842609	0	2	4511,1551,	0,220848,
chr1	36663846	36864031	chr1:36663846..36665280-chr1:36862348..36864031,2	200	.	36663846	36864031	0	2	1434,1683,	0,198502,
chr1	36688222	37220869	chr1:36688222..36691004-chr1:37217637..37220869,2	200	.	36688222	37220869	0	2	2782,3232,	0,529415,
chr1	36929049	38020794	chr1:36929049..36931166-chr1:38018874..38020794,2	200	.	36929049	38020794	0	2	2117,1920,	0,1089825,
chr1	36947427	37811705	chr1:36947427..36949718-chr1:37809266..37811705,2	200	.	36947427	37811705	0	2	2291,2439,	0,861839,
chr1	36947427	37774160	chr1:36947427..36949718-chr1:37769191..37774160,2	200	.	36947427	37774160	0	2	2291,4969,	0,821764,
chr1	37059542	38160016	chr1:37059542..37064157-chr1:38155894..38160016,2	200	.	37059542	38160016	0	2	4615,4122,	0,1096352,
chr1	37077762	38062016	chr1:37077762..37081021-chr1:38060379..38062016,2	200	.	37077762	38062016	0	2	3259,1637,	0,982617,
chr1	37108144	37943483	chr1:37108144..37112497-chr1:37940813..37943483,2	200	.	37108144	37943483	0	2	4353,2670,	0,832669,
chr1	37233469	38519298	chr1:37233469..37236336-chr1:38511416..38519298,2	200	.	37233469	38519298	0	2	2867,7882,	0,1277947,
chr1	37320546	37943483	chr1:37320546..37327428-chr1:37940813..37943483,2	200	.	37320546	37943483	0	2	6882,2670,	0,620267,
chr1	37348528	37943483	chr1:37348528..37350873-chr1:37940813..37943483,2	200	.	37348528	37943483	0	2	2345,2670,	0,592285,
chr1	37593425	38160016	chr1:37593425..37595375-chr1:38155894..38160016,2	200	.	37593425	38160016	0	2	1950,4122,	0,562469,
chr1	37652144	38472561	chr1:37652144..37657769-chr1:38469687..38472561,2	200	.	37652144	38472561	0	2	5625,2874,	0,817543,
chr1	37652144	38160016	chr1:37652144..37657769-chr1:38155894..38160016,2	200	.	37652144	38160016	0	2	5625,4122,	0,503750,
chr1	37687382	37943483	chr1:37687382..37691913-chr1:37940813..37943483,2	200	.	37687382	37943483	0	2	4531,2670,	0,253431,
chr1	37735576	37943483	chr1:37735576..37739935-chr1:37940813..37943483,2	200	.	37735576	37943483	0	2	4359,2670,	0,205237,
chr1	38155894	39342440	chr1:38155894..38160016-chr1:39338382..39342440,2	200	.	38155894	39342440	0	2	4122,4058,	0,1182488,
chr1	38155894	39145401	chr1:38155894..38160016-chr1:39142819..39145401,2	200	.	38155894	39145401	0	2	4122,2582,	0,986925,
chr1	38324223	39375364	chr1:38324223..38327032-chr1:39373315..39375364,2	200	.	38324223	39375364	0	2	2809,2049,	0,1049092,
chr1	38324223	38935854	chr1:38324223..38327032-chr1:38930646..38935854,2	200	.	38324223	38935854	0	2	2809,5208,	0,606423,
chr1	38454194	39011018	chr1:38454194..38456211-chr1:39004939..39011018,2	200	.	38454194	39011018	0	2	2017,6079,	0,550745,
chr1	38474228	39493275	chr1:38474228..38480051-chr1:39490472..39493275,2	200	.	38474228	39493275	0	2	5823,2803,	0,1016244,
chr1	38474228	39025648	chr1:38474228..38480051-chr1:39022088..39025648,2	200	.	38474228	39025648	0	2	5823,3560,	0,547860,
chr1	38511416	39258854	chr1:38511416..38519298-chr1:39254577..39258854,3	200	.	38511416	39258854	0	2	7882,4277,	0,743161,
chr1	38511416	39244792	chr1:38511416..38519298-chr1:39236466..39244792,4	200	.	38511416	39244792	0	2	7882,8326,	0,725050,
chr1	38511416	39137226	chr1:38511416..38519298-chr1:39132839..39137226,2	200	.	38511416	39137226	0	2	7882,4387,	0,621423,
chr1	38511416	39056161	chr1:38511416..38519298-chr1:39051870..39056161,5	200	.	38511416	39056161	0	2	7882,4291,	0,540454,
chr1	38511416	38983810	chr1:38511416..38519298-chr1:38979720..38983810,2	200	.	38511416	38983810	0	2	7882,4090,	0,468304,
chr1	38511416	38970617	chr1:38511416..38519298-chr1:38967549..38970617,2	200	.	38511416	38970617	0	2	7882,3068,	0,456133,
chr1	38511416	38820148	chr1:38511416..38519298-chr1:38818778..38820148,2	200	.	38511416	38820148	0	2	7882,1370,	0,307362,
chr1	38511416	38799601	chr1:38511416..38519298-chr1:38797720..38799601,2	200	.	38511416	38799601	0	2	7882,1881,	0,286304,
chr1	38560725	39408832	chr1:38560725..38562413-chr1:39406518..39408832,2	200	.	38560725	39408832	0	2	1688,2314,	0,845793,
chr1	39338382	39998243	chr1:39338382..39342440-chr1:39994999..39998243,2	200	.	39338382	39998243	0	2	4058,3244,	0,656617,
chr1	39338382	39959378	chr1:39338382..39342440-chr1:39954780..39959378,2	200	.	39338382	39959378	0	2	4058,4598,	0,616398,
chr1	39406518	39998243	chr1:39406518..39408832-chr1:39994999..39998243,2	200	.	39406518	39998243	0	2	2314,3244,	0,588481,
chr1	39547296	39998243	chr1:39547296..39549076-chr1:39994999..39998243,2	200	.	39547296	39998243	0	2	1780,3244,	0,447703,
chr1	39623481	40154533	chr1:39623481..39625584-chr1:40151933..40154533,2	200	.	39623481	40154533	0	2	2103,2600,	0,528452,
chr1	39734317	39959378	chr1:39734317..39737131-chr1:39954780..39959378,2	200	.	39734317	39959378	0	2	2814,4598,	0,220463,
chr1	39809563	40036162	chr1:39809563..39811057-chr1:40034092..40036162,2	200	.	39809563	40036162	0	2	1494,2070,	0,224529,
chr1	40504411	41199656	chr1:40504411..40507786-chr1:41198242..41199656,2	200	.	40504411	41199656	0	2	3375,1414,	0,693831,
chr1	40561690	41340837	chr1:40561690..40563936-chr1:41337967..41340837,2	200	.	40561690	41340837	0	2	2246,2870,	0,776277,
chr1	40572680	40917292	chr1:40572680..40574180-chr1:40914240..40917292,2	200	.	40572680	40917292	0	2	1500,3052,	0,341560,
chr1	40777504	41365840	chr1:40777504..40783306-chr1:41363880..41365840,2	200	.	40777504	41365840	0	2	5802,1960,	0,586376,
chr1	40777504	41237448	chr1:40777504..40783306-chr1:41231700..41237448,2	200	.	40777504	41237448	0	2	5802,5748,	0,454196,
chr1	40777504	40975552	chr1:40777504..40783306-chr1:40973555..40975552,2	200	.	40777504	40975552	0	2	5802,1997,	0,196051,
chr1	40887489	41447296	chr1:40887489..40890453-chr1:41443736..41447296,2	200	.	40887489	41447296	0	2	2964,3560,	0,556247,
chr1	41963421	43834946	chr1:41963421..41971135-chr1:43832047..43834946,2	200	.	41963421	43834946	0	2	7714,2899,	0,1868626,
chr1	41963421	43826008	chr1:41963421..41971135-chr1:43822613..43826008,2	200	.	41963421	43826008	0	2	7714,3395,	0,1859192,
chr1	42278018	43003416	chr1:42278018..42290125-chr1:43001500..43003416,2	200	.	42278018	43003416	0	2	12107,1916,	0,723482,
chr1	42485426	43149312	chr1:42485426..42487192-chr1:43146244..43149312,2	200	.	42485426	43149312	0	2	1766,3068,	0,660818,
chr1	42503902	43086193	chr1:42503902..42507605-chr1:43084395..43086193,2	200	.	42503902	43086193	0	2	3703,1798,	0,580493,
chr1	42534168	43256341	chr1:42534168..42539040-chr1:43254655..43256341,2	200	.	42534168	43256341	0	2	4872,1686,	0,720487,
chr1	42617347	43149312	chr1:42617347..42622166-chr1:43146244..43149312,3	200	.	42617347	43149312	0	2	4819,3068,	0,528897,
chr1	42628208	43207938	chr1:42628208..42630741-chr1:43206487..43207938,2	200	.	42628208	43207938	0	2	2533,1451,	0,578279,
chr1	42631406	43149312	chr1:42631406..42640460-chr1:43146244..43149312,5	200	.	42631406	43149312	0	2	9054,3068,	0,514838,
chr1	42631406	43125572	chr1:42631406..42640460-chr1:43123113..43125572,2	200	.	42631406	43125572	0	2	9054,2459,	0,491707,
chr1	42631406	43111256	chr1:42631406..42640460-chr1:43108419..43111256,2	200	.	42631406	43111256	0	2	9054,2837,	0,477013,
chr1	42776358	43125572	chr1:42776358..42778781-chr1:43123113..43125572,2	200	.	42776358	43125572	0	2	2423,2459,	0,346755,
chr1	42798409	43160741	chr1:42798409..42801922-chr1:43157736..43160741,2	200	.	42798409	43160741	0	2	3513,3005,	0,359327,
chr1	42921006	43818827	chr1:42921006..42923399-chr1:43813462..43818827,2	200	.	42921006	43818827	0	2	2393,5365,	0,892456,
chr1	42921006	43461140	chr1:42921006..42923399-chr1:43456790..43461140,2	200	.	42921006	43461140	0	2	2393,4350,	0,535784,
chr1	42921006	43125572	chr1:42921006..42923399-chr1:43123113..43125572,2	200	.	42921006	43125572	0	2	2393,2459,	0,202107,
chr1	42921006	43111256	chr1:42921006..42923399-chr1:43108419..43111256,2	200	.	42921006	43111256	0	2	2393,2837,	0,187413,
chr1	42943351	43207938	chr1:42943351..42945079-chr1:43206487..43207938,2	200	.	42943351	43207938	0	2	1728,1451,	0,263136,
chr1	43123113	44797569	chr1:43123113..43125572-chr1:44793945..44797569,2	200	.	43123113	44797569	0	2	2459,3624,	0,1670832,
chr1	43275290	45242569	chr1:43275290..43277259-chr1:45240269..45242569,2	200	.	43275290	45242569	0	2	1969,2300,	0,1964979,
chr1	43425375	44416229	chr1:43425375..43430387-chr1:44411691..44416229,2	200	.	43425375	44416229	0	2	5012,4538,	0,986316,
chr1	43565724	44118142	chr1:43565724..43568994-chr1:44114864..44118142,2	200	.	43565724	44118142	0	2	3270,3278,	0,549140,
chr1	43607819	44091794	chr1:43607819..43611767-chr1:44090264..44091794,2	200	.	43607819	44091794	0	2	3948,1530,	0,482445,
chr1	43614899	44049651	chr1:43614899..43616603-chr1:44042306..44049651,2	200	.	43614899	44049651	0	2	1704,7345,	0,427407,
chr1	43695493	44175157	chr1:43695493..43697040-chr1:44168850..44175157,2	200	.	43695493	44175157	0	2	1547,6307,	0,473357,
chr1	43718082	44707260	chr1:43718082..43724063-chr1:44705047..44707260,2	200	.	43718082	44707260	0	2	5981,2213,	0,986965,
chr1	43730802	44118142	chr1:43730802..43734095-chr1:44114864..44118142,2	200	.	43730802	44118142	0	2	3293,3278,	0,384062,
chr1	43736441	44373855	chr1:43736441..43739679-chr1:44362900..44373855,2	200	.	43736441	44373855	0	2	3238,10955,	0,626459,
chr1	43736441	44049651	chr1:43736441..43739679-chr1:44042306..44049651,3	200	.	43736441	44049651	0	2	3238,7345,	0,305865,
chr1	43749866	44049651	chr1:43749866..43754246-chr1:44042306..44049651,2	200	.	43749866	44049651	0	2	4380,7345,	0,292440,
chr1	43788908	44175157	chr1:43788908..43791303-chr1:44168850..44175157,2	200	.	43788908	44175157	0	2	2395,6307,	0,379942,
chr1	43813462	44445269	chr1:43813462..43818827-chr1:44442113..44445269,2	200	.	43813462	44445269	0	2	5365,3156,	0,628651,
chr1	43813462	44118142	chr1:43813462..43818827-chr1:44114864..44118142,2	200	.	43813462	44118142	0	2	5365,3278,	0,301402,
chr1	43832047	44118142	chr1:43832047..43834946-chr1:44114864..44118142,3	200	.	43832047	44118142	0	2	2899,3278,	0,282817,
chr1	43835659	44175157	chr1:43835659..43839602-chr1:44168850..44175157,2	200	.	43835659	44175157	0	2	3943,6307,	0,333191,
chr1	43879901	44497751	chr1:43879901..43882923-chr1:44495721..44497751,2	200	.	43879901	44497751	0	2	3022,2030,	0,615820,
chr1	43879901	44118142	chr1:43879901..43882923-chr1:44114864..44118142,2	200	.	43879901	44118142	0	2	3022,3278,	0,234963,
chr1	43917986	44416229	chr1:43917986..43919497-chr1:44411691..44416229,2	200	.	43917986	44416229	0	2	1511,4538,	0,493705,
chr1	43917986	44233730	chr1:43917986..43919497-chr1:44230125..44233730,2	200	.	43917986	44233730	0	2	1511,3605,	0,312139,
chr1	43917986	44175157	chr1:43917986..43919497-chr1:44168850..44175157,2	200	.	43917986	44175157	0	2	1511,6307,	0,250864,
chr1	43917986	44164562	chr1:43917986..43919497-chr1:44159426..44164562,2	200	.	43917986	44164562	0	2	1511,5136,	0,241440,
chr1	43926469	44118142	chr1:43926469..43928272-chr1:44114864..44118142,2	200	.	43926469	44118142	0	2	1803,3278,	0,188395,
chr1	43949196	44175157	chr1:43949196..43950621-chr1:44168850..44175157,2	200	.	43949196	44175157	0	2	1425,6307,	0,219654,
chr1	43957251	44175157	chr1:43957251..43959311-chr1:44168850..44175157,2	200	.	43957251	44175157	0	2	2060,6307,	0,211599,
chr1	43960199	44459571	chr1:43960199..43962168-chr1:44456719..44459571,2	200	.	43960199	44459571	0	2	1969,2852,	0,496520,
chr1	43965404	44175157	chr1:43965404..43967194-chr1:44168850..44175157,2	200	.	43965404	44175157	0	2	1790,6307,	0,203446,
chr1	43968313	44445269	chr1:43968313..43969866-chr1:44442113..44445269,2	200	.	43968313	44445269	0	2	1553,3156,	0,473800,
chr1	43968313	44175157	chr1:43968313..43969866-chr1:44168850..44175157,2	200	.	43968313	44175157	0	2	1553,6307,	0,200537,
chr1	43979477	44497751	chr1:43979477..43981313-chr1:44495721..44497751,2	200	.	43979477	44497751	0	2	1836,2030,	0,516244,
chr1	43986150	44175157	chr1:43986150..43989684-chr1:44168850..44175157,2	200	.	43986150	44175157	0	2	3534,6307,	0,182700,
chr1	43986150	44118142	chr1:43986150..43989684-chr1:44114864..44118142,4	200	.	43986150	44118142	0	2	3534,3278,	0,128714,
chr1	43992065	44220443	chr1:43992065..43994099-chr1:44218411..44220443,2	200	.	43992065	44220443	0	2	2034,2032,	0,226346,
chr1	43992065	44049651	chr1:43992065..43994099-chr1:44042306..44049651,5	200	.	43992065	44049651	0	2	2034,7345,	0,50241,
chr1	43995435	44896280	chr1:43995435..43999876-chr1:44885697..44896280,2	200	.	43995435	44896280	0	2	4441,10583,	0,890262,
chr1	43995435	44497751	chr1:43995435..43999876-chr1:44495721..44497751,2	200	.	43995435	44497751	0	2	4441,2030,	0,500286,
chr1	43995435	44459571	chr1:43995435..43999876-chr1:44456719..44459571,3	200	.	43995435	44459571	0	2	4441,2852,	0,461284,
chr1	43995435	44416229	chr1:43995435..43999876-chr1:44411691..44416229,3	200	.	43995435	44416229	0	2	4441,4538,	0,416256,
chr1	43995435	44406509	chr1:43995435..43999876-chr1:44403657..44406509,2	200	.	43995435	44406509	0	2	4441,2852,	0,408222,
chr1	43995435	44339566	chr1:43995435..43999876-chr1:44336025..44339566,2	200	.	43995435	44339566	0	2	4441,3541,	0,340590,
chr1	43995435	44301263	chr1:43995435..43999876-chr1:44299596..44301263,2	200	.	43995435	44301263	0	2	4441,1667,	0,304161,
chr1	43995435	44087803	chr1:43995435..43999876-chr1:44081568..44087803,5	200	.	43995435	44087803	0	2	4441,6235,	0,86133,
chr1	43995435	44067231	chr1:43995435..43999876-chr1:44059432..44067231,9	200	.	43995435	44067231	0	2	4441,7799,	0,63997,
chr1	44003460	44488132	chr1:44003460..44005575-chr1:44485948..44488132,2	200	.	44003460	44488132	0	2	2115,2184,	0,482488,
chr1	44003460	44459571	chr1:44003460..44005575-chr1:44456719..44459571,2	200	.	44003460	44459571	0	2	2115,2852,	0,453259,
chr1	44009578	45260545	chr1:44009578..44014993-chr1:45256358..45260545,2	200	.	44009578	45260545	0	2	5415,4187,	0,1246780,
chr1	44009578	44682955	chr1:44009578..44014993-chr1:44680751..44682955,2	200	.	44009578	44682955	0	2	5415,2204,	0,671173,
chr1	44009578	44488132	chr1:44009578..44014993-chr1:44485948..44488132,2	200	.	44009578	44488132	0	2	5415,2184,	0,476370,
chr1	44009578	44459571	chr1:44009578..44014993-chr1:44456719..44459571,3	200	.	44009578	44459571	0	2	5415,2852,	0,447141,
chr1	44009578	44445269	chr1:44009578..44014993-chr1:44442113..44445269,2	200	.	44009578	44445269	0	2	5415,3156,	0,432535,
chr1	44009578	44439006	chr1:44009578..44014993-chr1:44436414..44439006,3	200	.	44009578	44439006	0	2	5415,2592,	0,426836,
chr1	44009578	44175157	chr1:44009578..44014993-chr1:44168850..44175157,9	200	.	44009578	44175157	0	2	5415,6307,	0,159272,
chr1	44009578	44118142	chr1:44009578..44014993-chr1:44114864..44118142,5	200	.	44009578	44118142	0	2	5415,3278,	0,105286,
chr1	44030870	44445269	chr1:44030870..44033073-chr1:44442113..44445269,2	200	.	44030870	44445269	0	2	2203,3156,	0,411243,
chr1	44039904	44497751	chr1:44039904..44041549-chr1:44495721..44497751,2	200	.	44039904	44497751	0	2	1645,2030,	0,455817,
chr1	44039904	44488132	chr1:44039904..44041549-chr1:44485948..44488132,2	200	.	44039904	44488132	0	2	1645,2184,	0,446044,
chr1	44059432	46017602	chr1:44059432..44067231-chr1:46015094..46017602,2	200	.	44059432	46017602	0	2	7799,2508,	0,1955662,
chr1	44411691	45206830	chr1:44411691..44416229-chr1:45204271..45206830,2	200	.	44411691	45206830	0	2	4538,2559,	0,792580,
chr1	44456719	46217219	chr1:44456719..44459571-chr1:46215413..46217219,2	200	.	44456719	46217219	0	2	2852,1806,	0,1758694,
chr1	44570875	45141245	chr1:44570875..44572839-chr1:45139576..45141245,3	200	.	44570875	45141245	0	2	1964,1669,	0,568701,
chr1	44680751	45117089	chr1:44680751..44682955-chr1:45112549..45117089,3	200	.	44680751	45117089	0	2	2204,4540,	0,431798,
chr1	44764949	45252890	chr1:44764949..44769297-chr1:45250642..45252890,2	200	.	44764949	45252890	0	2	4348,2248,	0,485693,
chr1	44865035	45089493	chr1:44865035..44868024-chr1:45086825..45089493,2	200	.	44865035	45089493	0	2	2989,2668,	0,221790,
chr1	44885697	45141245	chr1:44885697..44896280-chr1:45139576..45141245,4	200	.	44885697	45141245	0	2	10583,1669,	0,253879,
chr1	44905626	45206830	chr1:44905626..44907370-chr1:45204271..45206830,2	200	.	44905626	45206830	0	2	1744,2559,	0,298645,
chr1	45186659	46770272	chr1:45186659..45191964-chr1:46766024..46770272,2	200	.	45186659	46770272	0	2	5305,4248,	0,1579365,
chr1	45204271	46648332	chr1:45204271..45206830-chr1:46645341..46648332,2	200	.	45204271	46648332	0	2	2559,2991,	0,1441070,
chr1	45250642	46770272	chr1:45250642..45252890-chr1:46766024..46770272,2	200	.	45250642	46770272	0	2	2248,4248,	0,1515382,
chr1	45253670	46648332	chr1:45253670..45255146-chr1:46645341..46648332,2	200	.	45253670	46648332	0	2	1476,2991,	0,1391671,
chr1	45256358	46686164	chr1:45256358..45260545-chr1:46682854..46686164,2	200	.	45256358	46686164	0	2	4187,3310,	0,1426496,
chr1	45263596	46641487	chr1:45263596..45266706-chr1:46636330..46641487,2	200	.	45263596	46641487	0	2	3110,5157,	0,1372734,
chr1	45792733	46356158	chr1:45792733..45794592-chr1:46354271..46356158,2	200	.	45792733	46356158	0	2	1859,1887,	0,561538,
chr1	45852561	46600218	chr1:45852561..45855682-chr1:46597524..46600218,2	200	.	45852561	46600218	0	2	3121,2694,	0,744963,
chr1	45859206	47185778	chr1:45859206..45860978-chr1:47183411..47185778,2	200	.	45859206	47185778	0	2	1772,2367,	0,1324205,
chr1	45986346	46716756	chr1:45986346..45988654-chr1:46711570..46716756,2	200	.	45986346	46716756	0	2	2308,5186,	0,725224,
chr1	45986346	46461222	chr1:45986346..45988654-chr1:46458917..46461222,2	200	.	45986346	46461222	0	2	2308,2305,	0,472571,
chr1	45986346	46260732	chr1:45986346..45988654-chr1:46259261..46260732,2	200	.	45986346	46260732	0	2	2308,1471,	0,272915,
chr1	46015094	46822845	chr1:46015094..46017602-chr1:46819386..46822845,2	200	.	46015094	46822845	0	2	2508,3459,	0,804292,
chr1	46015094	46487899	chr1:46015094..46017602-chr1:46482998..46487899,2	200	.	46015094	46487899	0	2	2508,4901,	0,467904,
chr1	46032037	46868427	chr1:46032037..46035324-chr1:46861124..46868427,3	200	.	46032037	46868427	0	2	3287,7303,	0,829087,
chr1	46032037	46641487	chr1:46032037..46035324-chr1:46636330..46641487,2	200	.	46032037	46641487	0	2	3287,5157,	0,604293,
chr1	46032037	46600218	chr1:46032037..46035324-chr1:46597524..46600218,2	200	.	46032037	46600218	0	2	3287,2694,	0,565487,
chr1	46049081	46389606	chr1:46049081..46051365-chr1:46385095..46389606,2	200	.	46049081	46389606	0	2	2284,4511,	0,336014,
chr1	46099286	46600218	chr1:46099286..46102428-chr1:46597524..46600218,2	200	.	46099286	46600218	0	2	3142,2694,	0,498238,
chr1	46115233	46770272	chr1:46115233..46120767-chr1:46766024..46770272,3	200	.	46115233	46770272	0	2	5534,4248,	0,650791,
chr1	46858123	47650750	chr1:46858123..46859921-chr1:47646844..47650750,2	200	.	46858123	47650750	0	2	1798,3906,	0,788721,
chr1	46861124	47298467	chr1:46861124..46868427-chr1:47295602..47298467,2	200	.	46861124	47298467	0	2	7303,2865,	0,434478,
chr1	46894306	47650750	chr1:46894306..46899218-chr1:47646844..47650750,2	200	.	46894306	47650750	0	2	4912,3906,	0,752538,
chr1	46894306	47291364	chr1:46894306..46899218-chr1:47283723..47291364,4	200	.	46894306	47291364	0	2	4912,7641,	0,389417,
chr1	46894306	47225232	chr1:46894306..46899218-chr1:47220828..47225232,5	200	.	46894306	47225232	0	2	4912,4404,	0,326522,
chr1	46951379	47899888	chr1:46951379..46955985-chr1:47897465..47899888,2	200	.	46951379	47899888	0	2	4606,2423,	0,946086,
chr1	46967947	47225232	chr1:46967947..46969893-chr1:47220828..47225232,2	200	.	46967947	47225232	0	2	1946,4404,	0,252881,
chr1	46972255	47365387	chr1:46972255..46979015-chr1:47362228..47365387,2	200	.	46972255	47365387	0	2	6760,3159,	0,389973,
chr1	46972255	47237494	chr1:46972255..46979015-chr1:47233698..47237494,2	200	.	46972255	47237494	0	2	6760,3796,	0,261443,
chr1	46972255	47225232	chr1:46972255..46979015-chr1:47220828..47225232,3	200	.	46972255	47225232	0	2	6760,4404,	0,248573,
chr1	47003582	47291364	chr1:47003582..47006821-chr1:47283723..47291364,2	200	.	47003582	47291364	0	2	3239,7641,	0,280141,
chr1	47017234	47461140	chr1:47017234..47018854-chr1:47459159..47461140,2	200	.	47017234	47461140	0	2	1620,1981,	0,441925,
chr1	47017234	47237494	chr1:47017234..47018854-chr1:47233698..47237494,2	200	.	47017234	47237494	0	2	1620,3796,	0,216464,
chr1	47067859	47488574	chr1:47067859..47070769-chr1:47486472..47488574,2	200	.	47067859	47488574	0	2	2910,2102,	0,418613,
chr1	47136705	47450002	chr1:47136705..47139744-chr1:47447257..47450002,2	200	.	47136705	47450002	0	2	3039,2745,	0,310552,
chr1	47183411	47854241	chr1:47183411..47185778-chr1:47852366..47854241,2	200	.	47183411	47854241	0	2	2367,1875,	0,668955,
chr1	47646844	48312442	chr1:47646844..47650750-chr1:48303157..48312442,2	200	.	47646844	48312442	0	2	3906,9285,	0,656313,
chr1	47777954	48423064	chr1:47777954..47780033-chr1:48415411..48423064,2	200	.	47777954	48423064	0	2	2079,7653,	0,637457,
chr1	47797261	48423064	chr1:47797261..47801020-chr1:48415411..48423064,2	200	.	47797261	48423064	0	2	3759,7653,	0,618150,
chr1	47875671	48423064	chr1:47875671..47879060-chr1:48415411..48423064,2	200	.	47875671	48423064	0	2	3389,7653,	0,539740,
chr1	47897465	48483697	chr1:47897465..47899888-chr1:48480987..48483697,2	200	.	47897465	48483697	0	2	2423,2710,	0,583522,
chr1	48158316	48465496	chr1:48158316..48162320-chr1:48463944..48465496,3	200	.	48158316	48465496	0	2	4004,1552,	0,305628,
chr1	50807030	51706726	chr1:50807030..50808696-chr1:51700942..51706726,2	200	.	50807030	51706726	0	2	1666,5784,	0,893912,
chr1	51700942	52852533	chr1:51700942..51706726-chr1:52849052..52852533,2	200	.	51700942	52852533	0	2	5784,3481,	0,1148110,
chr1	51795661	52499943	chr1:51795661..51797801-chr1:52497227..52499943,2	200	.	51795661	52499943	0	2	2140,2716,	0,701566,
chr1	52194671	53462369	chr1:52194671..52202094-chr1:53459818..53462369,2	200	.	52194671	53462369	0	2	7423,2551,	0,1265147,
chr1	52194671	52523041	chr1:52194671..52202094-chr1:52520090..52523041,3	200	.	52194671	52523041	0	2	7423,2951,	0,325419,
chr1	52868519	53897837	chr1:52868519..52871723-chr1:53892454..53897837,2	200	.	52868519	53897837	0	2	3204,5383,	0,1023935,
chr1	53017752	53938646	chr1:53017752..53020723-chr1:53933188..53938646,2	200	.	53017752	53938646	0	2	2971,5458,	0,915436,
chr1	53097268	53837192	chr1:53097268..53099900-chr1:53833563..53837192,2	200	.	53097268	53837192	0	2	2632,3629,	0,736295,
chr1	53162846	53744073	chr1:53162846..53164909-chr1:53735613..53744073,2	200	.	53162846	53744073	0	2	2063,8460,	0,572767,
chr1	53162846	53717260	chr1:53162846..53164909-chr1:53714757..53717260,2	200	.	53162846	53717260	0	2	2063,2503,	0,551911,
chr1	53392041	53602102	chr1:53392041..53393384-chr1:53600041..53602102,2	200	.	53392041	53602102	0	2	1343,2061,	0,208000,
chr1	53433851	53705365	chr1:53433851..53436256-chr1:53703027..53705365,2	200	.	53433851	53705365	0	2	2405,2338,	0,269176,
chr1	53558416	54874492	chr1:53558416..53572778-chr1:54872372..54874492,2	200	.	53558416	54874492	0	2	14362,2120,	0,1313956,
chr1	53778889	54667118	chr1:53778889..53781280-chr1:54665025..54667118,2	200	.	53778889	54667118	0	2	2391,2093,	0,886136,
chr1	53903438	55531228	chr1:53903438..53906328-chr1:55523772..55531228,2	200	.	53903438	55531228	0	2	2890,7456,	0,1620334,
chr1	53903438	54783678	chr1:53903438..53906328-chr1:54775721..54783678,2	200	.	53903438	54783678	0	2	2890,7957,	0,872283,
chr1	53924380	55266805	chr1:53924380..53931057-chr1:55264513..55266805,2	200	.	53924380	55266805	0	2	6677,2292,	0,1340133,
chr1	53924380	54645516	chr1:53924380..53931057-chr1:54642844..54645516,2	200	.	53924380	54645516	0	2	6677,2672,	0,718464,
chr1	53974230	54667118	chr1:53974230..53981874-chr1:54665025..54667118,2	200	.	53974230	54667118	0	2	7644,2093,	0,690795,
chr1	54134582	54871415	chr1:54134582..54136153-chr1:54867089..54871415,2	200	.	54134582	54871415	0	2	1571,4326,	0,732507,
chr1	54260499	55266805	chr1:54260499..54262474-chr1:55264513..55266805,2	200	.	54260499	55266805	0	2	1975,2292,	0,1004014,
chr1	54291462	55354879	chr1:54291462..54294522-chr1:55348141..55354879,2	200	.	54291462	55354879	0	2	3060,6738,	0,1056679,
chr1	54302550	55119452	chr1:54302550..54305100-chr1:55114439..55119452,2	200	.	54302550	55119452	0	2	2550,5013,	0,811889,
chr1	54302550	54986665	chr1:54302550..54305100-chr1:54982520..54986665,2	200	.	54302550	54986665	0	2	2550,4145,	0,679970,
chr1	54302550	54641041	chr1:54302550..54305100-chr1:54639008..54641041,2	200	.	54302550	54641041	0	2	2550,2033,	0,336458,
chr1	54407000	55215000	chr1:54407000..54409021-chr1:55209002..55215000,2	200	.	54407000	55215000	0	2	2021,5998,	0,802002,
chr1	54410093	54596102	chr1:54410093..54413484-chr1:54591879..54596102,2	200	.	54410093	54596102	0	2	3391,4223,	0,181786,
chr1	54414303	54986665	chr1:54414303..54419094-chr1:54982520..54986665,2	200	.	54414303	54986665	0	2	4791,4145,	0,568217,
chr1	54414303	54715143	chr1:54414303..54419094-chr1:54709576..54715143,2	200	.	54414303	54715143	0	2	4791,5567,	0,295273,
chr1	54481391	54844768	chr1:54481391..54484940-chr1:54836573..54844768,2	200	.	54481391	54844768	0	2	3549,8195,	0,355182,
chr1	54481391	54728641	chr1:54481391..54484940-chr1:54724322..54728641,3	200	.	54481391	54728641	0	2	3549,4319,	0,242931,
chr1	54493073	55012806	chr1:54493073..54495295-chr1:55010887..55012806,2	200	.	54493073	55012806	0	2	2222,1919,	0,517814,
chr1	54516765	55275525	chr1:54516765..54520206-chr1:55273835..55275525,2	200	.	54516765	55275525	0	2	3441,1690,	0,757070,
chr1	54516765	54783678	chr1:54516765..54520206-chr1:54775721..54783678,2	200	.	54516765	54783678	0	2	3441,7957,	0,258956,
chr1	54516765	54773902	chr1:54516765..54520206-chr1:54766675..54773902,2	200	.	54516765	54773902	0	2	3441,7227,	0,249910,
chr1	55232754	55608309	chr1:55232754..55234696-chr1:55605162..55608309,2	200	.	55232754	55608309	0	2	1942,3147,	0,372408,
chr1	55590852	57046786	chr1:55590852..55594413-chr1:57042234..57046786,2	200	.	55590852	57046786	0	2	3561,4552,	0,1451382,
chr1	55678236	57046786	chr1:55678236..55683523-chr1:57042234..57046786,2	200	.	55678236	57046786	0	2	5287,4552,	0,1363998,
chr1	55753434	57286309	chr1:55753434..55756510-chr1:57282747..57286309,2	200	.	55753434	57286309	0	2	3076,3562,	0,1529313,
chr1	55784762	57112583	chr1:55784762..55790826-chr1:57109467..57112583,3	200	.	55784762	57112583	0	2	6064,3116,	0,1324705,
chr1	55784762	57046786	chr1:55784762..55790826-chr1:57042234..57046786,2	200	.	55784762	57046786	0	2	6064,4552,	0,1257472,
chr1	55846225	57112583	chr1:55846225..55849855-chr1:57109467..57112583,2	200	.	55846225	57112583	0	2	3630,3116,	0,1263242,
chr1	55846225	57046786	chr1:55846225..55849855-chr1:57042234..57046786,4	200	.	55846225	57046786	0	2	3630,4552,	0,1196009,
chr1	55908492	57431498	chr1:55908492..55912675-chr1:57428908..57431498,2	200	.	55908492	57431498	0	2	4183,2590,	0,1520416,
chr1	55930710	57046786	chr1:55930710..55932871-chr1:57042234..57046786,2	200	.	55930710	57046786	0	2	2161,4552,	0,1111524,
chr1	55941243	57112583	chr1:55941243..55945246-chr1:57109467..57112583,2	200	.	55941243	57112583	0	2	4003,3116,	0,1168224,
chr1	55976708	57046786	chr1:55976708..55979725-chr1:57042234..57046786,2	200	.	55976708	57046786	0	2	3017,4552,	0,1065526,
chr1	56003715	57286309	chr1:56003715..56008581-chr1:57282747..57286309,2	200	.	56003715	57286309	0	2	4866,3562,	0,1279032,
chr1	56016149	57286309	chr1:56016149..56019332-chr1:57282747..57286309,2	200	.	56016149	57286309	0	2	3183,3562,	0,1266598,
chr1	56085756	57112583	chr1:56085756..56088078-chr1:57109467..57112583,2	200	.	56085756	57112583	0	2	2322,3116,	0,1023711,
chr1	56295592	57046786	chr1:56295592..56297117-chr1:57042234..57046786,2	200	.	56295592	57046786	0	2	1525,4552,	0,746642,
chr1	56401529	57046786	chr1:56401529..56405712-chr1:57042234..57046786,2	200	.	56401529	57046786	0	2	4183,4552,	0,640705,
chr1	56474508	57046786	chr1:56474508..56477442-chr1:57042234..57046786,2	200	.	56474508	57046786	0	2	2934,4552,	0,567726,
chr1	57109467	57835517	chr1:57109467..57112583-chr1:57831493..57835517,2	200	.	57109467	57835517	0	2	3116,4024,	0,722026,
chr1	57282747	57821324	chr1:57282747..57286309-chr1:57817820..57821324,3	200	.	57282747	57821324	0	2	3562,3504,	0,535073,
chr1	57282747	57777811	chr1:57282747..57286309-chr1:57772967..57777811,3	200	.	57282747	57777811	0	2	3562,4844,	0,490220,
chr1	57282747	57770087	chr1:57282747..57286309-chr1:57768378..57770087,2	200	.	57282747	57770087	0	2	3562,1709,	0,485631,
chr1	57428908	58653314	chr1:57428908..57431498-chr1:58647871..58653314,2	200	.	57428908	58653314	0	2	2590,5443,	0,1218963,
chr1	58972597	59775423	chr1:58972597..58975512-chr1:59771095..59775423,2	200	.	58972597	59775423	0	2	2915,4328,	0,798498,
chr1	59010650	60281816	chr1:59010650..59013507-chr1:60278915..60281816,3	200	.	59010650	60281816	0	2	2857,2901,	0,1268265,
chr1	59010650	60157201	chr1:59010650..59013507-chr1:60155017..60157201,2	200	.	59010650	60157201	0	2	2857,2184,	0,1144367,
chr1	59010650	60151044	chr1:59010650..59013507-chr1:60148967..60151044,2	200	.	59010650	60151044	0	2	2857,2077,	0,1138317,
chr1	59038427	60077579	chr1:59038427..59046470-chr1:60073473..60077579,2	200	.	59038427	60077579	0	2	8043,4106,	0,1035046,
chr1	59128465	60203024	chr1:59128465..59130305-chr1:60199409..60203024,2	200	.	59128465	60203024	0	2	1840,3615,	0,1070944,
chr1	59164009	60108479	chr1:59164009..59166905-chr1:60106241..60108479,2	200	.	59164009	60108479	0	2	2896,2238,	0,942232,
chr1	59164009	60077579	chr1:59164009..59166905-chr1:60073473..60077579,2	200	.	59164009	60077579	0	2	2896,4106,	0,909464,
chr1	59249098	59834998	chr1:59249098..59251395-chr1:59828389..59834998,2	200	.	59249098	59834998	0	2	2297,6609,	0,579291,
chr1	59264468	60023422	chr1:59264468..59267426-chr1:60012687..60023422,2	200	.	59264468	60023422	0	2	2958,10735,	0,748219,
chr1	59278909	60203024	chr1:59278909..59284233-chr1:60199409..60203024,3	200	.	59278909	60203024	0	2	5324,3615,	0,920500,
chr1	59286368	59775423	chr1:59286368..59287841-chr1:59771095..59775423,2	200	.	59286368	59775423	0	2	1473,4328,	0,484727,
chr1	59319720	59775423	chr1:59319720..59321976-chr1:59771095..59775423,2	200	.	59319720	59775423	0	2	2256,4328,	0,451375,
chr1	59369014	60203024	chr1:59369014..59370900-chr1:60199409..60203024,2	200	.	59369014	60203024	0	2	1886,3615,	0,830395,
chr1	59400627	59775423	chr1:59400627..59403240-chr1:59771095..59775423,2	200	.	59400627	59775423	0	2	2613,4328,	0,370468,
chr1	59443529	60023422	chr1:59443529..59445198-chr1:60012687..60023422,2	200	.	59443529	60023422	0	2	1669,10735,	0,569158,
chr1	59501094	60023422	chr1:59501094..59502924-chr1:60012687..60023422,2	200	.	59501094	60023422	0	2	1830,10735,	0,511593,
chr1	59604392	60203024	chr1:59604392..59607398-chr1:60199409..60203024,2	200	.	59604392	60203024	0	2	3006,3615,	0,595017,
chr1	59630531	60023422	chr1:59630531..59635837-chr1:60012687..60023422,2	200	.	59630531	60023422	0	2	5306,10735,	0,382156,
chr1	59652764	60281816	chr1:59652764..59654895-chr1:60278915..60281816,2	200	.	59652764	60281816	0	2	2131,2901,	0,626151,
chr1	59705634	60023422	chr1:59705634..59710167-chr1:60012687..60023422,2	200	.	59705634	60023422	0	2	4533,10735,	0,307053,
chr1	59761582	60281816	chr1:59761582..59763802-chr1:60278915..60281816,2	200	.	59761582	60281816	0	2	2220,2901,	0,517333,
chr1	59761582	60151044	chr1:59761582..59763802-chr1:60148967..60151044,2	200	.	59761582	60151044	0	2	2220,2077,	0,387385,
chr1	59761582	60112540	chr1:59761582..59763802-chr1:60109361..60112540,2	200	.	59761582	60112540	0	2	2220,3179,	0,347779,
chr1	59761582	60023422	chr1:59761582..59763802-chr1:60012687..60023422,2	200	.	59761582	60023422	0	2	2220,10735,	0,251105,
chr1	59761582	59988066	chr1:59761582..59763802-chr1:59983174..59988066,2	200	.	59761582	59988066	0	2	2220,4892,	0,221592,
chr1	61541751	61993704	chr1:61541751..61543716-chr1:61990140..61993704,2	200	.	61541751	61993704	0	2	1965,3564,	0,448389,
chr1	61541751	61942729	chr1:61541751..61543716-chr1:61940297..61942729,2	200	.	61541751	61942729	0	2	1965,2432,	0,398546,
chr1	61541751	61905812	chr1:61541751..61543716-chr1:61903841..61905812,2	200	.	61541751	61905812	0	2	1965,1971,	0,362090,
chr1	62773103	63250851	chr1:62773103..62777277-chr1:63248786..63250851,3	200	.	62773103	63250851	0	2	4174,2065,	0,475683,
chr1	62792443	63250851	chr1:62792443..62794999-chr1:63248786..63250851,2	200	.	62792443	63250851	0	2	2556,2065,	0,456343,
chr1	63429059	64061027	chr1:63429059..63434435-chr1:64058216..64061027,2	200	.	63429059	64061027	0	2	5376,2811,	0,629157,
chr1	63831938	64739917	chr1:63831938..63834409-chr1:64734588..64739917,2	200	.	63831938	64739917	0	2	2471,5329,	0,902650,
chr1	64058216	65099556	chr1:64058216..64061027-chr1:65096985..65099556,3	200	.	64058216	65099556	0	2	2811,2571,	0,1038769,
chr1	64810321	65042623	chr1:64810321..64817082-chr1:65038488..65042623,2	200	.	64810321	65042623	0	2	6761,4135,	0,228167,
chr1	64912127	65213434	chr1:64912127..64914362-chr1:65208737..65213434,2	200	.	64912127	65213434	0	2	2235,4697,	0,296610,
chr1	64972148	65213434	chr1:64972148..64974984-chr1:65208737..65213434,2	200	.	64972148	65213434	0	2	2836,4697,	0,236589,
chr1	65884977	66449542	chr1:65884977..65889226-chr1:66447882..66449542,2	200	.	65884977	66449542	0	2	4249,1660,	0,562905,
chr1	65884977	66214247	chr1:65884977..65889226-chr1:66211022..66214247,2	200	.	65884977	66214247	0	2	4249,3225,	0,326045,
chr1	65884977	66133856	chr1:65884977..65889226-chr1:66131943..66133856,2	200	.	65884977	66133856	0	2	4249,1913,	0,246966,
chr1	67389283	68217837	chr1:67389283..67393529-chr1:68214530..68217837,2	200	.	67389283	68217837	0	2	4246,3307,	0,825247,
chr1	67662133	68158253	chr1:67662133..67665028-chr1:68149488..68158253,2	200	.	67662133	68158253	0	2	2895,8765,	0,487355,
chr1	68017546	68158253	chr1:68017546..68020001-chr1:68149488..68158253,4	200	.	68017546	68158253	0	2	2455,8765,	0,131942,
chr1	68117836	68303904	chr1:68117836..68122708-chr1:68295925..68303904,2	200	.	68117836	68303904	0	2	4872,7979,	0,178089,
chr1	68149488	68546793	chr1:68149488..68158253-chr1:68542972..68546793,2	200	.	68149488	68546793	0	2	8765,3821,	0,393484,
chr1	68149488	68525101	chr1:68149488..68158253-chr1:68521100..68525101,2	200	.	68149488	68525101	0	2	8765,4001,	0,371612,
chr1	68149488	68217837	chr1:68149488..68158253-chr1:68214530..68217837,9	200	.	68149488	68217837	0	2	8765,3307,	0,65042,
chr1	71150075	71514675	chr1:71150075..71152547-chr1:71510338..71514675,2	200	.	71150075	71514675	0	2	2472,4337,	0,360263,
chr1	71238656	71514675	chr1:71238656..71242318-chr1:71510338..71514675,2	200	.	71238656	71514675	0	2	3662,4337,	0,271682,
chr1	71244100	71514675	chr1:71244100..71246656-chr1:71510338..71514675,2	200	.	71244100	71514675	0	2	2556,4337,	0,266238,
chr1	71269909	71514675	chr1:71269909..71273908-chr1:71510338..71514675,2	200	.	71269909	71514675	0	2	3999,4337,	0,240429,
chr1	76261671	76672155	chr1:76261671..76264135-chr1:76670143..76672155,2	200	.	76261671	76672155	0	2	2464,2012,	0,408472,
chr1	84735907	85041026	chr1:84735907..84737877-chr1:85038599..85041026,2	200	.	84735907	85041026	0	2	1970,2427,	0,302692,
chr1	84763508	85157765	chr1:84763508..84765814-chr1:85154986..85157765,2	200	.	84763508	85157765	0	2	2306,2779,	0,391478,
chr1	84763508	84972501	chr1:84763508..84765814-chr1:84970556..84972501,3	200	.	84763508	84972501	0	2	2306,1945,	0,207048,
chr1	84851101	85157765	chr1:84851101..84854387-chr1:85154986..85157765,2	200	.	84851101	85157765	0	2	3286,2779,	0,303885,
chr1	84876388	85081098	chr1:84876388..84880374-chr1:85078147..85081098,2	200	.	84876388	85081098	0	2	3986,2951,	0,201759,
chr1	84970556	85991304	chr1:84970556..84972501-chr1:85979639..85991304,2	200	.	84970556	85991304	0	2	1945,11665,	0,1009083,
chr1	85740924	86928449	chr1:85740924..85742995-chr1:86925978..86928449,2	200	.	85740924	86928449	0	2	2071,2471,	0,1185054,
chr1	85740924	86006416	chr1:85740924..85742995-chr1:86003128..86006416,2	200	.	85740924	86006416	0	2	2071,3288,	0,262204,
chr1	85771955	86050485	chr1:85771955..85773777-chr1:86045129..86050485,3	200	.	85771955	86050485	0	2	1822,5356,	0,273174,
chr1	85792205	86050485	chr1:85792205..85793904-chr1:86045129..86050485,3	200	.	85792205	86050485	0	2	1699,5356,	0,252924,
chr1	85797086	86050485	chr1:85797086..85798991-chr1:86045129..86050485,2	200	.	85797086	86050485	0	2	1905,5356,	0,248043,
chr1	85812902	86050485	chr1:85812902..85815267-chr1:86045129..86050485,2	200	.	85812902	86050485	0	2	2365,5356,	0,232227,
chr1	85832028	86050485	chr1:85832028..85833949-chr1:86045129..86050485,2	200	.	85832028	86050485	0	2	1921,5356,	0,213101,
chr1	85832028	86044131	chr1:85832028..85833949-chr1:86041453..86044131,2	200	.	85832028	86044131	0	2	1921,2678,	0,209425,
chr1	85927418	87076496	chr1:85927418..85932443-chr1:87073757..87076496,2	200	.	85927418	87076496	0	2	5025,2739,	0,1146339,
chr1	85927418	86061991	chr1:85927418..85932443-chr1:86059905..86061991,4	200	.	85927418	86061991	0	2	5025,2086,	0,132487,
chr1	85927418	85991304	chr1:85927418..85932443-chr1:85979639..85991304,8	200	.	85927418	85991304	0	2	5025,11665,	0,52221,
chr1	85979639	86050485	chr1:85979639..85991304-chr1:86045129..86050485,10	200	.	85979639	86050485	0	2	11665,5356,	0,65490,
chr1	87790169	88664100	chr1:87790169..87795356-chr1:88660510..88664100,2	200	.	87790169	88664100	0	2	5187,3590,	0,870341,
chr1	87790169	88504365	chr1:87790169..87795356-chr1:88500550..88504365,3	200	.	87790169	88504365	0	2	5187,3815,	0,710381,
chr1	89065150	89763602	chr1:89065150..89067460-chr1:89755977..89763602,2	200	.	89065150	89763602	0	2	2310,7625,	0,690827,
chr1	90096612	90373716	chr1:90096612..90101330-chr1:90368992..90373716,2	200	.	90096612	90373716	0	2	4718,4724,	0,272380,
chr1	90096612	90311233	chr1:90096612..90101330-chr1:90307960..90311233,2	200	.	90096612	90311233	0	2	4718,3273,	0,211348,
chr1	90458349	91983430	chr1:90458349..90461493-chr1:91981689..91983430,2	200	.	90458349	91983430	0	2	3144,1741,	0,1523340,
chr1	90813946	91968030	chr1:90813946..90823892-chr1:91965460..91968030,2	200	.	90813946	91968030	0	2	9946,2570,	0,1151514,
chr1	91178916	91602536	chr1:91178916..91180554-chr1:91600969..91602536,3	200	.	91178916	91602536	0	2	1638,1567,	0,422053,
chr1	91178916	91488989	chr1:91178916..91180554-chr1:91485875..91488989,2	200	.	91178916	91488989	0	2	1638,3114,	0,306959,
chr1	92331716	94315611	chr1:92331716..92335724-chr1:94310367..94315611,2	200	.	92331716	94315611	0	2	4008,5244,	0,1978651,
chr1	93296437	93814039	chr1:93296437..93301608-chr1:93810502..93814039,2	200	.	93296437	93814039	0	2	5171,3537,	0,514065,
chr1	93707511	94884803	chr1:93707511..93709773-chr1:94882201..94884803,2	200	.	93707511	94884803	0	2	2262,2602,	0,1174690,
chr1	94310367	94714507	chr1:94310367..94315611-chr1:94711317..94714507,2	200	.	94310367	94714507	0	2	5244,3190,	0,400950,
chr1	94310367	94563550	chr1:94310367..94315611-chr1:94557566..94563550,3	200	.	94310367	94563550	0	2	5244,5984,	0,247199,
chr1	94902717	95584040	chr1:94902717..94913248-chr1:95580901..95584040,2	200	.	94902717	95584040	0	2	10531,3139,	0,678184,
chr1	95283998	95511899	chr1:95283998..95290403-chr1:95506136..95511899,5	200	.	95283998	95511899	0	2	6405,5763,	0,222138,
chr1	107585568	108508899	chr1:107585568..107589601-chr1:108504732..108508899,2	200	.	107585568	108508899	0	2	4033,4167,	0,919164,
chr1	107597841	108419321	chr1:107597841..107601437-chr1:108417170..108419321,2	200	.	107597841	108419321	0	2	3596,2151,	0,819329,
chr1	107597841	108313416	chr1:107597841..107601437-chr1:108309507..108313416,2	200	.	107597841	108313416	0	2	3596,3909,	0,711666,
chr1	107597841	108287358	chr1:107597841..107601437-chr1:108285016..108287358,2	200	.	107597841	108287358	0	2	3596,2342,	0,687175,
chr1	107597841	108200955	chr1:107597841..107601437-chr1:108198412..108200955,2	200	.	107597841	108200955	0	2	3596,2543,	0,600571,
chr1	107597841	108165627	chr1:107597841..107601437-chr1:108161934..108165627,3	200	.	107597841	108165627	0	2	3596,3693,	0,564093,
chr1	107597841	108114315	chr1:107597841..107601437-chr1:108110013..108114315,3	200	.	107597841	108114315	0	2	3596,4302,	0,512172,
chr1	107597841	108084523	chr1:107597841..107601437-chr1:108082342..108084523,2	200	.	107597841	108084523	0	2	3596,2181,	0,484501,
chr1	107929033	108229669	chr1:107929033..107931124-chr1:108224519..108229669,2	200	.	107929033	108229669	0	2	2091,5150,	0,295486,
chr1	109582864	110467840	chr1:109582864..109585293-chr1:110464865..110467840,2	200	.	109582864	110467840	0	2	2429,2975,	0,882001,
chr1	109742649	110528655	chr1:109742649..109744497-chr1:110526165..110528655,2	200	.	109742649	110528655	0	2	1848,2490,	0,783516,
chr1	109795221	110528655	chr1:109795221..109799326-chr1:110526165..110528655,2	200	.	109795221	110528655	0	2	4105,2490,	0,730944,
chr1	109813413	110164076	chr1:109813413..109816961-chr1:110161526..110164076,2	200	.	109813413	110164076	0	2	3548,2550,	0,348113,
chr1	110003106	110528655	chr1:110003106..110005521-chr1:110526165..110528655,2	200	.	110003106	110528655	0	2	2415,2490,	0,523059,
chr1	110026106	110295239	chr1:110026106..110028912-chr1:110290901..110295239,2	200	.	110026106	110295239	0	2	2806,4338,	0,264795,
chr1	110036100	110578850	chr1:110036100..110038457-chr1:110577081..110578850,2	200	.	110036100	110578850	0	2	2357,1769,	0,540981,
chr1	110036100	110175798	chr1:110036100..110038457-chr1:110173001..110175798,4	200	.	110036100	110175798	0	2	2357,2797,	0,136901,
chr1	110042845	110253246	chr1:110042845..110045878-chr1:110249876..110253246,2	200	.	110042845	110253246	0	2	3033,3370,	0,207031,
chr1	110063420	110285955	chr1:110063420..110065516-chr1:110282177..110285955,2	200	.	110063420	110285955	0	2	2096,3778,	0,218757,
chr1	110071195	110528655	chr1:110071195..110075358-chr1:110526165..110528655,2	200	.	110071195	110528655	0	2	4163,2490,	0,454970,
chr1	110071195	110460936	chr1:110071195..110075358-chr1:110456383..110460936,2	200	.	110071195	110460936	0	2	4163,4553,	0,385188,
chr1	110081100	110446413	chr1:110081100..110082700-chr1:110442682..110446413,2	200	.	110081100	110446413	0	2	1600,3731,	0,361582,
chr1	110089772	110501755	chr1:110089772..110092225-chr1:110495472..110501755,2	200	.	110089772	110501755	0	2	2453,6283,	0,405700,
chr1	110089772	110460936	chr1:110089772..110092225-chr1:110456383..110460936,2	200	.	110089772	110460936	0	2	2453,4553,	0,366611,
chr1	110089772	110330239	chr1:110089772..110092225-chr1:110321953..110330239,2	200	.	110089772	110330239	0	2	2453,8286,	0,232181,
chr1	110089772	110315064	chr1:110089772..110092225-chr1:110309420..110315064,2	200	.	110089772	110315064	0	2	2453,5644,	0,219648,
chr1	110089772	110285955	chr1:110089772..110092225-chr1:110282177..110285955,2	200	.	110089772	110285955	0	2	2453,3778,	0,192405,
chr1	110686099	111315812	chr1:110686099..110690623-chr1:111314450..111315812,2	200	.	110686099	111315812	0	2	4524,1362,	0,628351,
chr1	110686099	111239230	chr1:110686099..110690623-chr1:111235568..111239230,2	200	.	110686099	111239230	0	2	4524,3662,	0,549469,
chr1	110686099	111175885	chr1:110686099..110690623-chr1:111173812..111175885,2	200	.	110686099	111175885	0	2	4524,2073,	0,487713,
chr1	110691313	111175885	chr1:110691313..110697190-chr1:111173812..111175885,2	200	.	110691313	111175885	0	2	5877,2073,	0,482499,
chr1	110879285	112857111	chr1:110879285..110885372-chr1:112846586..112857111,2	200	.	110879285	112857111	0	2	6087,10525,	0,1967301,
chr1	110879285	111646228	chr1:110879285..110885372-chr1:111643618..111646228,2	200	.	110879285	111646228	0	2	6087,2610,	0,764333,
chr1	110879285	111164029	chr1:110879285..110885372-chr1:111159142..111164029,2	200	.	110879285	111164029	0	2	6087,4887,	0,279857,
chr1	111021259	112813328	chr1:111021259..111023720-chr1:112808524..112813328,2	200	.	111021259	112813328	0	2	2461,4804,	0,1787265,
chr1	111741064	112321089	chr1:111741064..111742458-chr1:112319346..112321089,2	200	.	111741064	112321089	0	2	1394,1743,	0,578282,
chr1	111969564	113163651	chr1:111969564..111973144-chr1:113160852..113163651,3	200	.	111969564	113163651	0	2	3580,2799,	0,1191288,
chr1	111969564	112575936	chr1:111969564..111973144-chr1:112573877..112575936,2	200	.	111969564	112575936	0	2	3580,2059,	0,604313,
chr1	112024888	112287251	chr1:112024888..112026216-chr1:112284984..112287251,2	200	.	112024888	112287251	0	2	1328,2267,	0,260096,
chr1	112041912	113245695	chr1:112041912..112047403-chr1:113240042..113245695,2	200	.	112041912	113245695	0	2	5491,5653,	0,1198130,
chr1	112041912	112299737	chr1:112041912..112047403-chr1:112296693..112299737,2	200	.	112041912	112299737	0	2	5491,3044,	0,254781,
chr1	112041912	112272230	chr1:112041912..112047403-chr1:112269255..112272230,2	200	.	112041912	112272230	0	2	5491,2975,	0,227343,
chr1	112846586	113616863	chr1:112846586..112857111-chr1:113614181..113616863,2	200	.	112846586	113616863	0	2	10525,2682,	0,767595,
chr1	112909503	113250986	chr1:112909503..112911278-chr1:113248236..113250986,2	200	.	112909503	113250986	0	2	1775,2750,	0,338733,
chr1	113006425	113267208	chr1:113006425..113009857-chr1:113265310..113267208,2	200	.	113006425	113267208	0	2	3432,1898,	0,258885,
chr1	113006425	113250986	chr1:113006425..113009857-chr1:113248236..113250986,2	200	.	113006425	113250986	0	2	3432,2750,	0,241811,
chr1	113062202	113258551	chr1:113062202..113073099-chr1:113255870..113258551,2	200	.	113062202	113258551	0	2	10897,2681,	0,193668,
chr1	113062202	113250986	chr1:113062202..113073099-chr1:113248236..113250986,2	200	.	113062202	113250986	0	2	10897,2750,	0,186034,
chr1	113160852	113411056	chr1:113160852..113163651-chr1:113409564..113411056,2	200	.	113160852	113411056	0	2	2799,1492,	0,248712,
chr1	113160852	113406652	chr1:113160852..113163651-chr1:113405020..113406652,2	200	.	113160852	113406652	0	2	2799,1632,	0,244168,
chr1	113160852	113366373	chr1:113160852..113163651-chr1:113364615..113366373,2	200	.	113160852	113366373	0	2	2799,1758,	0,203763,
chr1	113160852	113348609	chr1:113160852..113163651-chr1:113344271..113348609,4	200	.	113160852	113348609	0	2	2799,4338,	0,183419,
chr1	113160852	113250986	chr1:113160852..113163651-chr1:113248236..113250986,5	200	.	113160852	113250986	0	2	2799,2750,	0,87384,
chr1	113214429	113678596	chr1:113214429..113221152-chr1:113677067..113678596,2	200	.	113214429	113678596	0	2	6723,1529,	0,462638,
chr1	113214429	113424663	chr1:113214429..113221152-chr1:113421006..113424663,2	200	.	113214429	113424663	0	2	6723,3657,	0,206577,
chr1	113214429	113250986	chr1:113214429..113221152-chr1:113248236..113250986,6	200	.	113214429	113250986	0	2	6723,2750,	0,33807,
chr1	113240042	114356001	chr1:113240042..113245695-chr1:114353083..114356001,2	200	.	113240042	114356001	0	2	5653,2918,	0,1113041,
chr1	113240042	113250986	chr1:113240042..113245695-chr1:113248236..113250986,14	200	.	113240042	113250986	0	2	5653,2750,	0,8194,
chr1	113248236	114605188	chr1:113248236..113250986-chr1:114603529..114605188,2	200	.	113248236	114605188	0	2	2750,1659,	0,1355293,
chr1	113344271	114303320	chr1:113344271..113348609-chr1:114301014..114303320,2	200	.	113344271	114303320	0	2	4338,2306,	0,956743,
chr1	113614181	114625312	chr1:113614181..113616863-chr1:114618881..114625312,2	200	.	113614181	114625312	0	2	2682,6431,	0,1004700,
chr1	113822915	114448917	chr1:113822915..113827164-chr1:114445925..114448917,2	200	.	113822915	114448917	0	2	4249,2992,	0,623010,
chr1	114248643	114473140	chr1:114248643..114253086-chr1:114471357..114473140,2	200	.	114248643	114473140	0	2	4443,1783,	0,222714,
chr1	114521301	115801545	chr1:114521301..114522935-chr1:115798615..115801545,2	200	.	114521301	115801545	0	2	1634,2930,	0,1277314,
chr1	114576295	115636125	chr1:114576295..114580210-chr1:115634089..115636125,2	200	.	114576295	115636125	0	2	3915,2036,	0,1057794,
chr1	115052134	115602133	chr1:115052134..115055281-chr1:115594333..115602133,2	200	.	115052134	115602133	0	2	3147,7800,	0,542199,
chr1	115052134	115500593	chr1:115052134..115055281-chr1:115497437..115500593,2	200	.	115052134	115500593	0	2	3147,3156,	0,445303,
chr1	115298389	115500593	chr1:115298389..115301247-chr1:115497437..115500593,2	200	.	115298389	115500593	0	2	2858,3156,	0,199048,
chr1	115306148	116317555	chr1:115306148..115307726-chr1:116310518..116317555,2	200	.	115306148	116317555	0	2	1578,7037,	0,1004370,
chr1	115306148	115636125	chr1:115306148..115307726-chr1:115634089..115636125,2	200	.	115306148	115636125	0	2	1578,2036,	0,327941,
chr1	115321628	116070239	chr1:115321628..115325543-chr1:116065525..116070239,2	200	.	115321628	116070239	0	2	3915,4714,	0,743897,
chr1	115706586	116919849	chr1:115706586..115710161-chr1:116914330..116919849,3	200	.	115706586	116919849	0	2	3575,5519,	0,1207744,
chr1	115706586	116522184	chr1:115706586..115710161-chr1:116518979..116522184,2	200	.	115706586	116522184	0	2	3575,3205,	0,812393,
chr1	116126276	117208338	chr1:116126276..116127834-chr1:117206784..117208338,2	200	.	116126276	117208338	0	2	1558,1554,	0,1080508,
chr1	116156281	116522184	chr1:116156281..116159062-chr1:116518979..116522184,2	200	.	116156281	116522184	0	2	2781,3205,	0,362698,
chr1	116194610	116924574	chr1:116194610..116210629-chr1:116921143..116924574,2	200	.	116194610	116924574	0	2	16019,3431,	0,726533,
chr1	116194610	116522184	chr1:116194610..116210629-chr1:116518979..116522184,2	200	.	116194610	116522184	0	2	16019,3205,	0,324369,
chr1	116243009	116656478	chr1:116243009..116244780-chr1:116652744..116656478,2	200	.	116243009	116656478	0	2	1771,3734,	0,409735,
chr1	116310518	116656478	chr1:116310518..116317555-chr1:116652744..116656478,2	200	.	116310518	116656478	0	2	7037,3734,	0,342226,
chr1	116310518	116575770	chr1:116310518..116317555-chr1:116573331..116575770,2	200	.	116310518	116575770	0	2	7037,2439,	0,262813,
chr1	116310518	116571127	chr1:116310518..116317555-chr1:116568191..116571127,2	200	.	116310518	116571127	0	2	7037,2936,	0,257673,
chr1	116310518	116527150	chr1:116310518..116317555-chr1:116523573..116527150,3	200	.	116310518	116527150	0	2	7037,3577,	0,213055,
chr1	116347695	116656478	chr1:116347695..116349231-chr1:116652744..116656478,2	200	.	116347695	116656478	0	2	1536,3734,	0,305049,
chr1	116370190	117120982	chr1:116370190..116378595-chr1:117110900..117120982,2	200	.	116370190	117120982	0	2	8405,10082,	0,740710,
chr1	116370190	116659548	chr1:116370190..116378595-chr1:116656990..116659548,2	200	.	116370190	116659548	0	2	8405,2558,	0,286800,
chr1	116370190	116522184	chr1:116370190..116378595-chr1:116518979..116522184,5	200	.	116370190	116522184	0	2	8405,3205,	0,148789,
chr1	119106247	119684595	chr1:119106247..119108102-chr1:119681030..119684595,3	200	.	119106247	119684595	0	2	1855,3565,	0,574783,
chr1	119177855	119684595	chr1:119177855..119179987-chr1:119681030..119684595,2	200	.	119177855	119684595	0	2	2132,3565,	0,503175,
chr1	144004691	145575816	chr1:144004691..144008899-chr1:145574237..145575816,2	200	.	144004691	145575816	0	2	4208,1579,	0,1569546,
chr1	144526912	145293897	chr1:144526912..144531358-chr1:145288938..145293897,2	200	.	144526912	145293897	0	2	4446,4959,	0,762026,
chr1	144526912	144996445	chr1:144526912..144531358-chr1:144991298..144996445,2	200	.	144526912	144996445	0	2	4446,5147,	0,464386,
chr1	144532700	145076738	chr1:144532700..144542673-chr1:145074114..145076738,2	200	.	144532700	145076738	0	2	9973,2624,	0,541414,
chr1	144532700	145041346	chr1:144532700..144542673-chr1:145038158..145041346,3	200	.	144532700	145041346	0	2	9973,3188,	0,505458,
chr1	144532700	144996445	chr1:144532700..144542673-chr1:144991298..144996445,2	200	.	144532700	144996445	0	2	9973,5147,	0,458598,
chr1	144543607	145076738	chr1:144543607..144554572-chr1:145074114..145076738,3	200	.	144543607	145076738	0	2	10965,2624,	0,530507,
chr1	144543607	145041346	chr1:144543607..144554572-chr1:145038158..145041346,2	200	.	144543607	145041346	0	2	10965,3188,	0,494551,
chr1	144543607	144996445	chr1:144543607..144554572-chr1:144991298..144996445,2	200	.	144543607	144996445	0	2	10965,5147,	0,447691,
chr1	146643006	146863461	chr1:146643006..146645175-chr1:146860428..146863461,2	200	.	146643006	146863461	0	2	2169,3033,	0,217422,
chr1	146712763	147098116	chr1:146712763..146716696-chr1:147095490..147098116,2	200	.	146712763	147098116	0	2	3933,2626,	0,382727,
chr1	146712763	147028137	chr1:146712763..146716696-chr1:147026567..147028137,2	200	.	146712763	147028137	0	2	3933,1570,	0,313804,
chr1	146712763	146952134	chr1:146712763..146716696-chr1:146949686..146952134,2	200	.	146712763	146952134	0	2	3933,2448,	0,236923,
chr1	147724411	149226280	chr1:147724411..147726828-chr1:149222014..149226280,2	200	.	147724411	149226280	0	2	2417,4266,	0,1497603,
chr1	149857905	150124043	chr1:149857905..149861027-chr1:150118306..150124043,2	200	.	149857905	150124043	0	2	3122,5737,	0,260401,
chr1	149869628	150124043	chr1:149869628..149872853-chr1:150118306..150124043,4	200	.	149869628	150124043	0	2	3225,5737,	0,248678,
chr1	149884322	150186874	chr1:149884322..149891514-chr1:150185213..150186874,2	200	.	149884322	150186874	0	2	7192,1661,	0,300891,
chr1	149884322	150124043	chr1:149884322..149891514-chr1:150118306..150124043,2	200	.	149884322	150124043	0	2	7192,5737,	0,233984,
chr1	149904793	150176743	chr1:149904793..149906785-chr1:150173348..150176743,2	200	.	149904793	150176743	0	2	1992,3395,	0,268555,
chr1	149910304	150116640	chr1:149910304..149913139-chr1:150114424..150116640,2	200	.	149910304	150116640	0	2	2835,2216,	0,204120,
chr1	149937241	150124043	chr1:149937241..149939964-chr1:150118306..150124043,2	200	.	149937241	150124043	0	2	2723,5737,	0,181065,
chr1	151482193	152704334	chr1:151482193..151487541-chr1:152700371..152704334,2	200	.	151482193	152704334	0	2	5348,3963,	0,1218178,
chr1	151677576	153541899	chr1:151677576..151688745-chr1:153535798..153541899,2	200	.	151677576	153541899	0	2	11169,6101,	0,1858222,
chr1	151677576	153518972	chr1:151677576..151688745-chr1:153516742..153518972,3	200	.	151677576	153518972	0	2	11169,2230,	0,1839166,
chr1	151677576	152774950	chr1:151677576..151688745-chr1:152773353..152774950,2	200	.	151677576	152774950	0	2	11169,1597,	0,1095777,
chr1	151677576	152283723	chr1:151677576..151688745-chr1:152280390..152283723,2	200	.	151677576	152283723	0	2	11169,3333,	0,602814,
chr1	151677576	152060401	chr1:151677576..151688745-chr1:152056618..152060401,2	200	.	151677576	152060401	0	2	11169,3783,	0,379042,
chr1	151706806	152283723	chr1:151706806..151708503-chr1:152280390..152283723,2	200	.	151706806	152283723	0	2	1697,3333,	0,573584,
chr1	151802009	153004322	chr1:151802009..151806292-chr1:152993956..153004322,2	200	.	151802009	153004322	0	2	4283,10366,	0,1191947,
chr1	151911089	153541899	chr1:151911089..151918876-chr1:153535798..153541899,2	200	.	151911089	153541899	0	2	7787,6101,	0,1624709,
chr1	151938412	153541899	chr1:151938412..151942728-chr1:153535798..153541899,2	200	.	151938412	153541899	0	2	4316,6101,	0,1597386,
chr1	151960589	153509849	chr1:151960589..151968825-chr1:153504466..153509849,2	200	.	151960589	153509849	0	2	8236,5383,	0,1543877,
chr1	151960589	152779924	chr1:151960589..151968825-chr1:152776133..152779924,2	200	.	151960589	152779924	0	2	8236,3791,	0,815544,
chr1	151960589	152453917	chr1:151960589..151968825-chr1:152446313..152453917,2	200	.	151960589	152453917	0	2	8236,7604,	0,485724,
chr1	151960589	152369235	chr1:151960589..151968825-chr1:152367177..152369235,2	200	.	151960589	152369235	0	2	8236,2058,	0,406588,
chr1	151960589	152147458	chr1:151960589..151968825-chr1:152145829..152147458,2	200	.	151960589	152147458	0	2	8236,1629,	0,185240,
chr1	151986202	152959106	chr1:151986202..151988303-chr1:152953900..152959106,2	200	.	151986202	152959106	0	2	2101,5206,	0,967698,
chr1	151993595	152389442	chr1:151993595..151997044-chr1:152387681..152389442,2	200	.	151993595	152389442	0	2	3449,1761,	0,394086,
chr1	152003793	152305095	chr1:152003793..152009929-chr1:152303676..152305095,2	200	.	152003793	152305095	0	2	6136,1419,	0,299883,
chr1	152056618	153482789	chr1:152056618..152060401-chr1:153479489..153482789,2	200	.	152056618	153482789	0	2	3783,3300,	0,1422871,
chr1	152274329	153361084	chr1:152274329..152276478-chr1:153358994..153361084,2	200	.	152274329	153361084	0	2	2149,2090,	0,1084665,
chr1	152396276	153124340	chr1:152396276..152401697-chr1:153121306..153124340,2	200	.	152396276	153124340	0	2	5421,3034,	0,725030,
chr1	152412338	153280316	chr1:152412338..152413913-chr1:153275616..153280316,2	200	.	152412338	153280316	0	2	1575,4700,	0,863278,
chr1	152446313	153234312	chr1:152446313..152453917-chr1:153230654..153234312,2	200	.	152446313	153234312	0	2	7604,3658,	0,784341,
chr1	152550700	153328984	chr1:152550700..152553903-chr1:153324469..153328984,2	200	.	152550700	153328984	0	2	3203,4515,	0,773769,
chr1	152632922	153509849	chr1:152632922..152636229-chr1:153504466..153509849,2	200	.	152632922	153509849	0	2	3307,5383,	0,871544,
chr1	152632922	153361084	chr1:152632922..152636229-chr1:153358994..153361084,2	200	.	152632922	153361084	0	2	3307,2090,	0,726072,
chr1	152700371	153191772	chr1:152700371..152704334-chr1:153188987..153191772,2	200	.	152700371	153191772	0	2	3963,2785,	0,488616,
chr1	152714672	153702001	chr1:152714672..152719257-chr1:153699899..153702001,2	200	.	152714672	153702001	0	2	4585,2102,	0,985227,
chr1	152731145	153170451	chr1:152731145..152733960-chr1:153166668..153170451,2	200	.	152731145	153170451	0	2	2815,3783,	0,435523,
chr1	152746777	153328984	chr1:152746777..152751806-chr1:153324469..153328984,2	200	.	152746777	153328984	0	2	5029,4515,	0,577692,
chr1	152754752	153246319	chr1:152754752..152760285-chr1:153243304..153246319,2	200	.	152754752	153246319	0	2	5533,3015,	0,488552,
chr1	152768490	153224082	chr1:152768490..152770768-chr1:153221901..153224082,2	200	.	152768490	153224082	0	2	2278,2181,	0,453411,
chr1	152822414	153280316	chr1:152822414..152824749-chr1:153275616..153280316,2	200	.	152822414	153280316	0	2	2335,4700,	0,453202,
chr1	152838346	153124340	chr1:152838346..152844297-chr1:153121306..153124340,2	200	.	152838346	153124340	0	2	5951,3034,	0,282960,
chr1	152846881	153304719	chr1:152846881..152850508-chr1:153301150..153304719,2	200	.	152846881	153304719	0	2	3627,3569,	0,454269,
chr1	152846881	153246319	chr1:152846881..152850508-chr1:153243304..153246319,2	200	.	152846881	153246319	0	2	3627,3015,	0,396423,
chr1	152846881	153224082	chr1:152846881..152850508-chr1:153221901..153224082,2	200	.	152846881	153224082	0	2	3627,2181,	0,375020,
chr1	152846881	153170451	chr1:152846881..152850508-chr1:153166668..153170451,3	200	.	152846881	153170451	0	2	3627,3783,	0,319787,
chr1	152846881	153142737	chr1:152846881..152850508-chr1:153140466..153142737,2	200	.	152846881	153142737	0	2	3627,2271,	0,293585,
chr1	152851223	153206765	chr1:152851223..152853323-chr1:153203506..153206765,2	200	.	152851223	153206765	0	2	2100,3259,	0,352283,
chr1	152851223	153142737	chr1:152851223..152853323-chr1:153140466..153142737,2	200	.	152851223	153142737	0	2	2100,2271,	0,289243,
chr1	152874940	153509849	chr1:152874940..152882618-chr1:153504466..153509849,2	200	.	152874940	153509849	0	2	7678,5383,	0,629526,
chr1	152874940	153448907	chr1:152874940..152882618-chr1:153447570..153448907,2	200	.	152874940	153448907	0	2	7678,1337,	0,572630,
chr1	152874940	153287301	chr1:152874940..152882618-chr1:153284210..153287301,2	200	.	152874940	153287301	0	2	7678,3091,	0,409270,
chr1	152874940	153280316	chr1:152874940..152882618-chr1:153275616..153280316,2	200	.	152874940	153280316	0	2	7678,4700,	0,400676,
chr1	152874940	153255175	chr1:152874940..152882618-chr1:153253479..153255175,3	200	.	152874940	153255175	0	2	7678,1696,	0,378539,
chr1	152874940	153246319	chr1:152874940..152882618-chr1:153243304..153246319,3	200	.	152874940	153246319	0	2	7678,3015,	0,368364,
chr1	152874940	153213419	chr1:152874940..152882618-chr1:153210133..153213419,2	200	.	152874940	153213419	0	2	7678,3286,	0,335193,
chr1	152874940	153206765	chr1:152874940..152882618-chr1:153203506..153206765,2	200	.	152874940	153206765	0	2	7678,3259,	0,328566,
chr1	152874940	153198678	chr1:152874940..152882618-chr1:153194650..153198678,2	200	.	152874940	153198678	0	2	7678,4028,	0,319710,
chr1	152874940	153170451	chr1:152874940..152882618-chr1:153166668..153170451,6	200	.	152874940	153170451	0	2	7678,3783,	0,291728,
chr1	152883161	153206765	chr1:152883161..152885288-chr1:153203506..153206765,2	200	.	152883161	153206765	0	2	2127,3259,	0,320345,
chr1	152883161	153170451	chr1:152883161..152885288-chr1:153166668..153170451,2	200	.	152883161	153170451	0	2	2127,3783,	0,283507,
chr1	152883161	153124340	chr1:152883161..152885288-chr1:153121306..153124340,2	200	.	152883161	153124340	0	2	2127,3034,	0,238145,
chr1	152898177	153191772	chr1:152898177..152900453-chr1:153188987..153191772,2	200	.	152898177	153191772	0	2	2276,2785,	0,290810,
chr1	152917942	153280316	chr1:152917942..152920608-chr1:153275616..153280316,2	200	.	152917942	153280316	0	2	2666,4700,	0,357674,
chr1	152953900	153206765	chr1:152953900..152959106-chr1:153203506..153206765,2	200	.	152953900	153206765	0	2	5206,3259,	0,249606,
chr1	152953900	153162207	chr1:152953900..152959106-chr1:153160234..153162207,2	200	.	152953900	153162207	0	2	5206,1973,	0,206334,
chr1	152989955	153234312	chr1:152989955..152992465-chr1:153230654..153234312,2	200	.	152989955	153234312	0	2	2510,3658,	0,240699,
chr1	152993956	154989356	chr1:152993956..153004322-chr1:154979071..154989356,2	200	.	152993956	154989356	0	2	10366,10285,	0,1985115,
chr1	152993956	153304719	chr1:152993956..153004322-chr1:153301150..153304719,2	200	.	152993956	153304719	0	2	10366,3569,	0,307194,
chr1	152993956	153224082	chr1:152993956..153004322-chr1:153221901..153224082,2	200	.	152993956	153224082	0	2	10366,2181,	0,227945,
chr1	152993956	153198678	chr1:152993956..153004322-chr1:153194650..153198678,3	200	.	152993956	153198678	0	2	10366,4028,	0,200694,
chr1	152993956	153170451	chr1:152993956..153004322-chr1:153166668..153170451,4	200	.	152993956	153170451	0	2	10366,3783,	0,172712,
chr1	153012838	153213419	chr1:153012838..153016606-chr1:153210133..153213419,2	200	.	153012838	153213419	0	2	3768,3286,	0,197295,
chr1	153021289	153328984	chr1:153021289..153024059-chr1:153324469..153328984,2	200	.	153021289	153328984	0	2	2770,4515,	0,303180,
chr1	153378065	154194788	chr1:153378065..153380828-chr1:154191519..154194788,2	200	.	153378065	154194788	0	2	2763,3269,	0,813454,
chr1	153504466	154833493	chr1:153504466..153509849-chr1:154828397..154833493,2	200	.	153504466	154833493	0	2	5383,5096,	0,1323931,
chr1	153504466	154366173	chr1:153504466..153509849-chr1:154362360..154366173,2	200	.	153504466	154366173	0	2	5383,3813,	0,857894,
chr1	153504466	154194788	chr1:153504466..153509849-chr1:154191519..154194788,4	200	.	153504466	154194788	0	2	5383,3269,	0,687053,
chr1	153516742	155109169	chr1:153516742..153518972-chr1:155106179..155109169,2	200	.	153516742	155109169	0	2	2230,2990,	0,1589437,
chr1	153535798	155039996	chr1:153535798..153541899-chr1:155035870..155039996,2	200	.	153535798	155039996	0	2	6101,4126,	0,1500072,
chr1	153535798	154518486	chr1:153535798..153541899-chr1:154512620..154518486,2	200	.	153535798	154518486	0	2	6101,5866,	0,976822,
chr1	153535798	154246349	chr1:153535798..153541899-chr1:154244164..154246349,2	200	.	153535798	154246349	0	2	6101,2185,	0,708366,
chr1	153605766	155165124	chr1:153605766..153607563-chr1:155156365..155165124,3	200	.	153605766	155165124	0	2	1797,8759,	0,1550599,
chr1	153648434	154407393	chr1:153648434..153653485-chr1:154399630..154407393,2	200	.	153648434	154407393	0	2	5051,7763,	0,751196,
chr1	153699899	154949651	chr1:153699899..153702001-chr1:154944671..154949651,2	200	.	153699899	154949651	0	2	2102,4980,	0,1244772,
chr1	153718686	154194788	chr1:153718686..153726194-chr1:154191519..154194788,2	200	.	153718686	154194788	0	2	7508,3269,	0,472833,
chr1	153761512	154156734	chr1:153761512..153763893-chr1:154154347..154156734,2	200	.	153761512	154156734	0	2	2381,2387,	0,392835,
chr1	153767535	155165124	chr1:153767535..153770210-chr1:155156365..155165124,2	200	.	153767535	155165124	0	2	2675,8759,	0,1388830,
chr1	153893465	154845095	chr1:153893465..153897297-chr1:154843597..154845095,2	200	.	153893465	154845095	0	2	3832,1498,	0,950132,
chr1	153893465	154194788	chr1:153893465..153897297-chr1:154191519..154194788,2	200	.	153893465	154194788	0	2	3832,3269,	0,298054,
chr1	153929454	154825131	chr1:153929454..153933856-chr1:154813937..154825131,2	200	.	153929454	154825131	0	2	4402,11194,	0,884483,
chr1	153929454	154396077	chr1:153929454..153933856-chr1:154390583..154396077,2	200	.	153929454	154396077	0	2	4402,5494,	0,461129,
chr1	153929454	154194788	chr1:153929454..153933856-chr1:154191519..154194788,2	200	.	153929454	154194788	0	2	4402,3269,	0,262065,
chr1	153929454	154156734	chr1:153929454..153933856-chr1:154154347..154156734,2	200	.	153929454	154156734	0	2	4402,2387,	0,224893,
chr1	153948887	154296878	chr1:153948887..153951023-chr1:154295212..154296878,2	200	.	153948887	154296878	0	2	2136,1666,	0,346325,
chr1	153948887	154246349	chr1:153948887..153951023-chr1:154244164..154246349,2	200	.	153948887	154246349	0	2	2136,2185,	0,295277,
chr1	153948887	154194788	chr1:153948887..153951023-chr1:154191519..154194788,2	200	.	153948887	154194788	0	2	2136,3269,	0,242632,
chr1	153957240	155905539	chr1:153957240..153959486-chr1:155903312..155905539,2	200	.	153957240	155905539	0	2	2246,2227,	0,1946072,
chr1	153957240	154194788	chr1:153957240..153959486-chr1:154191519..154194788,2	200	.	153957240	154194788	0	2	2246,3269,	0,234279,
chr1	153962605	154407393	chr1:153962605..153964456-chr1:154399630..154407393,2	200	.	153962605	154407393	0	2	1851,7763,	0,437025,
chr1	153962605	154142913	chr1:153962605..153964456-chr1:154140981..154142913,2	200	.	153962605	154142913	0	2	1851,1932,	0,178376,
chr1	154191519	156115373	chr1:154191519..154194788-chr1:156114208..156115373,2	200	.	154191519	156115373	0	2	3269,1165,	0,1922689,
chr1	154399630	155533857	chr1:154399630..154407393-chr1:155530486..155533857,2	200	.	154399630	155533857	0	2	7763,3371,	0,1130856,
chr1	154512620	155533857	chr1:154512620..154518486-chr1:155530486..155533857,2	200	.	154512620	155533857	0	2	5866,3371,	0,1017866,
chr1	154718427	156722157	chr1:154718427..154726739-chr1:156719431..156722157,2	200	.	154718427	156722157	0	2	8312,2726,	0,2001004,
chr1	154922740	155226207	chr1:154922740..154926926-chr1:155222398..155226207,2	200	.	154922740	155226207	0	2	4186,3809,	0,299658,
chr1	154944671	155295806	chr1:154944671..154949651-chr1:155291237..155295806,2	200	.	154944671	155295806	0	2	4980,4569,	0,346566,
chr1	154960188	155233003	chr1:154960188..154963463-chr1:155230472..155233003,2	200	.	154960188	155233003	0	2	3275,2531,	0,270284,
chr1	154971889	155664887	chr1:154971889..154977831-chr1:155663528..155664887,2	200	.	154971889	155664887	0	2	5942,1359,	0,691639,
chr1	154971889	155659496	chr1:154971889..154977831-chr1:155656406..155659496,2	200	.	154971889	155659496	0	2	5942,3090,	0,684517,
chr1	154971889	155353700	chr1:154971889..154977831-chr1:155351628..155353700,2	200	.	154971889	155353700	0	2	5942,2072,	0,379739,
chr1	154971889	155239493	chr1:154971889..154977831-chr1:155237889..155239493,2	200	.	154971889	155239493	0	2	5942,1604,	0,266000,
chr1	154971889	155226207	chr1:154971889..154977831-chr1:155222398..155226207,2	200	.	154971889	155226207	0	2	5942,3809,	0,250509,
chr1	154979071	155533857	chr1:154979071..154989356-chr1:155530486..155533857,2	200	.	154979071	155533857	0	2	10285,3371,	0,551415,
chr1	154979071	155233003	chr1:154979071..154989356-chr1:155230472..155233003,2	200	.	154979071	155233003	0	2	10285,2531,	0,251401,
chr1	155001926	155280339	chr1:155001926..155007508-chr1:155278095..155280339,2	200	.	155001926	155280339	0	2	5582,2244,	0,276169,
chr1	155009340	155226207	chr1:155009340..155011030-chr1:155222398..155226207,2	200	.	155009340	155226207	0	2	1690,3809,	0,213058,
chr1	155035870	156025897	chr1:155035870..155039996-chr1:156022445..156025897,2	200	.	155035870	156025897	0	2	4126,3452,	0,986575,
chr1	155047705	155749170	chr1:155047705..155051051-chr1:155746366..155749170,2	200	.	155047705	155749170	0	2	3346,2804,	0,698661,
chr1	155063844	155955236	chr1:155063844..155068587-chr1:155950590..155955236,2	200	.	155063844	155955236	0	2	4743,4646,	0,886746,
chr1	155063844	155295806	chr1:155063844..155068587-chr1:155291237..155295806,4	200	.	155063844	155295806	0	2	4743,4569,	0,227393,
chr1	155087269	155280339	chr1:155087269..155090588-chr1:155278095..155280339,2	200	.	155087269	155280339	0	2	3319,2244,	0,190826,
chr1	155101189	155690605	chr1:155101189..155103270-chr1:155688958..155690605,2	200	.	155101189	155690605	0	2	2081,1647,	0,587769,
chr1	155106179	155955236	chr1:155106179..155109169-chr1:155950590..155955236,2	200	.	155106179	155955236	0	2	2990,4646,	0,844411,
chr1	155106179	155595851	chr1:155106179..155109169-chr1:155593670..155595851,2	200	.	155106179	155595851	0	2	2990,2181,	0,487491,
chr1	155137835	156665001	chr1:155137835..155143106-chr1:156659215..156665001,2	200	.	155137835	156665001	0	2	5271,5786,	0,1521380,
chr1	155137835	156471636	chr1:155137835..155143106-chr1:156470342..156471636,2	200	.	155137835	156471636	0	2	5271,1294,	0,1332507,
chr1	155137835	155533857	chr1:155137835..155143106-chr1:155530486..155533857,4	200	.	155137835	155533857	0	2	5271,3371,	0,392651,
chr1	155144372	157063346	chr1:155144372..155152770-chr1:157060642..157063346,2	200	.	155144372	157063346	0	2	8398,2704,	0,1916270,
chr1	155144372	156214112	chr1:155144372..155152770-chr1:156211602..156214112,2	200	.	155144372	156214112	0	2	8398,2510,	0,1067230,
chr1	155144372	155916977	chr1:155144372..155152770-chr1:155915240..155916977,2	200	.	155144372	155916977	0	2	8398,1737,	0,770868,
chr1	155144372	155716334	chr1:155144372..155152770-chr1:155714222..155716334,2	200	.	155144372	155716334	0	2	8398,2112,	0,569850,
chr1	155144372	155533857	chr1:155144372..155152770-chr1:155530486..155533857,2	200	.	155144372	155533857	0	2	8398,3371,	0,386114,
chr1	155144372	155404333	chr1:155144372..155152770-chr1:155402629..155404333,2	200	.	155144372	155404333	0	2	8398,1704,	0,258257,
chr1	155144372	155280339	chr1:155144372..155152770-chr1:155278095..155280339,4	200	.	155144372	155280339	0	2	8398,2244,	0,133723,
chr1	155156365	155955236	chr1:155156365..155165124-chr1:155950590..155955236,2	200	.	155156365	155955236	0	2	8759,4646,	0,794225,
chr1	155156365	155922831	chr1:155156365..155165124-chr1:155920395..155922831,2	200	.	155156365	155922831	0	2	8759,2436,	0,764030,
chr1	155156365	155701976	chr1:155156365..155165124-chr1:155698601..155701976,2	200	.	155156365	155701976	0	2	8759,3375,	0,542236,
chr1	155156365	155669790	chr1:155156365..155165124-chr1:155668296..155669790,2	200	.	155156365	155669790	0	2	8759,1494,	0,511931,
chr1	155156365	155561670	chr1:155156365..155165124-chr1:155559039..155561670,2	200	.	155156365	155561670	0	2	8759,2631,	0,402674,
chr1	155156365	155533857	chr1:155156365..155165124-chr1:155530486..155533857,4	200	.	155156365	155533857	0	2	8759,3371,	0,374121,
chr1	155156365	155295806	chr1:155156365..155165124-chr1:155291237..155295806,6	200	.	155156365	155295806	0	2	8759,4569,	0,134872,
chr1	155156365	155280339	chr1:155156365..155165124-chr1:155278095..155280339,7	200	.	155156365	155280339	0	2	8759,2244,	0,121730,
chr1	155156365	155256964	chr1:155156365..155165124-chr1:155253763..155256964,4	200	.	155156365	155256964	0	2	8759,3201,	0,97398,
chr1	155156365	155233003	chr1:155156365..155165124-chr1:155230472..155233003,7	200	.	155156365	155233003	0	2	8759,2531,	0,74107,
chr1	155156365	155226207	chr1:155156365..155165124-chr1:155222398..155226207,5	200	.	155156365	155226207	0	2	8759,3809,	0,66033,
chr1	155156365	155201877	chr1:155156365..155165124-chr1:155200251..155201877,6	200	.	155156365	155201877	0	2	8759,1626,	0,43886,
chr1	155177902	155669790	chr1:155177902..155182864-chr1:155668296..155669790,2	200	.	155177902	155669790	0	2	4962,1494,	0,490394,
chr1	155177902	155607239	chr1:155177902..155182864-chr1:155605613..155607239,2	200	.	155177902	155607239	0	2	4962,1626,	0,427711,
chr1	155177902	155595851	chr1:155177902..155182864-chr1:155593670..155595851,2	200	.	155177902	155595851	0	2	4962,2181,	0,415768,
chr1	155177902	155372744	chr1:155177902..155182864-chr1:155370726..155372744,2	200	.	155177902	155372744	0	2	4962,2018,	0,192824,
chr1	155177902	155239493	chr1:155177902..155182864-chr1:155237889..155239493,5	200	.	155177902	155239493	0	2	4962,1604,	0,59987,
chr1	155177902	155226207	chr1:155177902..155182864-chr1:155222398..155226207,10	200	.	155177902	155226207	0	2	4962,3809,	0,44496,
chr1	155177902	155196358	chr1:155177902..155182864-chr1:155194819..155196358,5	200	.	155177902	155196358	0	2	4962,1539,	0,16917,
chr1	155530486	156335324	chr1:155530486..155533857-chr1:156333397..156335324,2	200	.	155530486	156335324	0	2	3371,1927,	0,802911,
chr1	155530486	156256689	chr1:155530486..155533857-chr1:156250906..156256689,2	200	.	155530486	156256689	0	2	3371,5783,	0,720420,
chr1	155656406	156256689	chr1:155656406..155659496-chr1:156250906..156256689,2	200	.	155656406	156256689	0	2	3090,5783,	0,594500,
chr1	155903312	156555948	chr1:155903312..155905539-chr1:156551021..156555948,2	200	.	155903312	156555948	0	2	2227,4927,	0,647709,
chr1	155903312	156295116	chr1:155903312..155905539-chr1:156293791..156295116,2	200	.	155903312	156295116	0	2	2227,1325,	0,390479,
chr1	155950590	156279605	chr1:155950590..155955236-chr1:156276971..156279605,2	200	.	155950590	156279605	0	2	4646,2634,	0,326381,
chr1	155998992	156256689	chr1:155998992..156000383-chr1:156250906..156256689,2	200	.	155998992	156256689	0	2	1391,5783,	0,251914,
chr1	156001432	156256689	chr1:156001432..156003377-chr1:156250906..156256689,2	200	.	156001432	156256689	0	2	1945,5783,	0,249474,
chr1	156022445	156265495	chr1:156022445..156025897-chr1:156259057..156265495,2	200	.	156022445	156265495	0	2	3452,6438,	0,236612,
chr1	156022445	156256689	chr1:156022445..156025897-chr1:156250906..156256689,2	200	.	156022445	156256689	0	2	3452,5783,	0,228461,
chr1	156032620	156256689	chr1:156032620..156034854-chr1:156250906..156256689,3	200	.	156032620	156256689	0	2	2234,5783,	0,218286,
chr1	156073246	156265495	chr1:156073246..156075050-chr1:156259057..156265495,2	200	.	156073246	156265495	0	2	1804,6438,	0,185811,
chr1	156073246	156256689	chr1:156073246..156075050-chr1:156250906..156256689,2	200	.	156073246	156256689	0	2	1804,5783,	0,177660,
chr1	156090557	156256689	chr1:156090557..156095254-chr1:156250906..156256689,5	200	.	156090557	156256689	0	2	4697,5783,	0,160349,
chr1	156105870	156555948	chr1:156105870..156110760-chr1:156551021..156555948,2	200	.	156105870	156555948	0	2	4890,4927,	0,445151,
chr1	156105870	156475123	chr1:156105870..156110760-chr1:156472564..156475123,3	200	.	156105870	156475123	0	2	4890,2559,	0,366694,
chr1	156143676	156475123	chr1:156143676..156149801-chr1:156472564..156475123,2	200	.	156143676	156475123	0	2	6125,2559,	0,328888,
chr1	156151268	156714835	chr1:156151268..156152987-chr1:156713022..156714835,2	200	.	156151268	156714835	0	2	1719,1813,	0,561754,
chr1	156168479	156722157	chr1:156168479..156173557-chr1:156719431..156722157,2	200	.	156168479	156722157	0	2	5078,2726,	0,550952,
chr1	156190656	156722157	chr1:156190656..156194024-chr1:156719431..156722157,3	200	.	156190656	156722157	0	2	3368,2726,	0,528775,
chr1	156190656	156393588	chr1:156190656..156194024-chr1:156392117..156393588,2	200	.	156190656	156393588	0	2	3368,1471,	0,201461,
chr1	156211602	156501954	chr1:156211602..156214112-chr1:156500345..156501954,3	200	.	156211602	156501954	0	2	2510,1609,	0,288743,
chr1	156229558	156699605	chr1:156229558..156231283-chr1:156697057..156699605,2	200	.	156229558	156699605	0	2	1725,2548,	0,467499,
chr1	156229558	156256689	chr1:156229558..156231283-chr1:156250906..156256689,5	200	.	156229558	156256689	0	2	1725,5783,	0,21348,
chr1	156236969	156564647	chr1:156236969..156240238-chr1:156561658..156564647,2	200	.	156236969	156564647	0	2	3269,2989,	0,324689,
chr1	156236969	156256689	chr1:156236969..156240238-chr1:156250906..156256689,5	200	.	156236969	156256689	0	2	3269,5783,	0,13937,
chr1	156713022	157323705	chr1:156713022..156714835-chr1:157319871..157323705,2	200	.	156713022	157323705	0	2	1813,3834,	0,606849,
chr1	157087891	157926163	chr1:157087891..157097198-chr1:157924430..157926163,2	200	.	157087891	157926163	0	2	9307,1733,	0,836539,
chr1	157087891	157410415	chr1:157087891..157097198-chr1:157406490..157410415,2	200	.	157087891	157410415	0	2	9307,3925,	0,318599,
chr1	157087891	157380335	chr1:157087891..157097198-chr1:157378552..157380335,2	200	.	157087891	157380335	0	2	9307,1783,	0,290661,
chr1	157107181	157667698	chr1:157107181..157110002-chr1:157666085..157667698,2	200	.	157107181	157667698	0	2	2821,1613,	0,558904,
chr1	157198487	158534360	chr1:157198487..157201643-chr1:158531966..158534360,2	200	.	157198487	158534360	0	2	3156,2394,	0,1333479,
chr1	157919487	158534360	chr1:157919487..157920961-chr1:158531966..158534360,2	200	.	157919487	158534360	0	2	1474,2394,	0,612479,
chr1	158078528	158979909	chr1:158078528..158080061-chr1:158976319..158979909,2	200	.	158078528	158979909	0	2	1533,3590,	0,897791,
chr1	158323304	158596163	chr1:158323304..158325876-chr1:158593362..158596163,2	200	.	158323304	158596163	0	2	2572,2801,	0,270058,
chr1	159914929	160766682	chr1:159914929..159916550-chr1:160764602..160766682,2	200	.	159914929	160766682	0	2	1621,2080,	0,849673,
chr1	159999422	160528622	chr1:159999422..160005834-chr1:160525110..160528622,2	200	.	159999422	160528622	0	2	6412,3512,	0,525688,
chr1	160051758	160483325	chr1:160051758..160056987-chr1:160481800..160483325,2	200	.	160051758	160483325	0	2	5229,1525,	0,430042,
chr1	160083623	160461198	chr1:160083623..160087841-chr1:160459087..160461198,2	200	.	160083623	160461198	0	2	4218,2111,	0,375464,
chr1	160120613	161285374	chr1:160120613..160122204-chr1:161283238..161285374,2	200	.	160120613	161285374	0	2	1591,2136,	0,1162625,
chr1	160184206	160835473	chr1:160184206..160188286-chr1:160830210..160835473,2	200	.	160184206	160835473	0	2	4080,5263,	0,646004,
chr1	160220768	161124874	chr1:160220768..160222526-chr1:161122996..161124874,2	200	.	160220768	161124874	0	2	1758,1878,	0,902228,
chr1	160311122	160502607	chr1:160311122..160314190-chr1:160498487..160502607,2	200	.	160311122	160502607	0	2	3068,4120,	0,187365,
chr1	160336176	160675525	chr1:160336176..160340488-chr1:160671267..160675525,2	200	.	160336176	160675525	0	2	4312,4258,	0,335091,
chr1	160336176	160625426	chr1:160336176..160340488-chr1:160622712..160625426,3	200	.	160336176	160625426	0	2	4312,2714,	0,286536,
chr1	160341991	161124874	chr1:160341991..160348552-chr1:161122996..161124874,2	200	.	160341991	161124874	0	2	6561,1878,	0,781005,
chr1	160341991	160618021	chr1:160341991..160348552-chr1:160614438..160618021,2	200	.	160341991	160618021	0	2	6561,3583,	0,272447,
chr1	160367000	160835473	chr1:160367000..160372192-chr1:160830210..160835473,2	200	.	160367000	160835473	0	2	5192,5263,	0,463210,
chr1	160367000	160618021	chr1:160367000..160372192-chr1:160614438..160618021,2	200	.	160367000	160618021	0	2	5192,3583,	0,247438,
chr1	160367000	160603464	chr1:160367000..160372192-chr1:160601064..160603464,2	200	.	160367000	160603464	0	2	5192,2400,	0,234064,
chr1	161184000	161664718	chr1:161184000..161188846-chr1:161661168..161664718,2	200	.	161184000	161664718	0	2	4846,3550,	0,477168,
chr1	162293422	162605827	chr1:162293422..162297004-chr1:162602589..162605827,2	200	.	162293422	162605827	0	2	3582,3238,	0,309167,
chr1	162309371	162731909	chr1:162309371..162315152-chr1:162729723..162731909,2	200	.	162309371	162731909	0	2	5781,2186,	0,420352,
chr1	162336240	162605827	chr1:162336240..162338008-chr1:162602589..162605827,2	200	.	162336240	162605827	0	2	1768,3238,	0,266349,
chr1	162351050	162728052	chr1:162351050..162353002-chr1:162722740..162728052,2	200	.	162351050	162728052	0	2	1952,5312,	0,371690,
chr1	162351050	162662100	chr1:162351050..162353002-chr1:162656850..162662100,2	200	.	162351050	162662100	0	2	1952,5250,	0,305800,
chr1	164155890	165553023	chr1:164155890..164157349-chr1:165545899..165553023,2	200	.	164155890	165553023	0	2	1459,7124,	0,1390009,
chr1	164544241	164744343	chr1:164544241..164549578-chr1:164742236..164744343,2	200	.	164544241	164744343	0	2	5337,2107,	0,197995,
chr1	165077906	165799305	chr1:165077906..165079812-chr1:165796155..165799305,2	200	.	165077906	165799305	0	2	1906,3150,	0,718249,
chr1	165509159	165920160	chr1:165509159..165511703-chr1:165914268..165920160,2	200	.	165509159	165920160	0	2	2544,5892,	0,405109,
chr1	165532743	167065108	chr1:165532743..165535065-chr1:167063772..167065108,2	200	.	165532743	167065108	0	2	2322,1336,	0,1531029,
chr1	165545899	165799305	chr1:165545899..165553023-chr1:165796155..165799305,3	200	.	165545899	165799305	0	2	7124,3150,	0,250256,
chr1	165598446	165964471	chr1:165598446..165601609-chr1:165962999..165964471,2	200	.	165598446	165964471	0	2	3163,1472,	0,364553,
chr1	165598446	165873881	chr1:165598446..165601609-chr1:165871977..165873881,3	200	.	165598446	165873881	0	2	3163,1904,	0,273531,
chr1	165598446	165860413	chr1:165598446..165601609-chr1:165858871..165860413,2	200	.	165598446	165860413	0	2	3163,1542,	0,260425,
chr1	165598446	165799305	chr1:165598446..165601609-chr1:165796155..165799305,2	200	.	165598446	165799305	0	2	3163,3150,	0,197709,
chr1	165666562	166034061	chr1:165666562..165668095-chr1:166032079..166034061,2	200	.	165666562	166034061	0	2	1533,1982,	0,365517,
chr1	165871977	166811356	chr1:165871977..165873881-chr1:166807918..166811356,2	200	.	165871977	166811356	0	2	1904,3438,	0,935941,
chr1	168367645	169338865	chr1:168367645..168371010-chr1:169336467..169338865,2	200	.	168367645	169338865	0	2	3365,2398,	0,968822,
chr1	168500650	169076899	chr1:168500650..168502788-chr1:169071569..169076899,2	200	.	168500650	169076899	0	2	2138,5330,	0,570919,
chr1	168651982	169338865	chr1:168651982..168655309-chr1:169336467..169338865,2	200	.	168651982	169338865	0	2	3327,2398,	0,684485,
chr1	168657537	169076899	chr1:168657537..168659922-chr1:169071569..169076899,2	200	.	168657537	169076899	0	2	2385,5330,	0,414032,
chr1	168695650	169076899	chr1:168695650..168699903-chr1:169071569..169076899,2	200	.	168695650	169076899	0	2	4253,5330,	0,375919,
chr1	168695650	168913353	chr1:168695650..168699903-chr1:168910316..168913353,2	200	.	168695650	168913353	0	2	4253,3037,	0,214666,
chr1	168800552	169076899	chr1:168800552..168802648-chr1:169071569..169076899,3	200	.	168800552	169076899	0	2	2096,5330,	0,271017,
chr1	169027795	170637296	chr1:169027795..169030409-chr1:170633342..170637296,2	200	.	169027795	170637296	0	2	2614,3954,	0,1605547,
chr1	169762661	171351781	chr1:169762661..169765657-chr1:171349917..171351781,2	200	.	169762661	171351781	0	2	2996,1864,	0,1587256,
chr1	169860237	170498093	chr1:169860237..169864321-chr1:170496722..170498093,2	200	.	169860237	170498093	0	2	4084,1371,	0,636485,
chr1	170500254	171712661	chr1:170500254..170503603-chr1:171709537..171712661,3	200	.	170500254	171712661	0	2	3349,3124,	0,1209283,
chr1	171730140	172629319	chr1:171730140..171732577-chr1:172623509..172629319,2	200	.	171730140	172629319	0	2	2437,5810,	0,893369,
chr1	171748493	173229153	chr1:171748493..171754975-chr1:173227079..173229153,2	200	.	171748493	173229153	0	2	6482,2074,	0,1478586,
chr1	171748493	173175809	chr1:171748493..171754975-chr1:173174225..173175809,2	200	.	171748493	173175809	0	2	6482,1584,	0,1425732,
chr1	171748493	172614093	chr1:171748493..171754975-chr1:172612345..172614093,2	200	.	171748493	172614093	0	2	6482,1748,	0,863852,
chr1	171748493	172413774	chr1:171748493..171754975-chr1:172411585..172413774,2	200	.	171748493	172413774	0	2	6482,2189,	0,663092,
chr1	171748493	172402133	chr1:171748493..171754975-chr1:172400807..172402133,2	200	.	171748493	172402133	0	2	6482,1326,	0,652314,
chr1	171748493	172134698	chr1:171748493..171754975-chr1:172131933..172134698,2	200	.	171748493	172134698	0	2	6482,2765,	0,383440,
chr1	171748493	172011795	chr1:171748493..171754975-chr1:172008164..172011795,3	200	.	171748493	172011795	0	2	6482,3631,	0,259671,
chr1	171764533	172629319	chr1:171764533..171778685-chr1:172623509..172629319,2	200	.	171764533	172629319	0	2	14152,5810,	0,858976,
chr1	171764533	172420421	chr1:171764533..171778685-chr1:172414496..172420421,2	200	.	171764533	172420421	0	2	14152,5925,	0,649963,
chr1	171764533	172392615	chr1:171764533..171778685-chr1:172390015..172392615,2	200	.	171764533	172392615	0	2	14152,2600,	0,625482,
chr1	171966122	172420421	chr1:171966122..171968119-chr1:172414496..172420421,3	200	.	171966122	172420421	0	2	1997,5925,	0,448374,
chr1	172217640	173838590	chr1:172217640..172220188-chr1:173835798..173838590,2	200	.	172217640	173838590	0	2	2548,2792,	0,1618158,
chr1	173369856	174130443	chr1:173369856..173372094-chr1:174127884..174130443,2	200	.	173369856	174130443	0	2	2238,2559,	0,758028,
chr1	173383675	174126658	chr1:173383675..173388254-chr1:174124558..174126658,2	200	.	173383675	174126658	0	2	4579,2100,	0,740883,
chr1	173835798	174126658	chr1:173835798..173838590-chr1:174124558..174126658,2	200	.	173835798	174126658	0	2	2792,2100,	0,288760,
chr1	177897831	178695879	chr1:177897831..177906705-chr1:178692376..178695879,2	200	.	177897831	178695879	0	2	8874,3503,	0,794545,
chr1	178010818	178312043	chr1:178010818..178012358-chr1:178309477..178312043,2	200	.	178010818	178312043	0	2	1540,2566,	0,298659,
chr1	178410524	179336130	chr1:178410524..178411847-chr1:179334257..179336130,2	200	.	178410524	179336130	0	2	1323,1873,	0,923733,
chr1	178692376	180174183	chr1:178692376..178695879-chr1:180159377..180174183,2	200	.	178692376	180174183	0	2	3503,14806,	0,1467001,
chr1	179129424	179336130	chr1:179129424..179133802-chr1:179334257..179336130,2	200	.	179129424	179336130	0	2	4378,1873,	0,204833,
chr1	179282421	179924993	chr1:179282421..179284509-chr1:179922471..179924993,2	200	.	179282421	179924993	0	2	2088,2522,	0,640050,
chr1	179452023	180408097	chr1:179452023..179455028-chr1:180402429..180408097,2	200	.	179452023	180408097	0	2	3005,5668,	0,950406,
chr1	179794444	180408097	chr1:179794444..179796665-chr1:180402429..180408097,2	200	.	179794444	180408097	0	2	2221,5668,	0,607985,
chr1	179937384	180408097	chr1:179937384..179942065-chr1:180402429..180408097,2	200	.	179937384	180408097	0	2	4681,5668,	0,465045,
chr1	180159377	180408097	chr1:180159377..180174183-chr1:180402429..180408097,4	200	.	180159377	180408097	0	2	14806,5668,	0,243052,
chr1	180176542	180408097	chr1:180176542..180180545-chr1:180402429..180408097,2	200	.	180176542	180408097	0	2	4003,5668,	0,225887,
chr1	180184737	180996622	chr1:180184737..180186585-chr1:180990822..180996622,2	200	.	180184737	180996622	0	2	1848,5800,	0,806085,
chr1	180199946	181105131	chr1:180199946..180203540-chr1:181102319..181105131,2	200	.	180199946	181105131	0	2	3594,2812,	0,902373,
chr1	180199946	180449567	chr1:180199946..180203540-chr1:180448178..180449567,2	200	.	180199946	180449567	0	2	3594,1389,	0,248232,
chr1	180224450	180473897	chr1:180224450..180226143-chr1:180469901..180473897,2	200	.	180224450	180473897	0	2	1693,3996,	0,245451,
chr1	180239927	180508721	chr1:180239927..180241972-chr1:180505366..180508721,2	200	.	180239927	180508721	0	2	2045,3355,	0,265439,
chr1	181185068	182362088	chr1:181185068..181186710-chr1:182359847..182362088,2	200	.	181185068	182362088	0	2	1642,2241,	0,1174779,
chr1	181706660	182582085	chr1:181706660..181709041-chr1:182580335..182582085,2	200	.	181706660	182582085	0	2	2381,1750,	0,873675,
chr1	181997732	182582085	chr1:181997732..182000734-chr1:182580335..182582085,2	200	.	181997732	182582085	0	2	3002,1750,	0,582603,
chr1	182270253	182558896	chr1:182270253..182271815-chr1:182557356..182558896,2	200	.	182270253	182558896	0	2	1562,1540,	0,287103,
chr1	182359847	182805859	chr1:182359847..182362088-chr1:182804249..182805859,2	200	.	182359847	182805859	0	2	2241,1610,	0,444402,
chr1	182359847	182762500	chr1:182359847..182362088-chr1:182760421..182762500,2	200	.	182359847	182762500	0	2	2241,2079,	0,400574,
chr1	182359847	182753573	chr1:182359847..182362088-chr1:182749465..182753573,2	200	.	182359847	182753573	0	2	2241,4108,	0,389618,
chr1	182359847	182681951	chr1:182359847..182362088-chr1:182677078..182681951,2	200	.	182359847	182681951	0	2	2241,4873,	0,317231,
chr1	182439458	182762500	chr1:182439458..182447280-chr1:182760421..182762500,2	200	.	182439458	182762500	0	2	7822,2079,	0,320963,
chr1	182767744	184022045	chr1:182767744..182770273-chr1:184019897..184022045,2	200	.	182767744	184022045	0	2	2529,2148,	0,1252153,
chr1	183216993	183560588	chr1:183216993..183222655-chr1:183556504..183560588,2	200	.	183216993	183560588	0	2	5662,4084,	0,339511,
chr1	183439653	184351167	chr1:183439653..183442778-chr1:184344231..184351167,2	200	.	183439653	184351167	0	2	3125,6936,	0,904578,
chr1	183439653	183694822	chr1:183439653..183442778-chr1:183691998..183694822,3	200	.	183439653	183694822	0	2	3125,2824,	0,252345,
chr1	183439653	183682133	chr1:183439653..183442778-chr1:183677902..183682133,2	200	.	183439653	183682133	0	2	3125,4231,	0,238249,
chr1	183439653	183560588	chr1:183439653..183442778-chr1:183556504..183560588,5	200	.	183439653	183560588	0	2	3125,4084,	0,116851,
chr1	185464524	186345505	chr1:185464524..185466834-chr1:186343166..186345505,2	200	.	185464524	186345505	0	2	2310,2339,	0,878642,
chr1	185554218	186345505	chr1:185554218..185556900-chr1:186343166..186345505,2	200	.	185554218	186345505	0	2	2682,2339,	0,788948,
chr1	197870941	198671919	chr1:197870941..197874291-chr1:198669489..198671919,2	200	.	197870941	198671919	0	2	3350,2430,	0,798548,
chr1	197870941	198649747	chr1:197870941..197874291-chr1:198648056..198649747,2	200	.	197870941	198649747	0	2	3350,1691,	0,777115,
chr1	197870941	198345660	chr1:197870941..197874291-chr1:198342951..198345660,2	200	.	197870941	198345660	0	2	3350,2709,	0,472010,
chr1	197881973	198345660	chr1:197881973..197883397-chr1:198342951..198345660,2	200	.	197881973	198345660	0	2	1424,2709,	0,460978,
chr1	201585263	202958958	chr1:201585263..201586766-chr1:202954052..202958958,2	200	.	201585263	202958958	0	2	1503,4906,	0,1368789,
chr1	201856881	202409721	chr1:201856881..201858378-chr1:202406053..202409721,2	200	.	201856881	202409721	0	2	1497,3668,	0,549172,
chr1	202111433	202561614	chr1:202111433..202113694-chr1:202560066..202561614,2	200	.	202111433	202561614	0	2	2261,1548,	0,448633,
chr1	202152892	202616244	chr1:202152892..202159370-chr1:202611662..202616244,2	200	.	202152892	202616244	0	2	6478,4582,	0,458770,
chr1	202161387	202695854	chr1:202161387..202166007-chr1:202693842..202695854,2	200	.	202161387	202695854	0	2	4620,2012,	0,532455,
chr1	202161387	202679413	chr1:202161387..202166007-chr1:202677621..202679413,2	200	.	202161387	202679413	0	2	4620,1792,	0,516234,
chr1	202210316	202679413	chr1:202210316..202212529-chr1:202677621..202679413,2	200	.	202210316	202679413	0	2	2213,1792,	0,467305,
chr1	202233032	203468995	chr1:202233032..202238127-chr1:203465869..203468995,2	200	.	202233032	203468995	0	2	5095,3126,	0,1232837,
chr1	202244646	202610003	chr1:202244646..202246396-chr1:202607708..202610003,2	200	.	202244646	202610003	0	2	1750,2295,	0,363062,
chr1	202286237	202679413	chr1:202286237..202290268-chr1:202677621..202679413,2	200	.	202286237	202679413	0	2	4031,1792,	0,391384,
chr1	202296618	202616244	chr1:202296618..202300545-chr1:202611662..202616244,2	200	.	202296618	202616244	0	2	3927,4582,	0,315044,
chr1	202719640	203697481	chr1:202719640..202722401-chr1:203695409..203697481,2	200	.	202719640	203697481	0	2	2761,2072,	0,975769,
chr1	202995979	204167028	chr1:202995979..203000766-chr1:204163729..204167028,2	200	.	202995979	204167028	0	2	4787,3299,	0,1167750,
chr1	203050791	203426915	chr1:203050791..203055726-chr1:203423811..203426915,2	200	.	203050791	203426915	0	2	4935,3104,	0,373020,
chr1	203057447	204622764	chr1:203057447..203061308-chr1:204619428..204622764,2	200	.	203057447	204622764	0	2	3861,3336,	0,1561981,
chr1	203096523	203643664	chr1:203096523..203101770-chr1:203642195..203643664,2	200	.	203096523	203643664	0	2	5247,1469,	0,545672,
chr1	203096523	203495018	chr1:203096523..203101770-chr1:203492836..203495018,2	200	.	203096523	203495018	0	2	5247,2182,	0,396313,
chr1	203141171	204421287	chr1:203141171..203142901-chr1:204417998..204421287,2	200	.	203141171	204421287	0	2	1730,3289,	0,1276827,
chr1	203141171	203766918	chr1:203141171..203142901-chr1:203764085..203766918,2	200	.	203141171	203766918	0	2	1730,2833,	0,622914,
chr1	203184715	203468995	chr1:203184715..203189876-chr1:203465869..203468995,2	200	.	203184715	203468995	0	2	5161,3126,	0,281154,
chr1	203221325	203766918	chr1:203221325..203223082-chr1:203764085..203766918,2	200	.	203221325	203766918	0	2	1757,2833,	0,542760,
chr1	203245290	204133528	chr1:203245290..203246922-chr1:204127486..204133528,2	200	.	203245290	204133528	0	2	1632,6042,	0,882196,
chr1	203272844	203575095	chr1:203272844..203276039-chr1:203571656..203575095,2	200	.	203272844	203575095	0	2	3195,3439,	0,298812,
chr1	203272844	203462577	chr1:203272844..203276039-chr1:203459330..203462577,2	200	.	203272844	203462577	0	2	3195,3247,	0,186486,
chr1	203298532	203597253	chr1:203298532..203300010-chr1:203594001..203597253,2	200	.	203298532	203597253	0	2	1478,3252,	0,295469,
chr1	203317811	203468995	chr1:203317811..203320344-chr1:203465869..203468995,6	200	.	203317811	203468995	0	2	2533,3126,	0,148058,
chr1	203339791	203597253	chr1:203339791..203341159-chr1:203594001..203597253,2	200	.	203339791	203597253	0	2	1368,3252,	0,254210,
chr1	203380419	204118733	chr1:203380419..203381965-chr1:204116326..204118733,2	200	.	203380419	204118733	0	2	1546,2407,	0,735907,
chr1	204189867	204486767	chr1:204189867..204192168-chr1:204483929..204486767,2	200	.	204189867	204486767	0	2	2301,2838,	0,294062,
chr1	204195634	204486767	chr1:204195634..204199900-chr1:204483929..204486767,2	200	.	204195634	204486767	0	2	4266,2838,	0,288295,
chr1	204329947	204783694	chr1:204329947..204334464-chr1:204780395..204783694,3	200	.	204329947	204783694	0	2	4517,3299,	0,450448,
chr1	204379212	204478158	chr1:204379212..204381732-chr1:204476529..204478158,4	200	.	204379212	204478158	0	2	2520,1629,	0,97317,
chr1	205089505	206279013	chr1:205089505..205092547-chr1:206270297..206279013,2	200	.	205089505	206279013	0	2	3042,8716,	0,1180792,
chr1	205254965	205602662	chr1:205254965..205258112-chr1:205598535..205602662,3	200	.	205254965	205602662	0	2	3147,4127,	0,343570,
chr1	205285774	205602662	chr1:205285774..205291418-chr1:205598535..205602662,2	200	.	205285774	205602662	0	2	5644,4127,	0,312761,
chr1	205293470	205527125	chr1:205293470..205295420-chr1:205524762..205527125,2	200	.	205293470	205527125	0	2	1950,2363,	0,231292,
chr1	205305141	206948380	chr1:205305141..205308781-chr1:206944747..206948380,2	200	.	205305141	206948380	0	2	3640,3633,	0,1639606,
chr1	205305141	205720516	chr1:205305141..205308781-chr1:205717796..205720516,2	200	.	205305141	205720516	0	2	3640,2720,	0,412655,
chr1	205305141	205602662	chr1:205305141..205308781-chr1:205598535..205602662,2	200	.	205305141	205602662	0	2	3640,4127,	0,293394,
chr1	205337876	205633281	chr1:205337876..205339701-chr1:205631745..205633281,2	200	.	205337876	205633281	0	2	1825,1536,	0,293869,
chr1	205376235	206289808	chr1:205376235..205380471-chr1:206286463..206289808,2	200	.	205376235	206289808	0	2	4236,3345,	0,910228,
chr1	205383486	206289808	chr1:205383486..205387453-chr1:206286463..206289808,3	200	.	205383486	206289808	0	2	3967,3345,	0,902977,
chr1	205407392	205602662	chr1:205407392..205410965-chr1:205598535..205602662,2	200	.	205407392	205602662	0	2	3573,4127,	0,191143,
chr1	205417329	205618463	chr1:205417329..205419374-chr1:205616261..205618463,2	200	.	205417329	205618463	0	2	2045,2202,	0,198932,
chr1	205443410	206289808	chr1:205443410..205444796-chr1:206286463..206289808,2	200	.	205443410	206289808	0	2	1386,3345,	0,843053,
chr1	205501755	206289808	chr1:205501755..205507231-chr1:206286463..206289808,3	200	.	205501755	206289808	0	2	5476,3345,	0,784708,
chr1	205509548	206289808	chr1:205509548..205518582-chr1:206286463..206289808,3	200	.	205509548	206289808	0	2	9034,3345,	0,776915,
chr1	205717796	207161225	chr1:205717796..205720516-chr1:207154897..207161225,2	200	.	205717796	207161225	0	2	2720,6328,	0,1437101,
chr1	205866337	206809391	chr1:205866337..205869931-chr1:206805481..206809391,2	200	.	205866337	206809391	0	2	3594,3910,	0,939144,
chr1	206189474	206644247	chr1:206189474..206192273-chr1:206639995..206644247,2	200	.	206189474	206644247	0	2	2799,4252,	0,450521,
chr1	206240631	206860064	chr1:206240631..206243219-chr1:206858121..206860064,2	200	.	206240631	206860064	0	2	2588,1943,	0,617490,
chr1	206286463	206713247	chr1:206286463..206289808-chr1:206701324..206713247,4	200	.	206286463	206713247	0	2	3345,11923,	0,414861,
chr1	206286463	206693715	chr1:206286463..206289808-chr1:206690582..206693715,2	200	.	206286463	206693715	0	2	3345,3133,	0,404119,
chr1	206286463	206651060	chr1:206286463..206289808-chr1:206648853..206651060,2	200	.	206286463	206651060	0	2	3345,2207,	0,362390,
chr1	206308075	206644247	chr1:206308075..206313340-chr1:206639995..206644247,2	200	.	206308075	206644247	0	2	5265,4252,	0,331920,
chr1	206315863	206713247	chr1:206315863..206321732-chr1:206701324..206713247,2	200	.	206315863	206713247	0	2	5869,11923,	0,385461,
chr1	206944747	208752198	chr1:206944747..206948380-chr1:208750806..208752198,2	200	.	206944747	208752198	0	2	3633,1392,	0,1806059,
chr1	207146566	207757596	chr1:207146566..207150906-chr1:207751965..207757596,2	200	.	207146566	207757596	0	2	4340,5631,	0,605399,
chr1	207186790	207678329	chr1:207186790..207191000-chr1:207672424..207678329,2	200	.	207186790	207678329	0	2	4210,5905,	0,485634,
chr1	207201610	208013399	chr1:207201610..207210897-chr1:208009242..208013399,2	200	.	207201610	208013399	0	2	9287,4157,	0,807632,
chr1	207201610	207678329	chr1:207201610..207210897-chr1:207672424..207678329,2	200	.	207201610	207678329	0	2	9287,5905,	0,470814,
chr1	207223091	207678329	chr1:207223091..207227966-chr1:207672424..207678329,6	200	.	207223091	207678329	0	2	4875,5905,	0,449333,
chr1	207223091	207670073	chr1:207223091..207227966-chr1:207668154..207670073,2	200	.	207223091	207670073	0	2	4875,1919,	0,445063,
chr1	207251067	207678329	chr1:207251067..207257939-chr1:207672424..207678329,2	200	.	207251067	207678329	0	2	6872,5905,	0,421357,
chr1	210584107	211435039	chr1:210584107..210586067-chr1:211430863..211435039,3	200	.	210584107	211435039	0	2	1960,4176,	0,846756,
chr1	211430863	212105315	chr1:211430863..211435039-chr1:212101814..212105315,2	200	.	211430863	212105315	0	2	4176,3501,	0,670951,
chr1	211430863	211836782	chr1:211430863..211435039-chr1:211832937..211836782,2	200	.	211430863	211836782	0	2	4176,3845,	0,402074,
chr1	211579664	212005237	chr1:211579664..211582605-chr1:212000594..212005237,2	200	.	211579664	212005237	0	2	2941,4643,	0,420930,
chr1	211662543	211896794	chr1:211662543..211666543-chr1:211895140..211896794,2	200	.	211662543	211896794	0	2	4000,1654,	0,232597,
chr1	211751058	212076751	chr1:211751058..211752949-chr1:212074055..212076751,2	200	.	211751058	212076751	0	2	1891,2696,	0,322997,
chr1	211756448	212209939	chr1:211756448..211758431-chr1:212207200..212209939,2	200	.	211756448	212209939	0	2	1983,2739,	0,450752,
chr1	212342656	214160569	chr1:212342656..212346340-chr1:214155583..214160569,2	200	.	212342656	214160569	0	2	3684,4986,	0,1812927,
chr1	212666250	213018962	chr1:212666250..212671648-chr1:213017188..213018962,2	200	.	212666250	213018962	0	2	5398,1774,	0,350938,
chr1	212666250	212965772	chr1:212666250..212671648-chr1:212964215..212965772,2	200	.	212666250	212965772	0	2	5398,1557,	0,297965,
chr1	212754348	212965772	chr1:212754348..212760161-chr1:212964215..212965772,2	200	.	212754348	212965772	0	2	5813,1557,	0,209867,
chr1	212796079	213838110	chr1:212796079..212800211-chr1:213833789..213838110,2	200	.	212796079	213838110	0	2	4132,4321,	0,1037710,
chr1	212796079	213090577	chr1:212796079..212800211-chr1:213086329..213090577,2	200	.	212796079	213090577	0	2	4132,4248,	0,290250,
chr1	213460499	214160569	chr1:213460499..213462628-chr1:214155583..214160569,2	200	.	213460499	214160569	0	2	2129,4986,	0,695084,
chr1	213534383	214160569	chr1:213534383..213536319-chr1:214155583..214160569,2	200	.	213534383	214160569	0	2	1936,4986,	0,621200,
chr1	213551741	214160569	chr1:213551741..213555596-chr1:214155583..214160569,2	200	.	213551741	214160569	0	2	3855,4986,	0,603842,
chr1	213818226	214160569	chr1:213818226..213826712-chr1:214155583..214160569,2	200	.	213818226	214160569	0	2	8486,4986,	0,337357,
chr1	216026304	217308402	chr1:216026304..216028901-chr1:217305574..217308402,2	200	.	216026304	217308402	0	2	2597,2828,	0,1279270,
chr1	218456335	219256290	chr1:218456335..218459553-chr1:219254056..219256290,2	200	.	218456335	219256290	0	2	3218,2234,	0,797721,
chr1	219995926	220923144	chr1:219995926..219997844-chr1:220920879..220923144,2	200	.	219995926	220923144	0	2	1918,2265,	0,924953,
chr1	220019899	220268618	chr1:220019899..220021856-chr1:220266981..220268618,2	200	.	220019899	220268618	0	2	1957,1637,	0,247082,
chr1	220101866	221350831	chr1:220101866..220103589-chr1:221345659..221350831,2	200	.	220101866	221350831	0	2	1723,5172,	0,1243793,
chr1	222884763	223707876	chr1:222884763..222887761-chr1:223703878..223707876,2	200	.	222884763	223707876	0	2	2998,3998,	0,819115,
chr1	222884763	223491405	chr1:222884763..222887761-chr1:223486557..223491405,2	200	.	222884763	223491405	0	2	2998,4848,	0,601794,
chr1	222884763	223439687	chr1:222884763..222887761-chr1:223435763..223439687,2	200	.	222884763	223439687	0	2	2998,3924,	0,551000,
chr1	223248887	223857588	chr1:223248887..223257257-chr1:223856143..223857588,2	200	.	223248887	223857588	0	2	8370,1445,	0,607256,
chr1	223289461	223538613	chr1:223289461..223290998-chr1:223534346..223538613,2	200	.	223289461	223538613	0	2	1537,4267,	0,244885,
chr1	223314914	224181574	chr1:223314914..223316788-chr1:224179972..224181574,2	200	.	223314914	224181574	0	2	1874,1602,	0,865058,
chr1	223314914	223702992	chr1:223314914..223316788-chr1:223695082..223702992,3	200	.	223314914	223702992	0	2	1874,7910,	0,380168,
chr1	223314914	223538613	chr1:223314914..223316788-chr1:223534346..223538613,3	200	.	223314914	223538613	0	2	1874,4267,	0,219432,
chr1	223870155	224518811	chr1:223870155..223873505-chr1:224516823..224518811,2	200	.	223870155	224518811	0	2	3350,1988,	0,646668,
chr1	223923005	224518811	chr1:223923005..223927715-chr1:224516823..224518811,2	200	.	223923005	224518811	0	2	4710,1988,	0,593818,
chr1	223970392	224625249	chr1:223970392..223972574-chr1:224620839..224625249,2	200	.	223970392	224625249	0	2	2182,4410,	0,650447,
chr1	224000637	224518811	chr1:224000637..224004140-chr1:224516823..224518811,3	200	.	224000637	224518811	0	2	3503,1988,	0,516186,
chr1	224277007	224625249	chr1:224277007..224278961-chr1:224620839..224625249,2	200	.	224277007	224625249	0	2	1954,4410,	0,343832,
chr1	226598069	228399487	chr1:226598069..226599577-chr1:228394440..228399487,2	200	.	226598069	228399487	0	2	1508,5047,	0,1796371,
chr1	226682073	228273992	chr1:226682073..226687471-chr1:228268633..228273992,2	200	.	226682073	228273992	0	2	5398,5359,	0,1586560,
chr1	226703610	228399487	chr1:226703610..226708360-chr1:228394440..228399487,2	200	.	226703610	228399487	0	2	4750,5047,	0,1690830,
chr1	226762243	227752495	chr1:226762243..226770069-chr1:227743162..227752495,2	200	.	226762243	227752495	0	2	7826,9333,	0,980919,
chr1	226803142	228199483	chr1:226803142..226807177-chr1:228195833..228199483,2	200	.	226803142	228199483	0	2	4035,3650,	0,1392691,
chr1	226909950	228399487	chr1:226909950..226914965-chr1:228394440..228399487,2	200	.	226909950	228399487	0	2	5015,5047,	0,1484490,
chr1	226922849	227734168	chr1:226922849..226925915-chr1:227731154..227734168,2	200	.	226922849	227734168	0	2	3066,3014,	0,808305,
chr1	227057195	228142620	chr1:227057195..227060038-chr1:228139416..228142620,2	200	.	227057195	228142620	0	2	2843,3204,	0,1082221,
chr1	227128078	227752495	chr1:227128078..227135283-chr1:227743162..227752495,2	200	.	227128078	227752495	0	2	7205,9333,	0,615084,
chr1	227128078	227700850	chr1:227128078..227135283-chr1:227695491..227700850,2	200	.	227128078	227700850	0	2	7205,5359,	0,567413,
chr1	227128078	227607934	chr1:227128078..227135283-chr1:227605097..227607934,2	200	.	227128078	227607934	0	2	7205,2837,	0,477019,
chr1	227128078	227561309	chr1:227128078..227135283-chr1:227558565..227561309,2	200	.	227128078	227561309	0	2	7205,2744,	0,430487,
chr1	227141524	228647756	chr1:227141524..227147020-chr1:228644409..228647756,2	200	.	227141524	228647756	0	2	5496,3347,	0,1502885,
chr1	227159679	228677323	chr1:227159679..227173059-chr1:228673548..228677323,2	200	.	227159679	228677323	0	2	13380,3775,	0,1513869,
chr1	227159679	228135195	chr1:227159679..227173059-chr1:228131828..228135195,2	200	.	227159679	228135195	0	2	13380,3367,	0,972149,
chr1	227743162	228591418	chr1:227743162..227752495-chr1:228581004..228591418,3	200	.	227743162	228591418	0	2	9333,10414,	0,837842,
chr1	227934283	228677323	chr1:227934283..227939072-chr1:228673548..228677323,2	200	.	227934283	228677323	0	2	4789,3775,	0,739265,
chr1	227934283	228617291	chr1:227934283..227939072-chr1:228615153..228617291,2	200	.	227934283	228617291	0	2	4789,2138,	0,680870,
chr1	228092680	228647756	chr1:228092680..228097709-chr1:228644409..228647756,2	200	.	228092680	228647756	0	2	5029,3347,	0,551729,
chr1	228131828	229295821	chr1:228131828..228135195-chr1:229289720..229295821,2	200	.	228131828	229295821	0	2	3367,6101,	0,1157892,
chr1	228139416	228743849	chr1:228139416..228142620-chr1:228741306..228743849,2	200	.	228139416	228743849	0	2	3204,2543,	0,601890,
chr1	228195833	228743849	chr1:228195833..228199483-chr1:228741306..228743849,2	200	.	228195833	228743849	0	2	3650,2543,	0,545473,
chr1	228195833	228701050	chr1:228195833..228199483-chr1:228695435..228701050,2	200	.	228195833	228701050	0	2	3650,5615,	0,499602,
chr1	228206424	228743849	chr1:228206424..228213112-chr1:228741306..228743849,2	200	.	228206424	228743849	0	2	6688,2543,	0,534882,
chr1	228206424	228677323	chr1:228206424..228213112-chr1:228673548..228677323,2	200	.	228206424	228677323	0	2	6688,3775,	0,467124,
chr1	228206424	228652582	chr1:228206424..228213112-chr1:228650619..228652582,2	200	.	228206424	228652582	0	2	6688,1963,	0,444195,
chr1	228206424	228647756	chr1:228206424..228213112-chr1:228644409..228647756,2	200	.	228206424	228647756	0	2	6688,3347,	0,437985,
chr1	228216262	228605134	chr1:228216262..228220032-chr1:228601712..228605134,2	200	.	228216262	228605134	0	2	3770,3422,	0,385450,
chr1	228245672	228677323	chr1:228245672..228250554-chr1:228673548..228677323,2	200	.	228245672	228677323	0	2	4882,3775,	0,427876,
chr1	228251619	228677323	chr1:228251619..228264233-chr1:228673548..228677323,2	200	.	228251619	228677323	0	2	12614,3775,	0,421929,
chr1	228251619	228605134	chr1:228251619..228264233-chr1:228601712..228605134,2	200	.	228251619	228605134	0	2	12614,3422,	0,350093,
chr1	228251619	228594186	chr1:228251619..228264233-chr1:228591932..228594186,3	200	.	228251619	228594186	0	2	12614,2254,	0,340313,
chr1	228268633	228677323	chr1:228268633..228273992-chr1:228673548..228677323,3	200	.	228268633	228677323	0	2	5359,3775,	0,404915,
chr1	228268633	228605134	chr1:228268633..228273992-chr1:228601712..228605134,3	200	.	228268633	228605134	0	2	5359,3422,	0,333079,
chr1	228268633	228591418	chr1:228268633..228273992-chr1:228581004..228591418,3	200	.	228268633	228591418	0	2	5359,10414,	0,312371,
chr1	228276646	228677323	chr1:228276646..228278948-chr1:228673548..228677323,2	200	.	228276646	228677323	0	2	2302,3775,	0,396902,
chr1	228283677	228642203	chr1:228283677..228287115-chr1:228639660..228642203,2	200	.	228283677	228642203	0	2	3438,2543,	0,355983,
chr1	228283677	228591418	chr1:228283677..228287115-chr1:228581004..228591418,2	200	.	228283677	228591418	0	2	3438,10414,	0,297327,
chr1	228289793	228956027	chr1:228289793..228291571-chr1:228951150..228956027,2	200	.	228289793	228956027	0	2	1778,4877,	0,661357,
chr1	228289793	228591418	chr1:228289793..228291571-chr1:228581004..228591418,2	200	.	228289793	228591418	0	2	1778,10414,	0,291211,
chr1	228296040	228677323	chr1:228296040..228298996-chr1:228673548..228677323,2	200	.	228296040	228677323	0	2	2956,3775,	0,377508,
chr1	228296040	228632023	chr1:228296040..228298996-chr1:228624502..228632023,3	200	.	228296040	228632023	0	2	2956,7521,	0,328462,
chr1	228296040	228594186	chr1:228296040..228298996-chr1:228591932..228594186,2	200	.	228296040	228594186	0	2	2956,2254,	0,295892,
chr1	228296040	228591418	chr1:228296040..228298996-chr1:228581004..228591418,2	200	.	228296040	228591418	0	2	2956,10414,	0,284964,
chr1	228311403	228677323	chr1:228311403..228312809-chr1:228673548..228677323,2	200	.	228311403	228677323	0	2	1406,3775,	0,362145,
chr1	228327446	229725114	chr1:228327446..228330333-chr1:229722840..229725114,2	200	.	228327446	229725114	0	2	2887,2274,	0,1395394,
chr1	228327446	228677323	chr1:228327446..228330333-chr1:228673548..228677323,2	200	.	228327446	228677323	0	2	2887,3775,	0,346102,
chr1	228327446	228632023	chr1:228327446..228330333-chr1:228624502..228632023,2	200	.	228327446	228632023	0	2	2887,7521,	0,297056,
chr1	228331688	228647756	chr1:228331688..228334417-chr1:228644409..228647756,2	200	.	228331688	228647756	0	2	2729,3347,	0,312721,
chr1	228331688	228639143	chr1:228331688..228334417-chr1:228637425..228639143,2	200	.	228331688	228639143	0	2	2729,1718,	0,305737,
chr1	228349156	229385828	chr1:228349156..228355295-chr1:229383790..229385828,2	200	.	228349156	229385828	0	2	6139,2038,	0,1034634,
chr1	228349156	229295821	chr1:228349156..228355295-chr1:229289720..229295821,2	200	.	228349156	229295821	0	2	6139,6101,	0,940564,
chr1	228349156	228743849	chr1:228349156..228355295-chr1:228741306..228743849,2	200	.	228349156	228743849	0	2	6139,2543,	0,392150,
chr1	228349156	228701050	chr1:228349156..228355295-chr1:228695435..228701050,3	200	.	228349156	228701050	0	2	6139,5615,	0,346279,
chr1	228349156	228647756	chr1:228349156..228355295-chr1:228644409..228647756,2	200	.	228349156	228647756	0	2	6139,3347,	0,295253,
chr1	228349156	228591418	chr1:228349156..228355295-chr1:228581004..228591418,2	200	.	228349156	228591418	0	2	6139,10414,	0,231848,
chr1	228355900	228705474	chr1:228355900..228360183-chr1:228703981..228705474,3	200	.	228355900	228705474	0	2	4283,1493,	0,348081,
chr1	228355900	228682991	chr1:228355900..228360183-chr1:228680561..228682991,2	200	.	228355900	228682991	0	2	4283,2430,	0,324661,
chr1	228355900	228591418	chr1:228355900..228360183-chr1:228581004..228591418,2	200	.	228355900	228591418	0	2	4283,10414,	0,225104,
chr1	228364141	228677323	chr1:228364141..228366916-chr1:228673548..228677323,2	200	.	228364141	228677323	0	2	2775,3775,	0,309407,
chr1	228382442	228677323	chr1:228382442..228386250-chr1:228673548..228677323,3	200	.	228382442	228677323	0	2	3808,3775,	0,291106,
chr1	228394440	229310544	chr1:228394440..228399487-chr1:229304856..229310544,2	200	.	228394440	229310544	0	2	5047,5688,	0,910416,
chr1	228394440	228948477	chr1:228394440..228399487-chr1:228945246..228948477,2	200	.	228394440	228948477	0	2	5047,3231,	0,550806,
chr1	228394440	228804338	chr1:228394440..228399487-chr1:228799868..228804338,2	200	.	228394440	228804338	0	2	5047,4470,	0,405428,
chr1	228394440	228729906	chr1:228394440..228399487-chr1:228725833..228729906,2	200	.	228394440	228729906	0	2	5047,4073,	0,331393,
chr1	228394440	228719883	chr1:228394440..228399487-chr1:228714127..228719883,2	200	.	228394440	228719883	0	2	5047,5756,	0,319687,
chr1	228394440	228701050	chr1:228394440..228399487-chr1:228695435..228701050,4	200	.	228394440	228701050	0	2	5047,5615,	0,300995,
chr1	228394440	228677323	chr1:228394440..228399487-chr1:228673548..228677323,2	200	.	228394440	228677323	0	2	5047,3775,	0,279108,
chr1	228394440	228652582	chr1:228394440..228399487-chr1:228650619..228652582,2	200	.	228394440	228652582	0	2	5047,1963,	0,256179,
chr1	228394440	228632023	chr1:228394440..228399487-chr1:228624502..228632023,3	200	.	228394440	228632023	0	2	5047,7521,	0,230062,
chr1	228394440	228591418	chr1:228394440..228399487-chr1:228581004..228591418,4	200	.	228394440	228591418	0	2	5047,10414,	0,186564,
chr1	228403418	228594186	chr1:228403418..228408824-chr1:228591932..228594186,3	200	.	228403418	228594186	0	2	5406,2254,	0,188514,
chr1	228424922	228677323	chr1:228424922..228430418-chr1:228673548..228677323,4	200	.	228424922	228677323	0	2	5496,3775,	0,248626,
chr1	228424922	228647756	chr1:228424922..228430418-chr1:228644409..228647756,2	200	.	228424922	228647756	0	2	5496,3347,	0,219487,
chr1	228435844	228677323	chr1:228435844..228438227-chr1:228673548..228677323,2	200	.	228435844	228677323	0	2	2383,3775,	0,237704,
chr1	228435844	228647756	chr1:228435844..228438227-chr1:228644409..228647756,2	200	.	228435844	228647756	0	2	2383,3347,	0,208565,
chr1	228465758	228647756	chr1:228465758..228468027-chr1:228644409..228647756,2	200	.	228465758	228647756	0	2	2269,3347,	0,178651,
chr1	228481231	228677323	chr1:228481231..228482801-chr1:228673548..228677323,2	200	.	228481231	228677323	0	2	1570,3775,	0,192317,
chr1	228486436	228677323	chr1:228486436..228488258-chr1:228673548..228677323,4	200	.	228486436	228677323	0	2	1822,3775,	0,187112,
chr1	228491974	228677323	chr1:228491974..228493714-chr1:228673548..228677323,3	200	.	228491974	228677323	0	2	1740,3775,	0,181574,
chr1	228561210	228677323	chr1:228561210..228567522-chr1:228673548..228677323,6	200	.	228561210	228677323	0	2	6312,3775,	0,112338,
chr1	228568536	228677323	chr1:228568536..228571607-chr1:228673548..228677323,5	200	.	228568536	228677323	0	2	3071,3775,	0,105012,
chr1	228581004	228677323	chr1:228581004..228591418-chr1:228673548..228677323,6	200	.	228581004	228677323	0	2	10414,3775,	0,92544,
chr1	228581004	228605134	chr1:228581004..228591418-chr1:228601712..228605134,10	200	.	228581004	228605134	0	2	10414,3422,	0,20708,
chr1	228673548	229685820	chr1:228673548..228677323-chr1:229683811..229685820,2	200	.	228673548	229685820	0	2	3775,2009,	0,1010263,
chr1	228673548	229645792	chr1:228673548..228677323-chr1:229642933..229645792,2	200	.	228673548	229645792	0	2	3775,2859,	0,969385,
chr1	228816663	229645792	chr1:228816663..228819719-chr1:229642933..229645792,2	200	.	228816663	229645792	0	2	3056,2859,	0,826270,
[truncated: 77,309 more rows]
