# Supplementary material for: Analysis of Promoter-Associated Chromatin Interactions Reveals Biologically Relevant Candidate Target Genes at Endometrial Cancer Risk Loci
Source: Cancers (Basel). 2019 Sep 26;11(10):1440. doi: 10.3390/cancers11101440 (PMC6826789; doi:10.3390/cancers11101440)
Supplement: Supplementary file 1 [file cancers-11-01440-s001.zip › Supp FIle 2- E6E7hTERT promoter loops.txt]

chr1	66193329	67397301	chr1:66193329..66198747-chr1:67389283..67397301,2	200	.	66193329	67397301	0	2	5418,8018,	0,1195954,
chr1	66396091	68153367	chr1:66396091..66399151-chr1:68145968..68153367,2	200	.	66396091	68153367	0	2	3060,7399,	0,1749877,
chr1	66796124	67540572	chr1:66796124..66802644-chr1:67536786..67540572,2	200	.	66796124	67540572	0	2	6520,3786,	0,740662,
chr1	66796124	67529248	chr1:66796124..66802644-chr1:67524092..67529248,2	200	.	66796124	67529248	0	2	6520,5156,	0,727968,
chr1	66796124	67397301	chr1:66796124..66802644-chr1:67389283..67397301,2	200	.	66796124	67397301	0	2	6520,8018,	0,593159,
chr1	66940762	67397301	chr1:66940762..66947010-chr1:67389283..67397301,2	200	.	66940762	67397301	0	2	6248,8018,	0,448521,
chr1	66991106	68153367	chr1:66991106..66995210-chr1:68145968..68153367,2	200	.	66991106	68153367	0	2	4104,7399,	0,1154862,
chr1	66996569	67199579	chr1:66996569..67001967-chr1:67198265..67199579,3	200	.	66996569	67199579	0	2	5398,1314,	0,201696,
chr1	66996569	67168065	chr1:66996569..67001967-chr1:67164298..67168065,2	200	.	66996569	67168065	0	2	5398,3767,	0,167729,
chr1	66996569	67157619	chr1:66996569..67001967-chr1:67151857..67157619,3	200	.	66996569	67157619	0	2	5398,5762,	0,155288,
chr1	67063300	67397301	chr1:67063300..67066569-chr1:67389283..67397301,4	200	.	67063300	67397301	0	2	3269,8018,	0,325983,
chr1	200706619	201427122	chr1:200706619..200712844-chr1:201425476..201427122,2	200	.	200706619	201427122	0	2	6225,1646,	0,718857,
chr1	200928051	201474402	chr1:200928051..200930560-chr1:201468987..201474402,2	200	.	200928051	201474402	0	2	2509,5415,	0,540936,
chr1	201096839	201556762	chr1:201096839..201099939-chr1:201550732..201556762,2	200	.	201096839	201556762	0	2	3100,6030,	0,453893,
chr1	201122755	201432426	chr1:201122755..201129493-chr1:201429067..201432426,2	200	.	201122755	201432426	0	2	6738,3359,	0,306312,
chr1	201138316	201474402	chr1:201138316..201142251-chr1:201468987..201474402,2	200	.	201138316	201474402	0	2	3935,5415,	0,330671,
chr1	201138316	201452386	chr1:201138316..201142251-chr1:201450775..201452386,2	200	.	201138316	201452386	0	2	3935,1611,	0,312459,
chr1	201138316	201440096	chr1:201138316..201142251-chr1:201435691..201440096,2	200	.	201138316	201440096	0	2	3935,4405,	0,297375,
chr1	201158623	201432426	chr1:201158623..201162817-chr1:201429067..201432426,2	200	.	201158623	201432426	0	2	4194,3359,	0,270444,
chr1	201158623	201401504	chr1:201158623..201162817-chr1:201395416..201401504,2	200	.	201158623	201401504	0	2	4194,6088,	0,236793,
chr1	201158623	201393726	chr1:201158623..201162817-chr1:201388376..201393726,2	200	.	201158623	201393726	0	2	4194,5350,	0,229753,
chr1	201190965	201474402	chr1:201190965..201192561-chr1:201468987..201474402,2	200	.	201190965	201474402	0	2	1596,5415,	0,278022,
chr1	201216691	201440096	chr1:201216691..201232326-chr1:201435691..201440096,2	200	.	201216691	201440096	0	2	15635,4405,	0,219000,
chr1	201235060	201440096	chr1:201235060..201238867-chr1:201435691..201440096,3	200	.	201235060	201440096	0	2	3807,4405,	0,200631,
chr1	201290523	201686195	chr1:201290523..201301743-chr1:201678228..201686195,4	200	.	201290523	201686195	0	2	11220,7967,	0,387705,
chr1	201290523	201474402	chr1:201290523..201301743-chr1:201468987..201474402,2	200	.	201290523	201474402	0	2	11220,5415,	0,178464,
chr1	201290523	201440096	chr1:201290523..201301743-chr1:201435691..201440096,3	200	.	201290523	201440096	0	2	11220,4405,	0,145168,
chr1	201305345	201474402	chr1:201305345..201307633-chr1:201468987..201474402,2	200	.	201305345	201474402	0	2	2288,5415,	0,163642,
chr1	201326245	201474402	chr1:201326245..201331047-chr1:201468987..201474402,2	200	.	201326245	201474402	0	2	4802,5415,	0,142742,
chr1	8019895	8428484	chr1:8019895..8023080-chr1:8411344..8428484,2	200	.	8019895	8428484	0	2	3185,17140,	0,391449,
chr1	8084889	8445482	chr1:8084889..8092023-chr1:8441066..8445482,2	200	.	8084889	8445482	0	2	7134,4416,	0,356177,
chr1	15269017	16866275	chr1:15269017..15274777-chr1:16860632..16866275,2	200	.	15269017	16866275	0	2	5760,5643,	0,1591615,
chr1	15512176	16959196	chr1:15512176..15515340-chr1:16954408..16959196,2	200	.	15512176	16959196	0	2	3164,4788,	0,1442232,
chr1	16005650	17616730	chr1:16005650..16012325-chr1:17605235..17616730,2	200	.	16005650	17616730	0	2	6675,11495,	0,1599585,
chr1	16005650	17241698	chr1:16005650..16012325-chr1:17237905..17241698,2	200	.	16005650	17241698	0	2	6675,3793,	0,1232255,
chr1	16083499	17308251	chr1:16083499..16088993-chr1:17303828..17308251,2	200	.	16083499	17308251	0	2	5494,4423,	0,1220329,
chr1	16083499	17202814	chr1:16083499..16088993-chr1:17198447..17202814,2	200	.	16083499	17202814	0	2	5494,4367,	0,1114948,
chr1	16083499	16896113	chr1:16083499..16088993-chr1:16891627..16896113,2	200	.	16083499	16896113	0	2	5494,4486,	0,808128,
chr1	16172572	17308251	chr1:16172572..16178357-chr1:17303828..17308251,2	200	.	16172572	17308251	0	2	5785,4423,	0,1131256,
chr1	16218756	16941873	chr1:16218756..16221254-chr1:16938450..16941873,2	200	.	16218756	16941873	0	2	2498,3423,	0,719694,
chr1	16264661	17223981	chr1:16264661..16280880-chr1:17221551..17223981,2	200	.	16264661	17223981	0	2	16219,2430,	0,956890,
chr1	16264661	16843379	chr1:16264661..16280880-chr1:16838869..16843379,3	200	.	16264661	16843379	0	2	16219,4510,	0,574208,
chr1	16335466	16843379	chr1:16335466..16337218-chr1:16838869..16843379,2	200	.	16335466	16843379	0	2	1752,4510,	0,503403,
chr1	16392882	17498307	chr1:16392882..16403983-chr1:17492440..17498307,2	200	.	16392882	17498307	0	2	11101,5867,	0,1099558,
chr1	16437559	16949653	chr1:16437559..16440367-chr1:16942970..16949653,2	200	.	16437559	16949653	0	2	2808,6683,	0,505411,
chr1	16464043	17223981	chr1:16464043..16474608-chr1:17221551..17223981,2	200	.	16464043	17223981	0	2	10565,2430,	0,757508,
chr1	16464043	16949653	chr1:16464043..16474608-chr1:16942970..16949653,3	200	.	16464043	16949653	0	2	10565,6683,	0,478927,
chr1	16464043	16941873	chr1:16464043..16474608-chr1:16938450..16941873,2	200	.	16464043	16941873	0	2	10565,3423,	0,474407,
chr1	16464043	16843379	chr1:16464043..16474608-chr1:16838869..16843379,2	200	.	16464043	16843379	0	2	10565,4510,	0,374826,
chr1	16476965	18203949	chr1:16476965..16484059-chr1:18199124..18203949,3	200	.	16476965	18203949	0	2	7094,4825,	0,1722159,
chr1	16476965	17573044	chr1:16476965..16484059-chr1:17565777..17573044,2	200	.	16476965	17573044	0	2	7094,7267,	0,1088812,
chr1	16490407	16843379	chr1:16490407..16492544-chr1:16838869..16843379,2	200	.	16490407	16843379	0	2	2137,4510,	0,348462,
chr1	16497129	16949653	chr1:16497129..16510454-chr1:16942970..16949653,3	200	.	16497129	16949653	0	2	13325,6683,	0,445841,
chr1	16497129	16843379	chr1:16497129..16510454-chr1:16838869..16843379,4	200	.	16497129	16843379	0	2	13325,4510,	0,341740,
chr1	16532056	17297001	chr1:16532056..16536383-chr1:17291548..17297001,2	200	.	16532056	17297001	0	2	4327,5453,	0,759492,
chr1	16532056	16843379	chr1:16532056..16536383-chr1:16838869..16843379,2	200	.	16532056	16843379	0	2	4327,4510,	0,306813,
chr1	16562238	17297001	chr1:16562238..16566229-chr1:17291548..17297001,2	200	.	16562238	17297001	0	2	3991,5453,	0,729310,
chr1	16562238	16804199	chr1:16562238..16566229-chr1:16802054..16804199,2	200	.	16562238	16804199	0	2	3991,2145,	0,239816,
chr1	16569125	16843379	chr1:16569125..16572809-chr1:16838869..16843379,2	200	.	16569125	16843379	0	2	3684,4510,	0,269744,
chr1	16592347	16843379	chr1:16592347..16594016-chr1:16838869..16843379,2	200	.	16592347	16843379	0	2	1669,4510,	0,246522,
chr1	16677364	18595201	chr1:16677364..16680740-chr1:18585803..18595201,2	200	.	16677364	18595201	0	2	3376,9398,	0,1908439,
chr1	16692852	16949653	chr1:16692852..16695815-chr1:16942970..16949653,2	200	.	16692852	16949653	0	2	2963,6683,	0,250118,
chr1	16692852	16941873	chr1:16692852..16695815-chr1:16938450..16941873,2	200	.	16692852	16941873	0	2	2963,3423,	0,245598,
chr1	16692852	16931288	chr1:16692852..16695815-chr1:16926349..16931288,2	200	.	16692852	16931288	0	2	2963,4939,	0,233497,
chr1	16692852	16896113	chr1:16692852..16695815-chr1:16891627..16896113,2	200	.	16692852	16896113	0	2	2963,4486,	0,198775,
chr1	16717901	16949653	chr1:16717901..16724444-chr1:16942970..16949653,2	200	.	16717901	16949653	0	2	6543,6683,	0,225069,
chr1	16765875	17217906	chr1:16765875..16768536-chr1:17213973..17217906,2	200	.	16765875	17217906	0	2	2661,3933,	0,448098,
chr1	24431449	25166011	chr1:24431449..24438889-chr1:25161829..25166011,2	200	.	24431449	25166011	0	2	7440,4182,	0,730380,
chr1	24738996	25444504	chr1:24738996..24740773-chr1:25443133..25444504,2	200	.	24738996	25444504	0	2	1777,1371,	0,704137,
chr1	24741585	25689102	chr1:24741585..24746767-chr1:25681749..25689102,2	200	.	24741585	25689102	0	2	5182,7353,	0,940164,
chr1	24741585	25383698	chr1:24741585..24746767-chr1:25379218..25383698,2	200	.	24741585	25383698	0	2	5182,4480,	0,637633,
chr1	24741585	25352904	chr1:24741585..24746767-chr1:25343150..25352904,2	200	.	24741585	25352904	0	2	5182,9754,	0,601565,
chr1	24967762	25208758	chr1:24967762..24971705-chr1:25203727..25208758,2	200	.	24967762	25208758	0	2	3943,5031,	0,235965,
chr1	24967762	25176568	chr1:24967762..24971705-chr1:25174037..25176568,3	200	.	24967762	25176568	0	2	3943,2531,	0,206275,
chr1	25038560	26800778	chr1:25038560..25042478-chr1:26795349..26800778,3	200	.	25038560	26800778	0	2	3918,5429,	0,1756789,
chr1	25068343	25981200	chr1:25068343..25073802-chr1:25971250..25981200,2	200	.	25068343	25981200	0	2	5459,9950,	0,902907,
chr1	25068343	25253683	chr1:25068343..25073802-chr1:25249093..25253683,2	200	.	25068343	25253683	0	2	5459,4590,	0,180750,
chr1	25087689	25667621	chr1:25087689..25092213-chr1:25662752..25667621,2	200	.	25087689	25667621	0	2	4524,4869,	0,575063,
chr1	25094977	25667621	chr1:25094977..25098502-chr1:25662752..25667621,3	200	.	25094977	25667621	0	2	3525,4869,	0,567775,
chr1	25119430	26439756	chr1:25119430..25122012-chr1:26436659..26439756,2	200	.	25119430	26439756	0	2	2582,3097,	0,1317229,
chr1	32107608	33922292	chr1:32107608..32112072-chr1:33920753..33922292,2	200	.	32107608	33922292	0	2	4464,1539,	0,1813145,
chr1	33189726	33817328	chr1:33189726..33192170-chr1:33810447..33817328,3	200	.	33189726	33817328	0	2	2444,6881,	0,620721,
chr1	33224462	33701916	chr1:33224462..33228253-chr1:33699242..33701916,2	200	.	33224462	33701916	0	2	3791,2674,	0,474780,
chr1	33231638	33851460	chr1:33231638..33233884-chr1:33848300..33851460,2	200	.	33231638	33851460	0	2	2246,3160,	0,616662,
chr1	33253351	33939368	chr1:33253351..33255428-chr1:33935502..33939368,2	200	.	33253351	33939368	0	2	2077,3866,	0,682151,
chr1	33281502	33761443	chr1:33281502..33284847-chr1:33756961..33761443,3	200	.	33281502	33761443	0	2	3345,4482,	0,475459,
chr1	33281502	33710882	chr1:33281502..33284847-chr1:33709260..33710882,2	200	.	33281502	33710882	0	2	3345,1622,	0,427758,
chr1	33281502	33556110	chr1:33281502..33284847-chr1:33550438..33556110,2	200	.	33281502	33556110	0	2	3345,5672,	0,268936,
chr1	33339792	33566525	chr1:33339792..33345183-chr1:33562537..33566525,2	200	.	33339792	33566525	0	2	5391,3988,	0,222745,
chr1	33411833	33817328	chr1:33411833..33415063-chr1:33810447..33817328,2	200	.	33411833	33817328	0	2	3230,6881,	0,398614,
chr1	33550438	33817328	chr1:33550438..33556110-chr1:33810447..33817328,2	200	.	33550438	33817328	0	2	5672,6881,	0,260009,
chr1	41486602	41988143	chr1:41486602..41491527-chr1:41975676..41988143,2	200	.	41486602	41988143	0	2	4925,12467,	0,489074,
chr1	41705959	41971135	chr1:41705959..41709511-chr1:41957612..41971135,2	200	.	41705959	41971135	0	2	3552,13523,	0,251653,
chr1	41913290	43233681	chr1:41913290..41915957-chr1:43229886..43233681,2	200	.	41913290	43233681	0	2	2667,3795,	0,1316596,
chr1	41919790	41953431	chr1:41919790..41926804-chr1:41949426..41953431,4	200	.	41919790	41953431	0	2	7014,4005,	0,29636,
chr1	57830174	59013507	chr1:57830174..57836724-chr1:59010650..59013507,2	200	.	57830174	59013507	0	2	6550,2857,	0,1180476,
chr1	91965460	92380497	chr1:91965460..91968876-chr1:92377683..92380497,2	200	.	91965460	92380497	0	2	3416,2814,	0,412223,
chr1	91965460	92353674	chr1:91965460..91968876-chr1:92350184..92353674,2	200	.	91965460	92353674	0	2	3416,3490,	0,384724,
chr1	92002165	92353674	chr1:92002165..92003982-chr1:92350184..92353674,2	200	.	92002165	92353674	0	2	1817,3490,	0,348019,
chr1	92034317	92498297	chr1:92034317..92037322-chr1:92494418..92498297,2	200	.	92034317	92498297	0	2	3005,3879,	0,460101,
chr1	92034317	92353674	chr1:92034317..92037322-chr1:92350184..92353674,4	200	.	92034317	92353674	0	2	3005,3490,	0,315867,
chr1	92074176	92353674	chr1:92074176..92076571-chr1:92350184..92353674,4	200	.	92074176	92353674	0	2	2395,3490,	0,276008,
chr1	92115394	92353674	chr1:92115394..92117671-chr1:92350184..92353674,2	200	.	92115394	92353674	0	2	2277,3490,	0,234790,
chr1	92132596	92353674	chr1:92132596..92136468-chr1:92350184..92353674,2	200	.	92132596	92353674	0	2	3872,3490,	0,217588,
chr1	92162495	92498297	chr1:92162495..92167979-chr1:92494418..92498297,2	200	.	92162495	92498297	0	2	5484,3879,	0,331923,
chr1	92162495	92353674	chr1:92162495..92167979-chr1:92350184..92353674,2	200	.	92162495	92353674	0	2	5484,3490,	0,187689,
chr1	92177213	92353674	chr1:92177213..92180470-chr1:92350184..92353674,2	200	.	92177213	92353674	0	2	3257,3490,	0,172971,
chr1	92184064	92353674	chr1:92184064..92186997-chr1:92350184..92353674,2	200	.	92184064	92353674	0	2	2933,3490,	0,166120,
chr1	99724327	100733076	chr1:99724327..99735116-chr1:100730173..100733076,2	200	.	99724327	100733076	0	2	10789,2903,	0,1005846,
chr1	100167556	101704430	chr1:100167556..100171742-chr1:101700042..101704430,2	200	.	100167556	101704430	0	2	4186,4388,	0,1532486,
chr1	100253709	100733076	chr1:100253709..100255028-chr1:100730173..100733076,2	200	.	100253709	100733076	0	2	1319,2903,	0,476464,
chr1	100502691	100820106	chr1:100502691..100506550-chr1:100816629..100820106,3	200	.	100502691	100820106	0	2	3859,3477,	0,313938,
chr1	100502691	100760257	chr1:100502691..100506550-chr1:100755204..100760257,2	200	.	100502691	100760257	0	2	3859,5053,	0,252513,
chr1	100502691	100733076	chr1:100502691..100506550-chr1:100730173..100733076,2	200	.	100502691	100733076	0	2	3859,2903,	0,227482,
chr1	100502691	100716582	chr1:100502691..100506550-chr1:100713608..100716582,4	200	.	100502691	100716582	0	2	3859,2974,	0,210917,
chr1	100595106	100855211	chr1:100595106..100596771-chr1:100853165..100855211,2	200	.	100595106	100855211	0	2	1665,2046,	0,258059,
chr1	100603157	100820106	chr1:100603157..100605983-chr1:100816629..100820106,2	200	.	100603157	100820106	0	2	2826,3477,	0,213472,
chr1	108741354	109057696	chr1:108741354..108744965-chr1:109044374..109057696,2	200	.	108741354	109057696	0	2	3611,13322,	0,303020,
chr1	109044374	109290683	chr1:109044374..109057696-chr1:109288244..109290683,2	200	.	109044374	109290683	0	2	13322,2439,	0,243870,
chr1	109044374	109237101	chr1:109044374..109057696-chr1:109233698..109237101,4	200	.	109044374	109237101	0	2	13322,3403,	0,189324,
chr1	117112550	118202775	chr1:117112550..117119430-chr1:118187058..118202775,2	200	.	117112550	118202775	0	2	6880,15717,	0,1074508,
chr1	117112550	117943788	chr1:117112550..117119430-chr1:117941246..117943788,2	200	.	117112550	117943788	0	2	6880,2542,	0,828696,
chr1	149782711	151173531	chr1:149782711..149785726-chr1:151169992..151173531,2	200	.	149782711	151173531	0	2	3015,3539,	0,1387281,
chr1	149980265	151211811	chr1:149980265..149985169-chr1:151209669..151211811,2	200	.	149980265	151211811	0	2	4904,2142,	0,1229404,
chr1	150205403	151871744	chr1:150205403..150209350-chr1:151866576..151871744,2	200	.	150205403	151871744	0	2	3947,5168,	0,1661173,
chr1	150477265	151109697	chr1:150477265..150483911-chr1:151103548..151109697,2	200	.	150477265	151109697	0	2	6646,6149,	0,626283,
chr1	150520652	150996613	chr1:150520652..150526005-chr1:150995129..150996613,2	200	.	150520652	150996613	0	2	5353,1484,	0,474477,
chr1	150846306	151939736	chr1:150846306..150851028-chr1:151935731..151939736,2	200	.	150846306	151939736	0	2	4722,4005,	0,1089425,
chr1	150951532	151022198	chr1:150951532..150959619-chr1:151019275..151022198,4	200	.	150951532	151022198	0	2	8087,2923,	0,67743,
chr1	150978008	151257022	chr1:150978008..150982641-chr1:151253582..151257022,2	200	.	150978008	151257022	0	2	4633,3440,	0,275574,
chr1	150978008	151173531	chr1:150978008..150982641-chr1:151169992..151173531,2	200	.	150978008	151173531	0	2	4633,3539,	0,191984,
chr1	158967599	160923584	chr1:158967599..158973253-chr1:160919558..160923584,2	200	.	158967599	160923584	0	2	5654,4026,	0,1951959,
chr1	158977595	159896931	chr1:158977595..158981805-chr1:159891053..159896931,2	200	.	158977595	159896931	0	2	4210,5878,	0,913458,
chr1	158977595	159854230	chr1:158977595..158981805-chr1:159848496..159854230,2	200	.	158977595	159854230	0	2	4210,5734,	0,870901,
chr1	159170246	159861219	chr1:159170246..159176872-chr1:159858601..159861219,2	200	.	159170246	159861219	0	2	6626,2618,	0,688355,
chr1	159352901	161125319	chr1:159352901..159355822-chr1:161122996..161125319,2	200	.	159352901	161125319	0	2	2921,2323,	0,1770095,
chr1	167484295	167792440	chr1:167484295..167486587-chr1:167788106..167792440,2	200	.	167484295	167792440	0	2	2292,4334,	0,303811,
chr1	167689490	168240614	chr1:167689490..167692555-chr1:168234176..168240614,4	200	.	167689490	168240614	0	2	3065,6438,	0,544686,
chr1	167689490	168052759	chr1:167689490..167692555-chr1:168048009..168052759,2	200	.	167689490	168052759	0	2	3065,4750,	0,358519,
chr1	167689490	167897362	chr1:167689490..167692555-chr1:167888664..167897362,2	200	.	167689490	167897362	0	2	3065,8698,	0,199174,
chr1	167719500	168197254	chr1:167719500..167723297-chr1:168193062..168197254,2	200	.	167719500	168197254	0	2	3797,4192,	0,473562,
chr1	167719500	167907374	chr1:167719500..167723297-chr1:167904130..167907374,3	200	.	167719500	167907374	0	2	3797,3244,	0,184630,
chr1	167743280	167907374	chr1:167743280..167747335-chr1:167904130..167907374,2	200	.	167743280	167907374	0	2	4055,3244,	0,160850,
chr1	174967048	176565167	chr1:174967048..174970396-chr1:176562786..176565167,2	200	.	174967048	176565167	0	2	3348,2381,	0,1595738,
chr1	183602188	184860201	chr1:183602188..183606605-chr1:184854522..184860201,2	200	.	183602188	184860201	0	2	4417,5679,	0,1252334,
chr1	183642118	185127996	chr1:183642118..183648994-chr1:185124146..185127996,2	200	.	183642118	185127996	0	2	6876,3850,	0,1482028,
chr1	183854996	184944758	chr1:183854996..183862219-chr1:184934381..184944758,2	200	.	183854996	184944758	0	2	7223,10377,	0,1079385,
chr1	183903780	185288962	chr1:183903780..183905225-chr1:185282953..185288962,2	200	.	183903780	185288962	0	2	1445,6009,	0,1379173,
chr1	184019418	184656538	chr1:184019418..184022336-chr1:184652477..184656538,2	200	.	184019418	184656538	0	2	2918,4061,	0,633059,
chr1	184354489	184662621	chr1:184354489..184358137-chr1:184660613..184662621,2	200	.	184354489	184662621	0	2	3648,2008,	0,306124,
chr1	192346003	193075895	chr1:192346003..192350648-chr1:193072353..193075895,2	200	.	192346003	193075895	0	2	4645,3542,	0,726350,
chr1	192393112	193030282	chr1:192393112..192395061-chr1:193027307..193030282,2	200	.	192393112	193030282	0	2	1949,2975,	0,634195,
chr1	192420557	193030282	chr1:192420557..192427509-chr1:193027307..193030282,2	200	.	192420557	193030282	0	2	6952,2975,	0,606750,
chr1	192668803	193030282	chr1:192668803..192673567-chr1:193027307..193030282,2	200	.	192668803	193030282	0	2	4764,2975,	0,358504,
chr1	208403581	209827464	chr1:208403581..208414096-chr1:209820000..209827464,3	200	.	208403581	209827464	0	2	10515,7464,	0,1416419,
chr1	209539160	210002516	chr1:209539160..209542903-chr1:210000201..210002516,2	200	.	209539160	210002516	0	2	3743,2315,	0,461041,
chr1	209569413	209827464	chr1:209569413..209575336-chr1:209820000..209827464,2	200	.	209569413	209827464	0	2	5923,7464,	0,250587,
chr1	216485283	218459553	chr1:216485283..216490075-chr1:218457422..218459553,2	200	.	216485283	218459553	0	2	4792,2131,	0,1972139,
chr1	217896150	219349585	chr1:217896150..217897705-chr1:219345621..219349585,2	200	.	217896150	219349585	0	2	1555,3964,	0,1449471,
chr1	225838674	227329580	chr1:225838674..225847471-chr1:227327581..227329580,2	200	.	225838674	227329580	0	2	8797,1999,	0,1488907,
chr1	225838674	226726468	chr1:225838674..225847471-chr1:226724457..226726468,2	200	.	225838674	226726468	0	2	8797,2011,	0,885783,
chr1	225838674	226580983	chr1:225838674..225847471-chr1:226577742..226580983,2	200	.	225838674	226580983	0	2	8797,3241,	0,739068,
chr1	226068003	226639840	chr1:226068003..226071975-chr1:226636830..226639840,2	200	.	226068003	226639840	0	2	3972,3010,	0,568827,
chr1	226295819	228293229	chr1:226295819..226300080-chr1:228289793..228293229,2	200	.	226295819	228293229	0	2	4261,3436,	0,1993974,
chr1	234507404	235305003	chr1:234507404..234510308-chr1:235303335..235305003,2	200	.	234507404	235305003	0	2	2904,1668,	0,795931,
chr1	234507404	235155242	chr1:234507404..234510308-chr1:235152542..235155242,2	200	.	234507404	235155242	0	2	2904,2700,	0,645138,
chr1	234507404	234972002	chr1:234507404..234510308-chr1:234969152..234972002,2	200	.	234507404	234972002	0	2	2904,2850,	0,461748,
chr1	234613040	235248012	chr1:234613040..234616000-chr1:235245747..235248012,3	200	.	234613040	235248012	0	2	2960,2265,	0,632707,
chr1	234613040	235065649	chr1:234613040..234616000-chr1:235053449..235065649,2	200	.	234613040	235065649	0	2	2960,12200,	0,440409,
chr1	234613040	234948072	chr1:234613040..234616000-chr1:234946151..234948072,2	200	.	234613040	234948072	0	2	2960,1921,	0,333111,
chr1	234666055	235257450	chr1:234666055..234675527-chr1:235253252..235257450,2	200	.	234666055	235257450	0	2	9472,4198,	0,587197,
chr1	234666055	235191597	chr1:234666055..234675527-chr1:235188998..235191597,3	200	.	234666055	235191597	0	2	9472,2599,	0,522943,
chr1	234666055	235124137	chr1:234666055..234675527-chr1:235120110..235124137,3	200	.	234666055	235124137	0	2	9472,4027,	0,454055,
chr1	234666055	235118330	chr1:234666055..234675527-chr1:235115575..235118330,3	200	.	234666055	235118330	0	2	9472,2755,	0,449520,
chr1	234666055	235108220	chr1:234666055..234675527-chr1:235105388..235108220,3	200	.	234666055	235108220	0	2	9472,2832,	0,439333,
chr1	234666055	235102041	chr1:234666055..234675527-chr1:235090451..235102041,6	200	.	234666055	235102041	0	2	9472,11590,	0,424396,
chr1	234666055	235065649	chr1:234666055..234675527-chr1:235053449..235065649,4	200	.	234666055	235065649	0	2	9472,12200,	0,387394,
chr1	234666055	235046976	chr1:234666055..234675527-chr1:235042060..235046976,2	200	.	234666055	235046976	0	2	9472,4916,	0,376005,
chr1	234742408	235754265	chr1:234742408..234750667-chr1:235750340..235754265,2	200	.	234742408	235754265	0	2	8259,3925,	0,1007932,
chr1	234742408	235670197	chr1:234742408..234750667-chr1:235665807..235670197,2	200	.	234742408	235670197	0	2	8259,4390,	0,923399,
chr1	234742408	235321256	chr1:234742408..234750667-chr1:235316246..235321256,4	200	.	234742408	235321256	0	2	8259,5010,	0,573838,
chr1	234742408	235262322	chr1:234742408..234750667-chr1:235261066..235262322,2	200	.	234742408	235262322	0	2	8259,1256,	0,518658,
chr1	234742408	235257450	chr1:234742408..234750667-chr1:235253252..235257450,4	200	.	234742408	235257450	0	2	8259,4198,	0,510844,
chr1	234742408	235191597	chr1:234742408..234750667-chr1:235188998..235191597,3	200	.	234742408	235191597	0	2	8259,2599,	0,446590,
chr1	234742408	235184920	chr1:234742408..234750667-chr1:235182606..235184920,2	200	.	234742408	235184920	0	2	8259,2314,	0,440198,
chr1	234742408	235171433	chr1:234742408..234750667-chr1:235169926..235171433,2	200	.	234742408	235171433	0	2	8259,1507,	0,427518,
chr1	234742408	235162177	chr1:234742408..234750667-chr1:235160222..235162177,2	200	.	234742408	235162177	0	2	8259,1955,	0,417814,
chr1	234742408	235155242	chr1:234742408..234750667-chr1:235152542..235155242,4	200	.	234742408	235155242	0	2	8259,2700,	0,410134,
chr1	234742408	235149458	chr1:234742408..234750667-chr1:235144924..235149458,5	200	.	234742408	235149458	0	2	8259,4534,	0,402516,
chr1	234742408	235141273	chr1:234742408..234750667-chr1:235138697..235141273,2	200	.	234742408	235141273	0	2	8259,2576,	0,396289,
chr1	234742408	235135358	chr1:234742408..234750667-chr1:235130978..235135358,4	200	.	234742408	235135358	0	2	8259,4380,	0,388570,
chr1	234742408	235124137	chr1:234742408..234750667-chr1:235120110..235124137,2	200	.	234742408	235124137	0	2	8259,4027,	0,377702,
chr1	234742408	235118330	chr1:234742408..234750667-chr1:235115575..235118330,4	200	.	234742408	235118330	0	2	8259,2755,	0,373167,
chr1	234742408	235108220	chr1:234742408..234750667-chr1:235105388..235108220,4	200	.	234742408	235108220	0	2	8259,2832,	0,362980,
chr1	234742408	235102041	chr1:234742408..234750667-chr1:235090451..235102041,16	200	.	234742408	235102041	0	2	8259,11590,	0,348043,
chr1	234742408	235065649	chr1:234742408..234750667-chr1:235053449..235065649,8	200	.	234742408	235065649	0	2	8259,12200,	0,311041,
chr1	234742408	235046976	chr1:234742408..234750667-chr1:235042060..235046976,5	200	.	234742408	235046976	0	2	8259,4916,	0,299652,
chr1	234742408	235036413	chr1:234742408..234750667-chr1:235033602..235036413,3	200	.	234742408	235036413	0	2	8259,2811,	0,291194,
chr1	234742408	235012542	chr1:234742408..234750667-chr1:235009756..235012542,3	200	.	234742408	235012542	0	2	8259,2786,	0,267348,
chr1	234742408	235000641	chr1:234742408..234750667-chr1:234998504..235000641,6	200	.	234742408	235000641	0	2	8259,2137,	0,256096,
chr1	234742408	234979464	chr1:234742408..234750667-chr1:234977187..234979464,2	200	.	234742408	234979464	0	2	8259,2277,	0,234779,
chr1	234742408	234972002	chr1:234742408..234750667-chr1:234969152..234972002,2	200	.	234742408	234972002	0	2	8259,2850,	0,226744,
chr1	234742408	234939434	chr1:234742408..234750667-chr1:234935804..234939434,2	200	.	234742408	234939434	0	2	8259,3630,	0,193396,
chr1	234742408	234933514	chr1:234742408..234750667-chr1:234929850..234933514,2	200	.	234742408	234933514	0	2	8259,3664,	0,187442,
chr1	234742408	234918893	chr1:234742408..234750667-chr1:234912113..234918893,5	200	.	234742408	234918893	0	2	8259,6780,	0,169705,
chr1	234742408	234911014	chr1:234742408..234750667-chr1:234906432..234911014,4	200	.	234742408	234911014	0	2	8259,4582,	0,164024,
chr1	234742408	234893819	chr1:234742408..234750667-chr1:234890590..234893819,6	200	.	234742408	234893819	0	2	8259,3229,	0,148182,
chr1	234742408	234883389	chr1:234742408..234750667-chr1:234879569..234883389,4	200	.	234742408	234883389	0	2	8259,3820,	0,137161,
chr1	234762617	235118330	chr1:234762617..234764410-chr1:235115575..235118330,2	200	.	234762617	235118330	0	2	1793,2755,	0,352958,
chr1	234762617	235007849	chr1:234762617..234764410-chr1:235005582..235007849,2	200	.	234762617	235007849	0	2	1793,2267,	0,242965,
chr1	234765437	235155242	chr1:234765437..234770524-chr1:235152542..235155242,4	200	.	234765437	235155242	0	2	5087,2700,	0,387105,
chr1	234765437	235135358	chr1:234765437..234770524-chr1:235130978..235135358,3	200	.	234765437	235135358	0	2	5087,4380,	0,365541,
chr1	234765437	235118330	chr1:234765437..234770524-chr1:235115575..235118330,2	200	.	234765437	235118330	0	2	5087,2755,	0,350138,
chr1	234765437	235108220	chr1:234765437..234770524-chr1:235105388..235108220,3	200	.	234765437	235108220	0	2	5087,2832,	0,339951,
chr1	234765437	235102041	chr1:234765437..234770524-chr1:235090451..235102041,4	200	.	234765437	235102041	0	2	5087,11590,	0,325014,
chr1	234765437	235012542	chr1:234765437..234770524-chr1:235009756..235012542,3	200	.	234765437	235012542	0	2	5087,2786,	0,244319,
chr1	234765437	234982426	chr1:234765437..234770524-chr1:234980394..234982426,2	200	.	234765437	234982426	0	2	5087,2032,	0,214957,
chr1	234850640	235292690	chr1:234850640..234853620-chr1:235290584..235292690,2	200	.	234850640	235292690	0	2	2980,2106,	0,439944,
chr1	234857355	235124137	chr1:234857355..234861900-chr1:235120110..235124137,3	200	.	234857355	235124137	0	2	4545,4027,	0,262755,
chr1	234857355	235118330	chr1:234857355..234861900-chr1:235115575..235118330,2	200	.	234857355	235118330	0	2	4545,2755,	0,258220,
chr1	234857355	235102041	chr1:234857355..234861900-chr1:235090451..235102041,4	200	.	234857355	235102041	0	2	4545,11590,	0,233096,
chr1	234857355	235083784	chr1:234857355..234861900-chr1:235081906..235083784,2	200	.	234857355	235083784	0	2	4545,1878,	0,224551,
chr1	234857355	235069776	chr1:234857355..234861900-chr1:235067657..235069776,2	200	.	234857355	235069776	0	2	4545,2119,	0,210302,
chr1	234857355	235065649	chr1:234857355..234861900-chr1:235053449..235065649,6	200	.	234857355	235065649	0	2	4545,12200,	0,196094,
chr1	234857355	235036413	chr1:234857355..234861900-chr1:235033602..235036413,3	200	.	234857355	235036413	0	2	4545,2811,	0,176247,
chr1	234857355	235012542	chr1:234857355..234861900-chr1:235009756..235012542,2	200	.	234857355	235012542	0	2	4545,2786,	0,152401,
chr1	234857355	234918893	chr1:234857355..234861900-chr1:234912113..234918893,7	200	.	234857355	234918893	0	2	4545,6780,	0,54758,
chr1	234857355	234911014	chr1:234857355..234861900-chr1:234906432..234911014,4	200	.	234857355	234911014	0	2	4545,4582,	0,49077,
chr1	234857355	234883389	chr1:234857355..234861900-chr1:234879569..234883389,4	200	.	234857355	234883389	0	2	4545,3820,	0,22214,
chr1	241615664	243420822	chr1:241615664..241617140-chr1:243416346..243420822,2	200	.	241615664	243420822	0	2	1476,4476,	0,1800682,
chr1	713019	1297463	chr1:713019..716177-chr1:1273657..1297463,2	200	.	713019	1297463	0	2	3158,23806,	0,560638,
chr1	749641	1272761	chr1:749641..755052-chr1:1253988..1272761,2	200	.	749641	1272761	0	2	5411,18773,	0,504347,
chr1	749641	1230919	chr1:749641..755052-chr1:1219028..1230919,2	200	.	749641	1230919	0	2	5411,11891,	0,469387,
chr1	761416	1087815	chr1:761416..764405-chr1:1084660..1087815,2	200	.	761416	1087815	0	2	2989,3155,	0,323244,
chr1	803458	1138481	chr1:803458..812724-chr1:1131993..1138481,2	200	.	803458	1138481	0	2	9266,6488,	0,328535,
chr1	820519	1297463	chr1:820519..827414-chr1:1273657..1297463,3	200	.	820519	1297463	0	2	6895,23806,	0,453138,
chr1	844341	1272761	chr1:844341..847362-chr1:1253988..1272761,2	200	.	844341	1272761	0	2	3021,18773,	0,409647,
chr1	852242	1248456	chr1:852242..861332-chr1:1236742..1248456,4	200	.	852242	1248456	0	2	9090,11714,	0,384500,
chr1	852242	1210739	chr1:852242..861332-chr1:1207484..1210739,2	200	.	852242	1210739	0	2	9090,3255,	0,355242,
chr1	852242	1168929	chr1:852242..861332-chr1:1160243..1168929,4	200	.	852242	1168929	0	2	9090,8686,	0,308001,
chr1	852242	1108913	chr1:852242..861332-chr1:1100219..1108913,2	200	.	852242	1108913	0	2	9090,8694,	0,247977,
chr1	852242	1072937	chr1:852242..861332-chr1:1070688..1072937,2	200	.	852242	1072937	0	2	9090,2249,	0,218446,
chr1	863565	1344217	chr1:863565..870787-chr1:1341680..1344217,2	200	.	863565	1344217	0	2	7222,2537,	0,478115,
chr1	863565	1297463	chr1:863565..870787-chr1:1273657..1297463,4	200	.	863565	1297463	0	2	7222,23806,	0,410092,
chr1	873236	1248456	chr1:873236..879094-chr1:1236742..1248456,2	200	.	873236	1248456	0	2	5858,11714,	0,363506,
chr1	885340	2510778	chr1:885340..920487-chr1:2506527..2510778,2	200	.	885340	2510778	0	2	35147,4251,	0,1621187,
chr1	885340	2122962	chr1:885340..920487-chr1:2119722..2122962,2	200	.	885340	2122962	0	2	35147,3240,	0,1234382,
chr1	885340	2009629	chr1:885340..920487-chr1:2000655..2009629,4	200	.	885340	2009629	0	2	35147,8974,	0,1115315,
chr1	885340	1426023	chr1:885340..920487-chr1:1422524..1426023,2	200	.	885340	1426023	0	2	35147,3499,	0,537184,
chr1	885340	1372941	chr1:885340..920487-chr1:1360796..1372941,3	200	.	885340	1372941	0	2	35147,12145,	0,475456,
chr1	885340	1358728	chr1:885340..920487-chr1:1353435..1358728,2	200	.	885340	1358728	0	2	35147,5293,	0,468095,
chr1	885340	1323851	chr1:885340..920487-chr1:1320731..1323851,2	200	.	885340	1323851	0	2	35147,3120,	0,435391,
chr1	885340	1312529	chr1:885340..920487-chr1:1308883..1312529,6	200	.	885340	1312529	0	2	35147,3646,	0,423543,
chr1	885340	1297463	chr1:885340..920487-chr1:1273657..1297463,12	200	.	885340	1297463	0	2	35147,23806,	0,388317,
chr1	885340	1272761	chr1:885340..920487-chr1:1253988..1272761,7	200	.	885340	1272761	0	2	35147,18773,	0,368648,
chr1	885340	1248456	chr1:885340..920487-chr1:1236742..1248456,8	200	.	885340	1248456	0	2	35147,11714,	0,351402,
chr1	885340	1236101	chr1:885340..920487-chr1:1231450..1236101,4	200	.	885340	1236101	0	2	35147,4651,	0,346110,
chr1	885340	1230919	chr1:885340..920487-chr1:1219028..1230919,4	200	.	885340	1230919	0	2	35147,11891,	0,333688,
chr1	885340	1210739	chr1:885340..920487-chr1:1207484..1210739,3	200	.	885340	1210739	0	2	35147,3255,	0,322144,
chr1	885340	1201977	chr1:885340..920487-chr1:1199927..1201977,6	200	.	885340	1201977	0	2	35147,2050,	0,314587,
chr1	885340	1189386	chr1:885340..920487-chr1:1185124..1189386,5	200	.	885340	1189386	0	2	35147,4262,	0,299784,
chr1	885340	1183440	chr1:885340..920487-chr1:1171654..1183440,3	200	.	885340	1183440	0	2	35147,11786,	0,286314,
chr1	885340	1155598	chr1:885340..920487-chr1:1139664..1155598,8	200	.	885340	1155598	0	2	35147,15934,	0,254324,
chr1	885340	1116159	chr1:885340..920487-chr1:1110920..1116159,2	200	.	885340	1116159	0	2	35147,5239,	0,225580,
chr1	885340	1108913	chr1:885340..920487-chr1:1100219..1108913,3	200	.	885340	1108913	0	2	35147,8694,	0,214879,
chr1	885340	1080223	chr1:885340..920487-chr1:1076581..1080223,2	200	.	885340	1080223	0	2	35147,3642,	0,191241,
chr1	885340	1069240	chr1:885340..920487-chr1:1067033..1069240,2	200	.	885340	1069240	0	2	35147,2207,	0,181693,
chr1	885340	1055125	chr1:885340..920487-chr1:1053175..1055125,3	200	.	885340	1055125	0	2	35147,1950,	0,167835,
chr1	885340	1048835	chr1:885340..920487-chr1:1046730..1048835,2	200	.	885340	1048835	0	2	35147,2105,	0,161390,
chr1	931306	1272761	chr1:931306..938259-chr1:1253988..1272761,3	200	.	931306	1272761	0	2	6953,18773,	0,322682,
chr1	931306	1248456	chr1:931306..938259-chr1:1236742..1248456,3	200	.	931306	1248456	0	2	6953,11714,	0,305436,
chr1	931306	1230919	chr1:931306..938259-chr1:1219028..1230919,2	200	.	931306	1230919	0	2	6953,11891,	0,287722,
chr1	931306	1183440	chr1:931306..938259-chr1:1171654..1183440,4	200	.	931306	1183440	0	2	6953,11786,	0,240348,
chr1	939218	1297463	chr1:939218..941757-chr1:1273657..1297463,3	200	.	939218	1297463	0	2	2539,23806,	0,334439,
chr1	939218	1210739	chr1:939218..941757-chr1:1207484..1210739,2	200	.	939218	1210739	0	2	2539,3255,	0,268266,
chr1	939218	1122009	chr1:939218..941757-chr1:1117340..1122009,2	200	.	939218	1122009	0	2	2539,4669,	0,178122,
chr1	947693	1337197	chr1:947693..950830-chr1:1333195..1337197,2	200	.	947693	1337197	0	2	3137,4002,	0,385502,
chr1	947693	1297463	chr1:947693..950830-chr1:1273657..1297463,5	200	.	947693	1297463	0	2	3137,23806,	0,325964,
chr1	947693	1248456	chr1:947693..950830-chr1:1236742..1248456,2	200	.	947693	1248456	0	2	3137,11714,	0,289049,
chr1	947693	1201977	chr1:947693..950830-chr1:1199927..1201977,2	200	.	947693	1201977	0	2	3137,2050,	0,252234,
chr1	947693	1189386	chr1:947693..950830-chr1:1185124..1189386,2	200	.	947693	1189386	0	2	3137,4262,	0,237431,
chr1	947693	1183440	chr1:947693..950830-chr1:1171654..1183440,3	200	.	947693	1183440	0	2	3137,11786,	0,223961,
chr1	947693	1155598	chr1:947693..950830-chr1:1139664..1155598,2	200	.	947693	1155598	0	2	3137,15934,	0,191971,
chr1	954434	1312529	chr1:954434..965353-chr1:1308883..1312529,3	200	.	954434	1312529	0	2	10919,3646,	0,354449,
chr1	954434	1297463	chr1:954434..965353-chr1:1273657..1297463,6	200	.	954434	1297463	0	2	10919,23806,	0,319223,
chr1	954434	1272761	chr1:954434..965353-chr1:1253988..1272761,6	200	.	954434	1272761	0	2	10919,18773,	0,299554,
chr1	954434	1248456	chr1:954434..965353-chr1:1236742..1248456,2	200	.	954434	1248456	0	2	10919,11714,	0,282308,
chr1	954434	1210739	chr1:954434..965353-chr1:1207484..1210739,4	200	.	954434	1210739	0	2	10919,3255,	0,253050,
chr1	954434	1183440	chr1:954434..965353-chr1:1171654..1183440,5	200	.	954434	1183440	0	2	10919,11786,	0,217220,
chr1	954434	1168929	chr1:954434..965353-chr1:1160243..1168929,6	200	.	954434	1168929	0	2	10919,8686,	0,205809,
chr1	954434	1155598	chr1:954434..965353-chr1:1139664..1155598,2	200	.	954434	1155598	0	2	10919,15934,	0,185230,
chr1	954434	1122009	chr1:954434..965353-chr1:1117340..1122009,2	200	.	954434	1122009	0	2	10919,4669,	0,162906,
chr1	954434	1116159	chr1:954434..965353-chr1:1110920..1116159,2	200	.	954434	1116159	0	2	10919,5239,	0,156486,
chr1	966299	1297463	chr1:966299..969279-chr1:1273657..1297463,2	200	.	966299	1297463	0	2	2980,23806,	0,307358,
chr1	972122	1372941	chr1:972122..992460-chr1:1360796..1372941,2	200	.	972122	1372941	0	2	20338,12145,	0,388674,
chr1	972122	1312529	chr1:972122..992460-chr1:1308883..1312529,4	200	.	972122	1312529	0	2	20338,3646,	0,336761,
chr1	972122	1297463	chr1:972122..992460-chr1:1273657..1297463,10	200	.	972122	1297463	0	2	20338,23806,	0,301535,
chr1	972122	1272761	chr1:972122..992460-chr1:1253988..1272761,4	200	.	972122	1272761	0	2	20338,18773,	0,281866,
chr1	972122	1248456	chr1:972122..992460-chr1:1236742..1248456,3	200	.	972122	1248456	0	2	20338,11714,	0,264620,
chr1	972122	1210739	chr1:972122..992460-chr1:1207484..1210739,3	200	.	972122	1210739	0	2	20338,3255,	0,235362,
chr1	972122	1183440	chr1:972122..992460-chr1:1171654..1183440,4	200	.	972122	1183440	0	2	20338,11786,	0,199532,
chr1	972122	1168929	chr1:972122..992460-chr1:1160243..1168929,7	200	.	972122	1168929	0	2	20338,8686,	0,188121,
chr1	972122	1155598	chr1:972122..992460-chr1:1139664..1155598,3	200	.	972122	1155598	0	2	20338,15934,	0,167542,
chr1	993246	1272761	chr1:993246..995710-chr1:1253988..1272761,2	200	.	993246	1272761	0	2	2464,18773,	0,260742,
chr1	996883	1312529	chr1:996883..1000748-chr1:1308883..1312529,2	200	.	996883	1312529	0	2	3865,3646,	0,312000,
chr1	996883	1168929	chr1:996883..1000748-chr1:1160243..1168929,2	200	.	996883	1168929	0	2	3865,8686,	0,163360,
chr1	1004022	1773522	chr1:1004022..1023555-chr1:1771617..1773522,2	200	.	1004022	1773522	0	2	19533,1905,	0,767595,
chr1	1004022	1586175	chr1:1004022..1023555-chr1:1581751..1586175,2	200	.	1004022	1586175	0	2	19533,4424,	0,577729,
chr1	1004022	1337197	chr1:1004022..1023555-chr1:1333195..1337197,2	200	.	1004022	1337197	0	2	19533,4002,	0,329173,
chr1	1004022	1323851	chr1:1004022..1023555-chr1:1320731..1323851,3	200	.	1004022	1323851	0	2	19533,3120,	0,316709,
chr1	1004022	1297463	chr1:1004022..1023555-chr1:1273657..1297463,7	200	.	1004022	1297463	0	2	19533,23806,	0,269635,
chr1	1004022	1248456	chr1:1004022..1023555-chr1:1236742..1248456,4	200	.	1004022	1248456	0	2	19533,11714,	0,232720,
chr1	1004022	1210739	chr1:1004022..1023555-chr1:1207484..1210739,3	200	.	1004022	1210739	0	2	19533,3255,	0,203462,
chr1	1004022	1201977	chr1:1004022..1023555-chr1:1199927..1201977,5	200	.	1004022	1201977	0	2	19533,2050,	0,195905,
chr1	1004022	1183440	chr1:1004022..1023555-chr1:1171654..1183440,2	200	.	1004022	1183440	0	2	19533,11786,	0,167632,
chr1	1004022	1168929	chr1:1004022..1023555-chr1:1160243..1168929,5	200	.	1004022	1168929	0	2	19533,8686,	0,156221,
chr1	1004022	1155598	chr1:1004022..1023555-chr1:1139664..1155598,5	200	.	1004022	1155598	0	2	19533,15934,	0,135642,
chr1	1004022	1116159	chr1:1004022..1023555-chr1:1110920..1116159,4	200	.	1004022	1116159	0	2	19533,5239,	0,106898,
chr1	1004022	1094481	chr1:1004022..1023555-chr1:1091283..1094481,4	200	.	1004022	1094481	0	2	19533,3198,	0,87261,
chr1	1004022	1080223	chr1:1004022..1023555-chr1:1076581..1080223,4	200	.	1004022	1080223	0	2	19533,3642,	0,72559,
chr1	1024142	1272761	chr1:1024142..1029655-chr1:1253988..1272761,3	200	.	1024142	1272761	0	2	5513,18773,	0,229846,
chr1	1024142	1248456	chr1:1024142..1029655-chr1:1236742..1248456,3	200	.	1024142	1248456	0	2	5513,11714,	0,212600,
chr1	1041495	1337197	chr1:1041495..1045540-chr1:1333195..1337197,2	200	.	1041495	1337197	0	2	4045,4002,	0,291700,
chr1	1041495	1297463	chr1:1041495..1045540-chr1:1273657..1297463,5	200	.	1041495	1297463	0	2	4045,23806,	0,232162,
chr1	1041495	1248456	chr1:1041495..1045540-chr1:1236742..1248456,2	200	.	1041495	1248456	0	2	4045,11714,	0,195247,
chr1	1046730	1230919	chr1:1046730..1048835-chr1:1219028..1230919,2	200	.	1046730	1230919	0	2	2105,11891,	0,172298,
chr1	1100219	2166544	chr1:1100219..1108913-chr1:2155073..2166544,2	200	.	1100219	2166544	0	2	8694,11471,	0,1054854,
chr1	1207484	2166544	chr1:1207484..1210739-chr1:2155073..2166544,2	200	.	1207484	2166544	0	2	3255,11471,	0,947589,
chr1	1273657	3283303	chr1:1273657..1297463-chr1:3278172..3283303,3	200	.	1273657	3283303	0	2	23806,5131,	0,2004515,
chr1	1508760	2403739	chr1:1508760..1511634-chr1:2389265..2403739,2	200	.	1508760	2403739	0	2	2874,14474,	0,880505,
chr1	1788102	2346095	chr1:1788102..1792026-chr1:2342737..2346095,2	200	.	1788102	2346095	0	2	3924,3358,	0,554635,
chr1	1820228	2212030	chr1:1820228..1827894-chr1:2196488..2212030,2	200	.	1820228	2212030	0	2	7666,15542,	0,376260,
chr1	1837653	3340365	chr1:1837653..1843652-chr1:3328026..3340365,2	200	.	1837653	3340365	0	2	5999,12339,	0,1490373,
chr1	1845277	3641280	chr1:1845277..1862258-chr1:3637593..3641280,2	200	.	1845277	3641280	0	2	16981,3687,	0,1792316,
chr1	1845277	3231298	chr1:1845277..1862258-chr1:3227923..3231298,2	200	.	1845277	3231298	0	2	16981,3375,	0,1382646,
chr1	1845277	2273260	chr1:1845277..1862258-chr1:2270651..2273260,2	200	.	1845277	2273260	0	2	16981,2609,	0,425374,
chr1	1845277	2212030	chr1:1845277..1862258-chr1:2196488..2212030,2	200	.	1845277	2212030	0	2	16981,15542,	0,351211,
chr1	1845277	2127907	chr1:1845277..1862258-chr1:2124708..2127907,2	200	.	1845277	2127907	0	2	16981,3199,	0,279431,
chr1	1845277	2122962	chr1:1845277..1862258-chr1:2119722..2122962,3	200	.	1845277	2122962	0	2	16981,3240,	0,274445,
chr1	1946067	2146720	chr1:1946067..1947954-chr1:2142731..2146720,2	200	.	1946067	2146720	0	2	1887,3989,	0,196664,
chr1	1976889	2265704	chr1:1976889..1979888-chr1:2251516..2265704,2	200	.	1976889	2265704	0	2	2999,14188,	0,274627,
chr1	1981193	3604418	chr1:1981193..1989369-chr1:3601951..3604418,2	200	.	1981193	3604418	0	2	8176,2467,	0,1620758,
chr1	2039023	2690214	chr1:2039023..2040522-chr1:2687919..2690214,2	200	.	2039023	2690214	0	2	1499,2295,	0,648896,
chr1	2039023	2212030	chr1:2039023..2040522-chr1:2196488..2212030,2	200	.	2039023	2212030	0	2	1499,15542,	0,157465,
chr1	2084591	2326757	chr1:2084591..2089717-chr1:2320944..2326757,3	200	.	2084591	2326757	0	2	5126,5813,	0,236353,
chr1	2142731	3491119	chr1:2142731..2146720-chr1:3480102..3491119,2	200	.	2142731	3491119	0	2	3989,11017,	0,1337371,
chr1	2155073	3708257	chr1:2155073..2166544-chr1:3700889..3708257,2	200	.	2155073	3708257	0	2	11471,7368,	0,1545816,
chr1	2155073	3636542	chr1:2155073..2166544-chr1:3628658..3636542,2	200	.	2155073	3636542	0	2	11471,7884,	0,1473585,
chr1	2155073	3524284	chr1:2155073..2166544-chr1:3521582..3524284,2	200	.	2155073	3524284	0	2	11471,2702,	0,1366509,
chr1	2274140	3604418	chr1:2274140..2281231-chr1:3601951..3604418,2	200	.	2274140	3604418	0	2	7091,2467,	0,1327811,
chr1	2320944	3520180	chr1:2320944..2326757-chr1:3514847..3520180,2	200	.	2320944	3520180	0	2	5813,5333,	0,1193903,
chr1	2320944	3429169	chr1:2320944..2326757-chr1:3405427..3429169,2	200	.	2320944	3429169	0	2	5813,23742,	0,1084483,
chr1	2320944	3323069	chr1:2320944..2326757-chr1:3319770..3323069,2	200	.	2320944	3323069	0	2	5813,3299,	0,998826,
chr1	2331083	3393502	chr1:2331083..2341980-chr1:3384221..3393502,2	200	.	2331083	3393502	0	2	10897,9281,	0,1053138,
chr1	2331083	3371038	chr1:2331083..2341980-chr1:3366872..3371038,2	200	.	2331083	3371038	0	2	10897,4166,	0,1035789,
chr1	2342737	3641280	chr1:2342737..2346095-chr1:3637593..3641280,2	200	.	2342737	3641280	0	2	3358,3687,	0,1294856,
chr1	2342737	3636542	chr1:2342737..2346095-chr1:3628658..3636542,2	200	.	2342737	3636542	0	2	3358,7884,	0,1285921,
chr1	2342737	3509333	chr1:2342737..2346095-chr1:3492264..3509333,2	200	.	2342737	3509333	0	2	3358,17069,	0,1149527,
chr1	2342737	3400484	chr1:2342737..2346095-chr1:3396098..3400484,3	200	.	2342737	3400484	0	2	3358,4386,	0,1053361,
chr1	2342737	3350533	chr1:2342737..2346095-chr1:3343962..3350533,3	200	.	2342737	3350533	0	2	3358,6571,	0,1001225,
chr1	2342737	3275283	chr1:2342737..2346095-chr1:3273455..3275283,2	200	.	2342737	3275283	0	2	3358,1828,	0,930718,
chr1	2357015	3714336	chr1:2357015..2368928-chr1:3712111..3714336,3	200	.	2357015	3714336	0	2	11913,2225,	0,1355096,
chr1	2357015	3542926	chr1:2357015..2368928-chr1:3539919..3542926,2	200	.	2357015	3542926	0	2	11913,3007,	0,1182904,
chr1	2357015	3371038	chr1:2357015..2368928-chr1:3366872..3371038,2	200	.	2357015	3371038	0	2	11913,4166,	0,1009857,
chr1	2381684	3693580	chr1:2381684..2387645-chr1:3688228..3693580,3	200	.	2381684	3693580	0	2	5961,5352,	0,1306544,
chr1	2460436	3371038	chr1:2460436..2470866-chr1:3366872..3371038,4	200	.	2460436	3371038	0	2	10430,4166,	0,906436,
chr1	2460436	3340365	chr1:2460436..2470866-chr1:3328026..3340365,4	200	.	2460436	3340365	0	2	10430,12339,	0,867590,
chr1	2485419	3465680	chr1:2485419..2491852-chr1:3455699..3465680,3	200	.	2485419	3465680	0	2	6433,9981,	0,970280,
chr1	2485419	3340365	chr1:2485419..2491852-chr1:3328026..3340365,2	200	.	2485419	3340365	0	2	6433,12339,	0,842607,
chr1	2563837	3169677	chr1:2563837..2566789-chr1:3167092..3169677,2	200	.	2563837	3169677	0	2	2952,2585,	0,603255,
chr1	2627807	3567248	chr1:2627807..2632989-chr1:3565223..3567248,2	200	.	2627807	3567248	0	2	5182,2025,	0,937416,
chr1	3455699	4469984	chr1:3455699..3465680-chr1:4465946..4469984,2	200	.	3455699	4469984	0	2	9981,4038,	0,1010247,
chr1	3815022	4818023	chr1:3815022..3823119-chr1:4813869..4818023,2	200	.	3815022	4818023	0	2	8097,4154,	0,998847,
chr1	5964045	6530700	chr1:5964045..5965911-chr1:6524253..6530700,2	200	.	5964045	6530700	0	2	1866,6447,	0,560208,
chr1	6048697	7083579	chr1:6048697..6056830-chr1:7078085..7083579,2	200	.	6048697	7083579	0	2	8133,5494,	0,1029388,
chr1	6057873	6786888	chr1:6057873..6061350-chr1:6782441..6786888,2	200	.	6057873	6786888	0	2	3477,4447,	0,724568,
chr1	6057873	6326226	chr1:6057873..6061350-chr1:6318426..6326226,2	200	.	6057873	6326226	0	2	3477,7800,	0,260553,
chr1	6109494	6326226	chr1:6109494..6111939-chr1:6318426..6326226,2	200	.	6109494	6326226	0	2	2445,7800,	0,208932,
chr1	6156140	6665965	chr1:6156140..6171065-chr1:6658734..6665965,2	200	.	6156140	6665965	0	2	14925,7231,	0,502594,
chr1	6258289	6747479	chr1:6258289..6261264-chr1:6742168..6747479,2	200	.	6258289	6747479	0	2	2975,5311,	0,483879,
chr1	6258289	6530700	chr1:6258289..6261264-chr1:6524253..6530700,2	200	.	6258289	6530700	0	2	2975,6447,	0,265964,
chr1	6258289	6456407	chr1:6258289..6261264-chr1:6451765..6456407,2	200	.	6258289	6456407	0	2	2975,4642,	0,193476,
chr1	6264111	6530700	chr1:6264111..6267805-chr1:6524253..6530700,2	200	.	6264111	6530700	0	2	3694,6447,	0,260142,
chr1	6524253	8023080	chr1:6524253..6530700-chr1:8019895..8023080,2	200	.	6524253	8023080	0	2	6447,3185,	0,1495642,
chr1	6549021	8080204	chr1:6549021..6552107-chr1:8077770..8080204,2	200	.	6549021	8080204	0	2	3086,2434,	0,1528749,
chr1	6638483	7364952	chr1:6638483..6641155-chr1:7357349..7364952,3	200	.	6638483	7364952	0	2	2672,7603,	0,718866,
chr1	6671822	7364952	chr1:6671822..6680855-chr1:7357349..7364952,2	200	.	6671822	7364952	0	2	9033,7603,	0,685527,
chr1	6681800	7500717	chr1:6681800..6683738-chr1:7495779..7500717,2	200	.	6681800	7500717	0	2	1938,4938,	0,813979,
chr1	6748071	8023080	chr1:6748071..6749623-chr1:8019895..8023080,2	200	.	6748071	8023080	0	2	1552,3185,	0,1271824,
chr1	6782441	8055459	chr1:6782441..6786888-chr1:8054061..8055459,2	200	.	6782441	8055459	0	2	4447,1398,	0,1271620,
chr1	6782441	7716306	chr1:6782441..6786888-chr1:7711845..7716306,2	200	.	6782441	7716306	0	2	4447,4461,	0,929404,
chr1	6790186	7832724	chr1:6790186..6791820-chr1:7830238..7832724,2	200	.	6790186	7832724	0	2	1634,2486,	0,1040052,
chr1	6843615	7744032	chr1:6843615..6847408-chr1:7736667..7744032,3	200	.	6843615	7744032	0	2	3793,7365,	0,893052,
chr1	7014525	7832724	chr1:7014525..7025998-chr1:7830238..7832724,2	200	.	7014525	7832724	0	2	11473,2486,	0,815713,
chr1	8760141	10094487	chr1:8760141..8764903-chr1:10092008..10094487,2	200	.	8760141	10094487	0	2	4762,2479,	0,1331867,
chr1	8937383	9534447	chr1:8937383..8941853-chr1:9531647..9534447,2	200	.	8937383	9534447	0	2	4470,2800,	0,594264,
chr1	8937383	9515253	chr1:8937383..8941853-chr1:9507269..9515253,2	200	.	8937383	9515253	0	2	4470,7984,	0,569886,
chr1	8937383	9474912	chr1:8937383..8941853-chr1:9470323..9474912,3	200	.	8937383	9474912	0	2	4470,4589,	0,532940,
chr1	8937383	9462655	chr1:8937383..8941853-chr1:9459681..9462655,2	200	.	8937383	9462655	0	2	4470,2974,	0,522298,
chr1	9126397	9505552	chr1:9126397..9128573-chr1:9500167..9505552,2	200	.	9126397	9505552	0	2	2176,5385,	0,373770,
chr1	9187047	9751115	chr1:9187047..9190607-chr1:9746497..9751115,2	200	.	9187047	9751115	0	2	3560,4618,	0,559450,
chr1	9187047	9530791	chr1:9187047..9190607-chr1:9526468..9530791,2	200	.	9187047	9530791	0	2	3560,4323,	0,339421,
chr1	9213755	9558925	chr1:9213755..9218090-chr1:9554809..9558925,2	200	.	9213755	9558925	0	2	4335,4116,	0,341054,
chr1	9293210	9907425	chr1:9293210..9296678-chr1:9904386..9907425,2	200	.	9293210	9907425	0	2	3468,3039,	0,611176,
chr1	9293210	9515253	chr1:9293210..9296678-chr1:9507269..9515253,2	200	.	9293210	9515253	0	2	3468,7984,	0,214059,
chr1	9293210	9505552	chr1:9293210..9296678-chr1:9500167..9505552,2	200	.	9293210	9505552	0	2	3468,5385,	0,206957,
chr1	9293210	9474912	chr1:9293210..9296678-chr1:9470323..9474912,2	200	.	9293210	9474912	0	2	3468,4589,	0,177113,
chr1	9293210	9466277	chr1:9293210..9296678-chr1:9464736..9466277,2	200	.	9293210	9466277	0	2	3468,1541,	0,171526,
chr1	9349620	9665187	chr1:9349620..9356263-chr1:9660752..9665187,2	200	.	9349620	9665187	0	2	6643,4435,	0,311132,
chr1	9349620	9558925	chr1:9349620..9356263-chr1:9554809..9558925,3	200	.	9349620	9558925	0	2	6643,4116,	0,205189,
chr1	9349620	9546515	chr1:9349620..9356263-chr1:9544854..9546515,2	200	.	9349620	9546515	0	2	6643,1661,	0,195234,
chr1	9349620	9534447	chr1:9349620..9356263-chr1:9531647..9534447,3	200	.	9349620	9534447	0	2	6643,2800,	0,182027,
chr1	9349620	9515253	chr1:9349620..9356263-chr1:9507269..9515253,7	200	.	9349620	9515253	0	2	6643,7984,	0,157649,
chr1	9349620	9505552	chr1:9349620..9356263-chr1:9500167..9505552,5	200	.	9349620	9505552	0	2	6643,5385,	0,150547,
chr1	9361469	9601101	chr1:9361469..9366766-chr1:9597661..9601101,2	200	.	9361469	9601101	0	2	5297,3440,	0,236192,
chr1	9380714	9601101	chr1:9380714..9383484-chr1:9597661..9601101,2	200	.	9380714	9601101	0	2	2770,3440,	0,216947,
chr1	9434974	9653633	chr1:9434974..9438638-chr1:9647792..9653633,2	200	.	9434974	9653633	0	2	3664,5841,	0,212818,
chr1	10092008	10761011	chr1:10092008..10094487-chr1:10755501..10761011,2	200	.	10092008	10761011	0	2	2479,5510,	0,663493,
chr1	10114607	10512668	chr1:10114607..10119011-chr1:10509232..10512668,2	200	.	10114607	10512668	0	2	4404,3436,	0,394625,
chr1	10114607	10487465	chr1:10114607..10119011-chr1:10483758..10487465,2	200	.	10114607	10487465	0	2	4404,3707,	0,369151,
chr1	10269470	10697026	chr1:10269470..10273236-chr1:10690288..10697026,2	200	.	10269470	10697026	0	2	3766,6738,	0,420818,
chr1	10269470	10585047	chr1:10269470..10273236-chr1:10577429..10585047,2	200	.	10269470	10585047	0	2	3766,7618,	0,307959,
chr1	10483758	10973828	chr1:10483758..10487465-chr1:10969130..10973828,2	200	.	10483758	10973828	0	2	3707,4698,	0,485372,
chr1	10483758	10720486	chr1:10483758..10487465-chr1:10718127..10720486,2	200	.	10483758	10720486	0	2	3707,2359,	0,234369,
chr1	10718127	11867015	chr1:10718127..10720486-chr1:11862789..11867015,2	200	.	10718127	11867015	0	2	2359,4226,	0,1144662,
chr1	10774315	12121166	chr1:10774315..10779032-chr1:12111980..12121166,2	200	.	10774315	12121166	0	2	4717,9186,	0,1337665,
chr1	10898002	11742330	chr1:10898002..10899961-chr1:11740290..11742330,2	200	.	10898002	11742330	0	2	1959,2040,	0,842288,
chr1	11180646	11867015	chr1:11180646..11184947-chr1:11862789..11867015,2	200	.	11180646	11867015	0	2	4301,4226,	0,682143,
chr1	11206810	11714983	chr1:11206810..11208734-chr1:11705188..11714983,2	200	.	11206810	11714983	0	2	1924,9795,	0,498378,
chr1	11309811	11714983	chr1:11309811..11313825-chr1:11705188..11714983,2	200	.	11309811	11714983	0	2	4014,9795,	0,395377,
chr1	12226678	12617243	chr1:12226678..12230055-chr1:12614705..12617243,2	200	.	12226678	12617243	0	2	3377,2538,	0,388027,
chr1	12237801	14112396	chr1:12237801..12256069-chr1:14106156..14112396,3	200	.	12237801	14112396	0	2	18268,6240,	0,1868355,
chr1	12460699	12681084	chr1:12460699..12462650-chr1:12677302..12681084,2	200	.	12460699	12681084	0	2	1951,3782,	0,216603,
chr1	12513097	12681084	chr1:12513097..12519452-chr1:12677302..12681084,3	200	.	12513097	12681084	0	2	6355,3782,	0,164205,
chr1	14089635	15487374	chr1:14089635..14094937-chr1:15481923..15487374,2	200	.	14089635	15487374	0	2	5302,5451,	0,1392288,
chr1	14146352	15487374	chr1:14146352..14148199-chr1:15481923..15487374,2	200	.	14146352	15487374	0	2	1847,5451,	0,1335571,
chr1	15269017	16474608	chr1:15269017..15274777-chr1:16464043..16474608,2	200	.	15269017	16474608	0	2	5760,10565,	0,1195026,
chr1	15269017	15744723	chr1:15269017..15274777-chr1:15741649..15744723,3	200	.	15269017	15744723	0	2	5760,3074,	0,472632,
chr1	15269017	15737809	chr1:15269017..15274777-chr1:15736286..15737809,2	200	.	15269017	15737809	0	2	5760,1523,	0,467269,
chr1	15372569	16403983	chr1:15372569..15374620-chr1:16392882..16403983,2	200	.	15372569	16403983	0	2	2051,11101,	0,1020313,
chr1	15481923	16128344	chr1:15481923..15487374-chr1:16122102..16128344,3	200	.	15481923	16128344	0	2	5451,6242,	0,640179,
chr1	15481923	15799949	chr1:15481923..15487374-chr1:15796531..15799949,2	200	.	15481923	15799949	0	2	5451,3418,	0,314608,
chr1	15502475	15769724	chr1:15502475..15508883-chr1:15767857..15769724,2	200	.	15502475	15769724	0	2	6408,1867,	0,265382,
chr1	15660431	16012325	chr1:15660431..15666222-chr1:16005650..16012325,2	200	.	15660431	16012325	0	2	5791,6675,	0,345219,
chr1	15676233	16088993	chr1:15676233..15680625-chr1:16083499..16088993,2	200	.	15676233	16088993	0	2	4392,5494,	0,407266,
chr1	16954408	17881920	chr1:16954408..16959196-chr1:17876495..17881920,2	200	.	16954408	17881920	0	2	4788,5425,	0,922087,
chr1	17303828	18595201	chr1:17303828..17308251-chr1:18585803..18595201,2	200	.	17303828	18595201	0	2	4423,9398,	0,1281975,
chr1	17303828	18022180	chr1:17303828..17308251-chr1:18008993..18022180,4	200	.	17303828	18022180	0	2	4423,13187,	0,705165,
chr1	17492440	19219949	chr1:17492440..17498307-chr1:19214915..19219949,2	200	.	17492440	19219949	0	2	5867,5034,	0,1722475,
chr1	17533413	17867859	chr1:17533413..17536882-chr1:17864287..17867859,2	200	.	17533413	17867859	0	2	3469,3572,	0,330874,
chr1	17558496	19230874	chr1:17558496..17564606-chr1:19227944..19230874,2	200	.	17558496	19230874	0	2	6110,2930,	0,1669448,
chr1	17605235	17995899	chr1:17605235..17616730-chr1:17978036..17995899,2	200	.	17605235	17995899	0	2	11495,17863,	0,372801,
chr1	17605235	17875460	chr1:17605235..17616730-chr1:17871027..17875460,2	200	.	17605235	17875460	0	2	11495,4433,	0,265792,
chr1	17605235	17867859	chr1:17605235..17616730-chr1:17864287..17867859,3	200	.	17605235	17867859	0	2	11495,3572,	0,259052,
chr1	17632433	17931507	chr1:17632433..17634140-chr1:17927495..17931507,2	200	.	17632433	17931507	0	2	1707,4012,	0,295062,
chr1	17762954	17995899	chr1:17762954..17766926-chr1:17978036..17995899,2	200	.	17762954	17995899	0	2	3972,17863,	0,215082,
chr1	17762954	17916742	chr1:17762954..17766926-chr1:17910642..17916742,2	200	.	17762954	17916742	0	2	3972,6100,	0,147688,
chr1	17864287	19813728	chr1:17864287..17867859-chr1:19809675..19813728,2	200	.	17864287	19813728	0	2	3572,4053,	0,1945388,
chr1	18075133	19704128	chr1:18075133..18079315-chr1:19700928..19704128,2	200	.	18075133	19704128	0	2	4182,3200,	0,1625795,
chr1	18122280	19230874	chr1:18122280..18124443-chr1:19227944..19230874,2	200	.	18122280	19230874	0	2	2163,2930,	0,1105664,
chr1	18182511	19972760	chr1:18182511..18186917-chr1:19969581..19972760,2	200	.	18182511	19972760	0	2	4406,3179,	0,1787070,
chr1	18585803	19813728	chr1:18585803..18595201-chr1:19809675..19813728,2	200	.	18585803	19813728	0	2	9398,4053,	0,1223872,
chr1	19334432	20467228	chr1:19334432..19339377-chr1:20465341..20467228,2	200	.	19334432	20467228	0	2	4945,1887,	0,1130909,
chr1	19412350	20128822	chr1:19412350..19416582-chr1:20124139..20128822,2	200	.	19412350	20128822	0	2	4232,4683,	0,711789,
chr1	19535056	19924832	chr1:19535056..19538385-chr1:19922317..19924832,2	200	.	19535056	19924832	0	2	3329,2515,	0,387261,
chr1	19586250	19972760	chr1:19586250..19590692-chr1:19969581..19972760,2	200	.	19586250	19972760	0	2	4442,3179,	0,383331,
chr1	19610275	20064291	chr1:19610275..19613410-chr1:20060312..20064291,2	200	.	19610275	20064291	0	2	3135,3979,	0,450037,
chr1	19637116	19979729	chr1:19637116..19640308-chr1:19976531..19979729,4	200	.	19637116	19979729	0	2	3192,3198,	0,339415,
chr1	19651028	19924832	chr1:19651028..19652974-chr1:19922317..19924832,2	200	.	19651028	19924832	0	2	1946,2515,	0,271289,
chr1	19668901	19924832	chr1:19668901..19670889-chr1:19922317..19924832,2	200	.	19668901	19924832	0	2	1988,2515,	0,253416,
chr1	19673757	21116433	chr1:19673757..19677349-chr1:21111643..21116433,2	200	.	19673757	21116433	0	2	3592,4790,	0,1437886,
chr1	19695574	19972760	chr1:19695574..19699957-chr1:19969581..19972760,3	200	.	19695574	19972760	0	2	4383,3179,	0,274007,
chr1	19711472	19972760	chr1:19711472..19714462-chr1:19969581..19972760,2	200	.	19711472	19972760	0	2	2990,3179,	0,258109,
chr1	19711472	19924832	chr1:19711472..19714462-chr1:19922317..19924832,2	200	.	19711472	19924832	0	2	2990,2515,	0,210845,
chr1	19716530	19972760	chr1:19716530..19719065-chr1:19969581..19972760,2	200	.	19716530	19972760	0	2	2535,3179,	0,253051,
chr1	19723954	19972760	chr1:19723954..19729769-chr1:19969581..19972760,5	200	.	19723954	19972760	0	2	5815,3179,	0,245627,
chr1	19723954	19935524	chr1:19723954..19729769-chr1:19934031..19935524,3	200	.	19723954	19935524	0	2	5815,1493,	0,210077,
chr1	19723954	19924832	chr1:19723954..19729769-chr1:19922317..19924832,3	200	.	19723954	19924832	0	2	5815,2515,	0,198363,
chr1	19739659	19972760	chr1:19739659..19742372-chr1:19969581..19972760,2	200	.	19739659	19972760	0	2	2713,3179,	0,229922,
chr1	19773415	20212886	chr1:19773415..19778816-chr1:20208483..20212886,2	200	.	19773415	20212886	0	2	5401,4403,	0,435068,
chr1	19791023	19972760	chr1:19791023..19796845-chr1:19969581..19972760,4	200	.	19791023	19972760	0	2	5822,3179,	0,178558,
chr1	19809675	20252165	chr1:19809675..19813728-chr1:20250002..20252165,2	200	.	19809675	20252165	0	2	4053,2163,	0,440327,
chr1	19809675	20143691	chr1:19809675..19813728-chr1:20140050..20143691,2	200	.	19809675	20143691	0	2	4053,3641,	0,330375,
chr1	19809675	20016157	chr1:19809675..19813728-chr1:20013507..20016157,3	200	.	19809675	20016157	0	2	4053,2650,	0,203832,
chr1	19809675	19986436	chr1:19809675..19813728-chr1:19983772..19986436,2	200	.	19809675	19986436	0	2	4053,2664,	0,174097,
chr1	19809675	19979729	chr1:19809675..19813728-chr1:19976531..19979729,4	200	.	19809675	19979729	0	2	4053,3198,	0,166856,
chr1	19809675	19972760	chr1:19809675..19813728-chr1:19969581..19972760,2	200	.	19809675	19972760	0	2	4053,3179,	0,159906,
chr1	20713399	22329949	chr1:20713399..20715718-chr1:22327597..22329949,2	200	.	20713399	22329949	0	2	2319,2352,	0,1614198,
chr1	20751567	21026626	chr1:20751567..20758183-chr1:21022167..21026626,2	200	.	20751567	21026626	0	2	6616,4459,	0,270600,
chr1	20833293	21026626	chr1:20833293..20836062-chr1:21022167..21026626,2	200	.	20833293	21026626	0	2	2769,4459,	0,188874,
chr1	20883385	21060834	chr1:20883385..20884609-chr1:21057924..21060834,2	200	.	20883385	21060834	0	2	1224,2910,	0,174539,
chr1	20914551	21060834	chr1:20914551..20917608-chr1:21057924..21060834,2	200	.	20914551	21060834	0	2	3057,2910,	0,143373,
chr1	20939229	21983343	chr1:20939229..20941288-chr1:21978693..21983343,4	200	.	20939229	21983343	0	2	2059,4650,	0,1039464,
chr1	20958416	21621439	chr1:20958416..20961604-chr1:21613969..21621439,2	200	.	20958416	21621439	0	2	3188,7470,	0,655553,
chr1	21586805	22380581	chr1:21586805..21590084-chr1:22378263..22380581,2	200	.	21586805	22380581	0	2	3279,2318,	0,791458,
chr1	21613969	22267353	chr1:21613969..21621439-chr1:22262076..22267353,2	200	.	21613969	22267353	0	2	7470,5277,	0,648107,
chr1	21613969	22191482	chr1:21613969..21621439-chr1:22187617..22191482,2	200	.	21613969	22191482	0	2	7470,3865,	0,573648,
chr1	21627938	22267353	chr1:21627938..21632371-chr1:22262076..22267353,2	200	.	21627938	22267353	0	2	4433,5277,	0,634138,
chr1	21913005	22267353	chr1:21913005..21914729-chr1:22262076..22267353,2	200	.	21913005	22267353	0	2	1724,5277,	0,349071,
chr1	22018006	22267353	chr1:22018006..22022707-chr1:22262076..22267353,2	200	.	22018006	22267353	0	2	4701,5277,	0,244070,
chr1	22262076	23505336	chr1:22262076..22267353-chr1:23503204..23505336,2	200	.	22262076	23505336	0	2	5277,2132,	0,1241128,
chr1	22580392	23368271	chr1:22580392..22582780-chr1:23366944..23368271,2	200	.	22580392	23368271	0	2	2388,1327,	0,786552,
chr1	22776675	23521369	chr1:22776675..22780248-chr1:23519713..23521369,2	200	.	22776675	23521369	0	2	3573,1656,	0,743038,
chr1	22776675	23068917	chr1:22776675..22780248-chr1:23065065..23068917,3	200	.	22776675	23068917	0	2	3573,3852,	0,288390,
chr1	22824484	23672883	chr1:22824484..22832437-chr1:23669033..23672883,2	200	.	22824484	23672883	0	2	7953,3850,	0,844549,
chr1	22962464	23387457	chr1:22962464..22964731-chr1:23385617..23387457,2	200	.	22962464	23387457	0	2	2267,1840,	0,423153,
chr1	22987551	23190601	chr1:22987551..22991339-chr1:23186063..23190601,2	200	.	22987551	23190601	0	2	3788,4538,	0,198512,
chr1	23032595	24153357	chr1:23032595..23043379-chr1:24150080..24153357,2	200	.	23032595	24153357	0	2	10784,3277,	0,1117485,
chr1	23032595	24120586	chr1:23032595..23043379-chr1:24116140..24120586,2	200	.	23032595	24120586	0	2	10784,4446,	0,1083545,
chr1	23032595	23731439	chr1:23032595..23043379-chr1:23728783..23731439,3	200	.	23032595	23731439	0	2	10784,2656,	0,696188,
chr1	23032595	23698161	chr1:23032595..23043379-chr1:23693489..23698161,2	200	.	23032595	23698161	0	2	10784,4672,	0,660894,
chr1	23032595	23672883	chr1:23032595..23043379-chr1:23669033..23672883,4	200	.	23032595	23672883	0	2	10784,3850,	0,636438,
chr1	23032595	23521369	chr1:23032595..23043379-chr1:23519713..23521369,3	200	.	23032595	23521369	0	2	10784,1656,	0,487118,
chr1	23032595	23293005	chr1:23032595..23043379-chr1:23290667..23293005,2	200	.	23032595	23293005	0	2	10784,2338,	0,258072,
chr1	23032595	23244973	chr1:23032595..23043379-chr1:23240933..23244973,2	200	.	23032595	23244973	0	2	10784,4040,	0,208338,
chr1	23032595	23236222	chr1:23032595..23043379-chr1:23233701..23236222,2	200	.	23032595	23236222	0	2	10784,2521,	0,201106,
chr1	23032595	23207168	chr1:23032595..23043379-chr1:23204639..23207168,2	200	.	23032595	23207168	0	2	10784,2529,	0,172044,
chr1	23032595	23200172	chr1:23032595..23043379-chr1:23198534..23200172,3	200	.	23032595	23200172	0	2	10784,1638,	0,165939,
chr1	23032595	23190601	chr1:23032595..23043379-chr1:23186063..23190601,2	200	.	23032595	23190601	0	2	10784,4538,	0,153468,
chr1	23032595	23179619	chr1:23032595..23043379-chr1:23177865..23179619,5	200	.	23032595	23179619	0	2	10784,1754,	0,145270,
chr1	23032595	23084474	chr1:23032595..23043379-chr1:23072293..23084474,12	200	.	23032595	23084474	0	2	10784,12181,	0,39698,
chr1	23032595	23068917	chr1:23032595..23043379-chr1:23065065..23068917,8	200	.	23032595	23068917	0	2	10784,3852,	0,32470,
chr1	23669033	24530395	chr1:23669033..23672883-chr1:24528120..24530395,2	200	.	23669033	24530395	0	2	3850,2275,	0,859087,
chr1	23884083	24746767	chr1:23884083..23891617-chr1:24741585..24746767,2	200	.	23884083	24746767	0	2	7534,5182,	0,857502,
chr1	23884083	24153357	chr1:23884083..23891617-chr1:24150080..24153357,2	200	.	23884083	24153357	0	2	7534,3277,	0,265997,
chr1	24103791	24120586	chr1:24103791..24108178-chr1:24116140..24120586,5	200	.	24103791	24120586	0	2	4387,4446,	0,12349,
chr1	24116140	24290083	chr1:24116140..24120586-chr1:24284398..24290083,2	200	.	24116140	24290083	0	2	4446,5685,	0,168258,
chr1	24116140	24128644	chr1:24116140..24120586-chr1:24125033..24128644,6	200	.	24116140	24128644	0	2	4446,3611,	0,8893,
chr1	25515156	26497558	chr1:25515156..25522983-chr1:26495815..26497558,2	200	.	25515156	26497558	0	2	7827,1743,	0,980659,
chr1	26105492	26326491	chr1:26105492..26116858-chr1:26323083..26326491,2	200	.	26105492	26326491	0	2	11366,3408,	0,217591,
chr1	26131065	26326491	chr1:26131065..26135198-chr1:26323083..26326491,2	200	.	26131065	26326491	0	2	4133,3408,	0,192018,
chr1	26184691	26349475	chr1:26184691..26187157-chr1:26345740..26349475,2	200	.	26184691	26349475	0	2	2466,3735,	0,161049,
chr1	27018151	27473932	chr1:27018151..27025507-chr1:27471111..27473932,3	200	.	27018151	27473932	0	2	7356,2821,	0,452960,
chr1	27018151	27440472	chr1:27018151..27025507-chr1:27435176..27440472,3	200	.	27018151	27440472	0	2	7356,5296,	0,417025,
chr1	27097199	27340602	chr1:27097199..27101323-chr1:27334118..27340602,2	200	.	27097199	27340602	0	2	4124,6484,	0,236919,
chr1	27112181	27628892	chr1:27112181..27116962-chr1:27623409..27628892,2	200	.	27112181	27628892	0	2	4781,5483,	0,511228,
chr1	27112181	27331967	chr1:27112181..27116962-chr1:27330192..27331967,2	200	.	27112181	27331967	0	2	4781,1775,	0,218011,
chr1	27189720	27867288	chr1:27189720..27193026-chr1:27862332..27867288,2	200	.	27189720	27867288	0	2	3306,4956,	0,672612,
chr1	27189720	27723484	chr1:27189720..27193026-chr1:27717794..27723484,2	200	.	27189720	27723484	0	2	3306,5690,	0,528074,
chr1	27246922	27926482	chr1:27246922..27249754-chr1:27913121..27926482,2	200	.	27246922	27926482	0	2	2832,13361,	0,666199,
chr1	27246922	27904875	chr1:27246922..27249754-chr1:27889134..27904875,2	200	.	27246922	27904875	0	2	2832,15741,	0,642212,
chr1	27246922	27628892	chr1:27246922..27249754-chr1:27623409..27628892,2	200	.	27246922	27628892	0	2	2832,5483,	0,376487,
chr1	27330192	28587692	chr1:27330192..27331967-chr1:28584528..28587692,2	200	.	27330192	28587692	0	2	1775,3164,	0,1254336,
chr1	27738307	28697868	chr1:27738307..27741209-chr1:28695335..28697868,2	200	.	27738307	28697868	0	2	2902,2533,	0,957028,
chr1	27880568	28697868	chr1:27880568..27886083-chr1:28695335..28697868,2	200	.	27880568	28697868	0	2	5515,2533,	0,814767,
chr1	27889134	28587692	chr1:27889134..27904875-chr1:28584528..28587692,2	200	.	27889134	28587692	0	2	15741,3164,	0,695394,
chr1	28184352	28587692	chr1:28184352..28190625-chr1:28584528..28587692,2	200	.	28184352	28587692	0	2	6273,3164,	0,400176,
chr1	28448271	29452700	chr1:28448271..28450974-chr1:29447605..29452700,2	200	.	28448271	29452700	0	2	2703,5095,	0,999334,
chr1	28695335	29525366	chr1:28695335..28697868-chr1:29521942..29525366,2	200	.	28695335	29525366	0	2	2533,3424,	0,826607,
chr1	28968081	29452700	chr1:28968081..28971086-chr1:29447605..29452700,2	200	.	28968081	29452700	0	2	3005,5095,	0,479524,
chr1	28974411	29452700	chr1:28974411..28975956-chr1:29447605..29452700,2	200	.	28974411	29452700	0	2	1545,5095,	0,473194,
chr1	29061915	29530830	chr1:29061915..29065613-chr1:29526370..29530830,2	200	.	29061915	29530830	0	2	3698,4460,	0,464455,
chr1	29172970	29452700	chr1:29172970..29176629-chr1:29447605..29452700,3	200	.	29172970	29452700	0	2	3659,5095,	0,274635,
chr1	29209603	29474113	chr1:29209603..29214945-chr1:29471893..29474113,3	200	.	29209603	29474113	0	2	5342,2220,	0,262290,
chr1	29209603	29452700	chr1:29209603..29214945-chr1:29447605..29452700,3	200	.	29209603	29452700	0	2	5342,5095,	0,238002,
chr1	29222237	29452700	chr1:29222237..29224843-chr1:29447605..29452700,2	200	.	29222237	29452700	0	2	2606,5095,	0,225368,
chr1	29239549	29525366	chr1:29239549..29242056-chr1:29521942..29525366,2	200	.	29239549	29525366	0	2	2507,3424,	0,282393,
chr1	29447605	31202934	chr1:29447605..29452700-chr1:31201535..31202934,2	200	.	29447605	31202934	0	2	5095,1399,	0,1753930,
chr1	29447605	31160945	chr1:29447605..29452700-chr1:31156899..31160945,3	200	.	29447605	31160945	0	2	5095,4046,	0,1709294,
chr1	29447605	31138179	chr1:29447605..29452700-chr1:31125287..31138179,2	200	.	29447605	31138179	0	2	5095,12892,	0,1677682,
chr1	29505974	31195398	chr1:29505974..29509293-chr1:31190737..31195398,2	200	.	29505974	31195398	0	2	3319,4661,	0,1684763,
chr1	29688271	31195398	chr1:29688271..29694875-chr1:31190737..31195398,2	200	.	29688271	31195398	0	2	6604,4661,	0,1502466,
chr1	30555604	32481486	chr1:30555604..30557860-chr1:32478065..32481486,2	200	.	30555604	32481486	0	2	2256,3421,	0,1922461,
chr1	31190737	31899537	chr1:31190737..31195398-chr1:31894065..31899537,2	200	.	31190737	31899537	0	2	4661,5472,	0,703328,
chr1	31246894	32672277	chr1:31246894..31250724-chr1:32670776..32672277,3	200	.	31246894	32672277	0	2	3830,1501,	0,1423882,
chr1	31287897	32046860	chr1:31287897..31290978-chr1:32033789..32046860,2	200	.	31287897	32046860	0	2	3081,13071,	0,745892,
chr1	31374162	32208108	chr1:31374162..31380134-chr1:32201879..32208108,2	200	.	31374162	32208108	0	2	5972,6229,	0,827717,
chr1	31404385	33192170	chr1:31404385..31409046-chr1:33189726..33192170,2	200	.	31404385	33192170	0	2	4661,2444,	0,1785341,
chr1	31404385	32055870	chr1:31404385..31409046-chr1:32052832..32055870,2	200	.	31404385	32055870	0	2	4661,3038,	0,648447,
chr1	31436895	32172779	chr1:31436895..31438261-chr1:32164646..32172779,2	200	.	31436895	32172779	0	2	1366,8133,	0,727751,
chr1	32033789	33228253	chr1:32033789..32046860-chr1:33224462..33228253,2	200	.	32033789	33228253	0	2	13071,3791,	0,1190673,
chr1	32033789	32880691	chr1:32033789..32046860-chr1:32878843..32880691,2	200	.	32033789	32880691	0	2	13071,1848,	0,845054,
chr1	32080160	32805604	chr1:32080160..32087093-chr1:32796498..32805604,2	200	.	32080160	32805604	0	2	6933,9106,	0,716338,
chr1	32130803	32668510	chr1:32130803..32134212-chr1:32664415..32668510,2	200	.	32130803	32668510	0	2	3409,4095,	0,533612,
chr1	32153254	32805604	chr1:32153254..32158428-chr1:32796498..32805604,2	200	.	32153254	32805604	0	2	5174,9106,	0,643244,
chr1	32153254	32575307	chr1:32153254..32158428-chr1:32572353..32575307,2	200	.	32153254	32575307	0	2	5174,2954,	0,419099,
chr1	32153254	32539587	chr1:32153254..32158428-chr1:32537370..32539587,2	200	.	32153254	32539587	0	2	5174,2217,	0,384116,
chr1	32164646	33135101	chr1:32164646..32172779-chr1:33133416..33135101,2	200	.	32164646	33135101	0	2	8133,1685,	0,968770,
chr1	32164646	32805604	chr1:32164646..32172779-chr1:32796498..32805604,3	200	.	32164646	32805604	0	2	8133,9106,	0,631852,
chr1	32164646	32689633	chr1:32164646..32172779-chr1:32686015..32689633,2	200	.	32164646	32689633	0	2	8133,3618,	0,521369,
chr1	32164646	32568895	chr1:32164646..32172779-chr1:32565631..32568895,2	200	.	32164646	32568895	0	2	8133,3264,	0,400985,
chr1	32245586	32672277	chr1:32245586..32249320-chr1:32670776..32672277,2	200	.	32245586	32672277	0	2	3734,1501,	0,425190,
chr1	32252115	32829799	chr1:32252115..32258350-chr1:32826397..32829799,2	200	.	32252115	32829799	0	2	6235,3402,	0,574282,
chr1	32262826	32647864	chr1:32262826..32266197-chr1:32644342..32647864,2	200	.	32262826	32647864	0	2	3371,3522,	0,381516,
chr1	32402283	32647864	chr1:32402283..32405163-chr1:32644342..32647864,2	200	.	32402283	32647864	0	2	2880,3522,	0,242059,
chr1	32419316	32708978	chr1:32419316..32422771-chr1:32705152..32708978,2	200	.	32419316	32708978	0	2	3455,3826,	0,285836,
chr1	32419316	32668510	chr1:32419316..32422771-chr1:32664415..32668510,2	200	.	32419316	32668510	0	2	3455,4095,	0,245099,
chr1	32478065	32568895	chr1:32478065..32481486-chr1:32565631..32568895,4	200	.	32478065	32568895	0	2	3421,3264,	0,87566,
chr1	32478065	32530001	chr1:32478065..32481486-chr1:32526227..32530001,4	200	.	32478065	32530001	0	2	3421,3774,	0,48162,
chr1	33644593	34679044	chr1:33644593..33647926-chr1:34676491..34679044,2	200	.	33644593	34679044	0	2	3333,2553,	0,1031898,
chr1	35323901	35659518	chr1:35323901..35326412-chr1:35656834..35659518,2	200	.	35323901	35659518	0	2	2511,2684,	0,332933,
chr1	35380798	35735808	chr1:35380798..35382359-chr1:35733733..35735808,2	200	.	35380798	35735808	0	2	1561,2075,	0,352935,
chr1	35448971	35879942	chr1:35448971..35452014-chr1:35877717..35879942,2	200	.	35448971	35879942	0	2	3043,2225,	0,428746,
chr1	35466171	36275534	chr1:35466171..35469258-chr1:36271627..36275534,2	200	.	35466171	36275534	0	2	3087,3907,	0,805456,
chr1	35543692	37406303	chr1:35543692..35546607-chr1:37402588..37406303,2	200	.	35543692	37406303	0	2	2915,3715,	0,1858896,
chr1	35608611	36108951	chr1:35608611..35615396-chr1:36105784..36108951,2	200	.	35608611	36108951	0	2	6785,3167,	0,497173,
chr1	36183330	38130065	chr1:36183330..36185960-chr1:38125610..38130065,2	200	.	36183330	38130065	0	2	2630,4455,	0,1942280,
chr1	36271627	37981580	chr1:36271627..36275534-chr1:37979109..37981580,2	200	.	36271627	37981580	0	2	3907,2471,	0,1707482,
chr1	36553090	36887657	chr1:36553090..36557654-chr1:36884479..36887657,2	200	.	36553090	36887657	0	2	4564,3178,	0,331389,
chr1	36553090	36854498	chr1:36553090..36557654-chr1:36851003..36854498,3	200	.	36553090	36854498	0	2	4564,3495,	0,297913,
chr1	36553090	36843655	chr1:36553090..36557654-chr1:36837860..36843655,2	200	.	36553090	36843655	0	2	4564,5795,	0,284770,
chr1	36560071	36819956	chr1:36560071..36565571-chr1:36815809..36819956,2	200	.	36560071	36819956	0	2	5500,4147,	0,255738,
chr1	36579460	36790870	chr1:36579460..36583036-chr1:36785830..36790870,2	200	.	36579460	36790870	0	2	3576,5040,	0,206370,
chr1	36587938	37946229	chr1:36587938..36595112-chr1:37936090..37946229,2	200	.	36587938	37946229	0	2	7174,10139,	0,1348152,
chr1	36587938	36931166	chr1:36587938..36595112-chr1:36929049..36931166,2	200	.	36587938	36931166	0	2	7174,2117,	0,341111,
chr1	36587938	36854498	chr1:36587938..36595112-chr1:36851003..36854498,2	200	.	36587938	36854498	0	2	7174,3495,	0,263065,
chr1	36587938	36790870	chr1:36587938..36595112-chr1:36785830..36790870,4	200	.	36587938	36790870	0	2	7174,5040,	0,197892,
chr1	36613971	37039374	chr1:36613971..36618490-chr1:37033542..37039374,2	200	.	36613971	37039374	0	2	4519,5832,	0,419571,
chr1	36613971	36868577	chr1:36613971..36618490-chr1:36865726..36868577,2	200	.	36613971	36868577	0	2	4519,2851,	0,251755,
chr1	36613971	36854498	chr1:36613971..36618490-chr1:36851003..36854498,2	200	.	36613971	36854498	0	2	4519,3495,	0,237032,
chr1	36613971	36843655	chr1:36613971..36618490-chr1:36837860..36843655,2	200	.	36613971	36843655	0	2	4519,5795,	0,223889,
chr1	36613971	36790870	chr1:36613971..36618490-chr1:36785830..36790870,4	200	.	36613971	36790870	0	2	4519,5040,	0,171859,
chr1	36613971	36774860	chr1:36613971..36618490-chr1:36771208..36774860,2	200	.	36613971	36774860	0	2	4519,3652,	0,157237,
chr1	36620210	37110455	chr1:36620210..36624721-chr1:37108144..37110455,2	200	.	36620210	37110455	0	2	4511,2311,	0,487934,
chr1	36620210	36854498	chr1:36620210..36624721-chr1:36851003..36854498,2	200	.	36620210	36854498	0	2	4511,3495,	0,230793,
chr1	36620210	36819956	chr1:36620210..36624721-chr1:36815809..36819956,2	200	.	36620210	36819956	0	2	4511,4147,	0,195599,
chr1	36620210	36790870	chr1:36620210..36624721-chr1:36785830..36790870,2	200	.	36620210	36790870	0	2	4511,5040,	0,165620,
chr1	36625390	36854498	chr1:36625390..36628762-chr1:36851003..36854498,2	200	.	36625390	36854498	0	2	3372,3495,	0,225613,
chr1	36625390	36790870	chr1:36625390..36628762-chr1:36785830..36790870,3	200	.	36625390	36790870	0	2	3372,5040,	0,160440,
chr1	36636393	36790870	chr1:36636393..36642576-chr1:36785830..36790870,2	200	.	36636393	36790870	0	2	6183,5040,	0,149437,
chr1	36652570	36854498	chr1:36652570..36654744-chr1:36851003..36854498,3	200	.	36652570	36854498	0	2	2174,3495,	0,198433,
chr1	36688222	36774860	chr1:36688222..36691751-chr1:36771208..36774860,6	200	.	36688222	36774860	0	2	3529,3652,	0,82986,
chr1	36764498	37946229	chr1:36764498..36767691-chr1:37936090..37946229,2	200	.	36764498	37946229	0	2	3193,10139,	0,1171592,
chr1	36851003	37946229	chr1:36851003..36854498-chr1:37936090..37946229,2	200	.	36851003	37946229	0	2	3495,10139,	0,1085087,
chr1	36862348	38020794	chr1:36862348..36865085-chr1:38018858..38020794,2	200	.	36862348	38020794	0	2	2737,1936,	0,1156510,
chr1	36862348	37946229	chr1:36862348..36865085-chr1:37936090..37946229,2	200	.	36862348	37946229	0	2	2737,10139,	0,1073742,
chr1	36915388	37764267	chr1:36915388..36917506-chr1:37762616..37764267,2	200	.	36915388	37764267	0	2	2118,1651,	0,847228,
chr1	36929049	37946229	chr1:36929049..36931166-chr1:37936090..37946229,2	200	.	36929049	37946229	0	2	2117,10139,	0,1007041,
chr1	37051809	38063027	chr1:37051809..37054816-chr1:38060379..38063027,3	200	.	37051809	38063027	0	2	3007,2648,	0,1008570,
chr1	37070082	38020794	chr1:37070082..37081021-chr1:38018858..38020794,2	200	.	37070082	38020794	0	2	10939,1936,	0,948776,
chr1	37070082	37946229	chr1:37070082..37081021-chr1:37936090..37946229,2	200	.	37070082	37946229	0	2	10939,10139,	0,866008,
chr1	37171049	37946229	chr1:37171049..37175668-chr1:37936090..37946229,2	200	.	37171049	37946229	0	2	4619,10139,	0,765041,
chr1	37276349	37946229	chr1:37276349..37285925-chr1:37936090..37946229,3	200	.	37276349	37946229	0	2	9576,10139,	0,659741,
chr1	37290279	37946229	chr1:37290279..37292179-chr1:37936090..37946229,2	200	.	37290279	37946229	0	2	1900,10139,	0,645811,
chr1	37348528	37946229	chr1:37348528..37350873-chr1:37936090..37946229,2	200	.	37348528	37946229	0	2	2345,10139,	0,587562,
chr1	37725430	37946229	chr1:37725430..37732012-chr1:37936090..37946229,2	200	.	37725430	37946229	0	2	6582,10139,	0,210660,
chr1	37963611	39881070	chr1:37963611..37965683-chr1:39870188..39881070,2	200	.	37963611	39881070	0	2	2072,10882,	0,1906577,
chr1	38469304	39762177	chr1:38469304..38472888-chr1:39756886..39762177,2	200	.	38469304	39762177	0	2	3584,5291,	0,1287582,
chr1	38469304	39574245	chr1:38469304..38472888-chr1:39567967..39574245,2	200	.	38469304	39574245	0	2	3584,6278,	0,1098663,
chr1	38469304	39204528	chr1:38469304..38472888-chr1:39201030..39204528,2	200	.	38469304	39204528	0	2	3584,3498,	0,731726,
chr1	38469304	39168366	chr1:38469304..38472888-chr1:39164318..39168366,2	200	.	38469304	39168366	0	2	3584,4048,	0,695014,
chr1	38474228	40104079	chr1:38474228..38480051-chr1:40102175..40104079,2	200	.	38474228	40104079	0	2	5823,1904,	0,1627947,
chr1	38474228	39651323	chr1:38474228..38480051-chr1:39648729..39651323,2	200	.	38474228	39651323	0	2	5823,2594,	0,1174501,
chr1	38474228	39327418	chr1:38474228..38480051-chr1:39324145..39327418,2	200	.	38474228	39327418	0	2	5823,3273,	0,849917,
chr1	39336862	39948267	chr1:39336862..39341385-chr1:39944104..39948267,2	200	.	39336862	39948267	0	2	4523,4163,	0,607242,
chr1	39454092	39957803	chr1:39454092..39458996-chr1:39953632..39957803,2	200	.	39454092	39957803	0	2	4904,4171,	0,499540,
chr1	39567967	40042850	chr1:39567967..39574245-chr1:40039958..40042850,3	200	.	39567967	40042850	0	2	6278,2892,	0,471991,
chr1	39567967	40031277	chr1:39567967..39574245-chr1:40027819..40031277,2	200	.	39567967	40031277	0	2	6278,3458,	0,459852,
chr1	39567967	39957803	chr1:39567967..39574245-chr1:39953632..39957803,4	200	.	39567967	39957803	0	2	6278,4171,	0,385665,
chr1	39567967	39881070	chr1:39567967..39574245-chr1:39870188..39881070,3	200	.	39567967	39881070	0	2	6278,10882,	0,302221,
chr1	39596576	39881070	chr1:39596576..39599775-chr1:39870188..39881070,5	200	.	39596576	39881070	0	2	3199,10882,	0,273612,
chr1	39656615	39957803	chr1:39656615..39662591-chr1:39953632..39957803,4	200	.	39656615	39957803	0	2	5976,4171,	0,297017,
chr1	39656615	39881070	chr1:39656615..39662591-chr1:39870188..39881070,4	200	.	39656615	39881070	0	2	5976,10882,	0,213573,
chr1	39669268	40042850	chr1:39669268..39672629-chr1:40039958..40042850,2	200	.	39669268	40042850	0	2	3361,2892,	0,370690,
chr1	40504411	41854393	chr1:40504411..40507786-chr1:41844906..41854393,2	200	.	40504411	41854393	0	2	3375,9487,	0,1340495,
chr1	40504411	40917433	chr1:40504411..40507786-chr1:40914240..40917433,2	200	.	40504411	40917433	0	2	3375,3193,	0,409829,
chr1	40648831	41332588	chr1:40648831..40651450-chr1:41323727..41332588,2	200	.	40648831	41332588	0	2	2619,8861,	0,674896,
chr1	40844714	41252836	chr1:40844714..40846439-chr1:41248164..41252836,2	200	.	40844714	41252836	0	2	1725,4672,	0,403450,
chr1	42216831	43313973	chr1:42216831..42221827-chr1:43310208..43313973,2	200	.	42216831	43313973	0	2	4996,3765,	0,1093377,
chr1	42631406	43149312	chr1:42631406..42636504-chr1:43146244..43149312,2	200	.	42631406	43149312	0	2	5098,3068,	0,514838,
chr1	42920437	44282688	chr1:42920437..42923576-chr1:44276713..44282688,2	200	.	42920437	44282688	0	2	3139,5975,	0,1356276,
chr1	43388022	44401664	chr1:43388022..43391662-chr1:44396642..44401664,2	200	.	43388022	44401664	0	2	3640,5022,	0,1008620,
chr1	43397282	44401664	chr1:43397282..43409224-chr1:44396642..44401664,3	200	.	43397282	44401664	0	2	11942,5022,	0,999360,
chr1	43397282	44118142	chr1:43397282..43409224-chr1:44114864..44118142,2	200	.	43397282	44118142	0	2	11942,3278,	0,717582,
chr1	43637282	44373471	chr1:43637282..43639179-chr1:44360544..44373471,2	200	.	43637282	44373471	0	2	1897,12927,	0,723262,
chr1	43670271	44175157	chr1:43670271..43676883-chr1:44170252..44175157,3	200	.	43670271	44175157	0	2	6612,4905,	0,499981,
chr1	43744672	44497751	chr1:43744672..43746136-chr1:44494203..44497751,2	200	.	43744672	44497751	0	2	1464,3548,	0,749531,
chr1	43747168	44175157	chr1:43747168..43754246-chr1:44170252..44175157,2	200	.	43747168	44175157	0	2	7078,4905,	0,423084,
chr1	43747168	44071581	chr1:43747168..43754246-chr1:44064984..44071581,2	200	.	43747168	44071581	0	2	7078,6597,	0,317816,
chr1	43747168	44050112	chr1:43747168..43754246-chr1:44039904..44050112,2	200	.	43747168	44050112	0	2	7078,10208,	0,292736,
chr1	43776752	44118142	chr1:43776752..43780004-chr1:44114864..44118142,2	200	.	43776752	44118142	0	2	3252,3278,	0,338112,
chr1	43794932	44401664	chr1:43794932..43797779-chr1:44396642..44401664,2	200	.	43794932	44401664	0	2	2847,5022,	0,601710,
chr1	43822613	44473206	chr1:43822613..43826847-chr1:44471181..44473206,2	200	.	43822613	44473206	0	2	4234,2025,	0,648568,
chr1	43822613	44431992	chr1:43822613..43826847-chr1:44430218..44431992,2	200	.	43822613	44431992	0	2	4234,1774,	0,607605,
chr1	43831325	44437906	chr1:43831325..43835425-chr1:44435274..44437906,2	200	.	43831325	44437906	0	2	4100,2632,	0,603949,
chr1	43884327	44447373	chr1:43884327..43891713-chr1:44443371..44447373,3	200	.	43884327	44447373	0	2	7386,4002,	0,559044,
chr1	43917986	44488132	chr1:43917986..43921008-chr1:44485381..44488132,2	200	.	43917986	44488132	0	2	3022,2751,	0,567395,
chr1	43917986	44447373	chr1:43917986..43921008-chr1:44443371..44447373,2	200	.	43917986	44447373	0	2	3022,4002,	0,525385,
chr1	43917986	44243552	chr1:43917986..43921008-chr1:44240967..44243552,2	200	.	43917986	44243552	0	2	3022,2585,	0,322981,
chr1	43917986	44175157	chr1:43917986..43921008-chr1:44170252..44175157,2	200	.	43917986	44175157	0	2	3022,4905,	0,252266,
chr1	43917986	44141519	chr1:43917986..43921008-chr1:44139865..44141519,2	200	.	43917986	44141519	0	2	3022,1654,	0,221879,
chr1	43917986	44118142	chr1:43917986..43921008-chr1:44114864..44118142,2	200	.	43917986	44118142	0	2	3022,3278,	0,196878,
chr1	43917986	44071581	chr1:43917986..43921008-chr1:44064984..44071581,4	200	.	43917986	44071581	0	2	3022,6597,	0,146998,
chr1	43936322	44488132	chr1:43936322..43943491-chr1:44485381..44488132,2	200	.	43936322	44488132	0	2	7169,2751,	0,549059,
chr1	43936322	44175157	chr1:43936322..43943491-chr1:44170252..44175157,3	200	.	43936322	44175157	0	2	7169,4905,	0,233930,
chr1	43957251	44202735	chr1:43957251..43962168-chr1:44200171..44202735,2	200	.	43957251	44202735	0	2	4917,2564,	0,242920,
chr1	43957251	44175157	chr1:43957251..43962168-chr1:44170252..44175157,2	200	.	43957251	44175157	0	2	4917,4905,	0,213001,
chr1	43983163	44447373	chr1:43983163..43992041-chr1:44443371..44447373,2	200	.	43983163	44447373	0	2	8878,4002,	0,460208,
chr1	43983163	44437906	chr1:43983163..43992041-chr1:44435274..44437906,2	200	.	43983163	44437906	0	2	8878,2632,	0,452111,
chr1	43983163	44401664	chr1:43983163..43992041-chr1:44396642..44401664,3	200	.	43983163	44401664	0	2	8878,5022,	0,413479,
chr1	43995130	44175157	chr1:43995130..43999876-chr1:44170252..44175157,2	200	.	43995130	44175157	0	2	4746,4905,	0,175122,
chr1	43995130	44050112	chr1:43995130..43999876-chr1:44039904..44050112,4	200	.	43995130	44050112	0	2	4746,10208,	0,44774,
chr1	44004670	44442836	chr1:44004670..44010861-chr1:44439731..44442836,2	200	.	44004670	44442836	0	2	6191,3105,	0,435061,
chr1	44004670	44414494	chr1:44004670..44010861-chr1:44411691..44414494,2	200	.	44004670	44414494	0	2	6191,2803,	0,407021,
chr1	44004670	44118142	chr1:44004670..44010861-chr1:44114864..44118142,4	200	.	44004670	44118142	0	2	6191,3278,	0,110194,
chr1	44073427	45276449	chr1:44073427..44083691-chr1:45271009..45276449,2	200	.	44073427	45276449	0	2	10264,5440,	0,1197582,
chr1	44170252	45276449	chr1:44170252..44175157-chr1:45271009..45276449,2	200	.	44170252	45276449	0	2	4905,5440,	0,1100757,
chr1	44170252	45207307	chr1:44170252..44175157-chr1:45203640..45207307,2	200	.	44170252	45207307	0	2	4905,3667,	0,1033388,
chr1	44299000	45276449	chr1:44299000..44302460-chr1:45271009..45276449,2	200	.	44299000	45276449	0	2	3460,5440,	0,972009,
chr1	44403657	45207307	chr1:44403657..44406509-chr1:45203640..45207307,2	200	.	44403657	45207307	0	2	2852,3667,	0,799983,
chr1	44443371	45099267	chr1:44443371..44447373-chr1:45096275..45099267,2	200	.	44443371	45099267	0	2	4002,2992,	0,652904,
chr1	44764949	45807250	chr1:44764949..44774033-chr1:45803939..45807250,2	200	.	44764949	45807250	0	2	9084,3311,	0,1038990,
chr1	44949418	45207307	chr1:44949418..44952792-chr1:45203640..45207307,2	200	.	44949418	45207307	0	2	3374,3667,	0,254222,
chr1	45171361	46600218	chr1:45171361..45174813-chr1:46596165..46600218,2	200	.	45171361	46600218	0	2	3452,4053,	0,1424804,
chr1	45203640	46155290	chr1:45203640..45207307-chr1:46150915..46155290,2	200	.	45203640	46155290	0	2	3667,4375,	0,947275,
chr1	45308014	46770272	chr1:45308014..45309353-chr1:46766024..46770272,2	200	.	45308014	46770272	0	2	1339,4248,	0,1458010,
chr1	45389168	46155290	chr1:45389168..45393734-chr1:46150915..46155290,2	200	.	45389168	46155290	0	2	4566,4375,	0,761747,
chr1	45475920	46155290	chr1:45475920..45479355-chr1:46150915..46155290,2	200	.	45475920	46155290	0	2	3435,4375,	0,674995,
chr1	45803939	46600218	chr1:45803939..45807250-chr1:46596165..46600218,3	200	.	45803939	46600218	0	2	3311,4053,	0,792226,
chr1	45964042	46155290	chr1:45964042..45967345-chr1:46150915..46155290,2	200	.	45964042	46155290	0	2	3303,4375,	0,186873,
chr1	46015094	46810376	chr1:46015094..46018116-chr1:46805075..46810376,2	200	.	46015094	46810376	0	2	3022,5301,	0,789981,
chr1	46048405	46534647	chr1:46048405..46053056-chr1:46532040..46534647,2	200	.	46048405	46534647	0	2	4651,2607,	0,483635,
chr1	46088604	46270633	chr1:46088604..46090453-chr1:46267236..46270633,2	200	.	46088604	46270633	0	2	1849,3397,	0,178632,
chr1	46766024	47879060	chr1:46766024..46770272-chr1:47870610..47879060,2	200	.	46766024	47879060	0	2	4248,8450,	0,1104586,
chr1	46805075	47879060	chr1:46805075..46810376-chr1:47870610..47879060,2	200	.	46805075	47879060	0	2	5301,8450,	0,1065535,
chr1	46894306	47223042	chr1:46894306..46900414-chr1:47221411..47223042,2	200	.	46894306	47223042	0	2	6108,1631,	0,327105,
chr1	47108708	47879060	chr1:47108708..47114021-chr1:47870610..47879060,2	200	.	47108708	47879060	0	2	5313,8450,	0,761902,
chr1	47870610	48639903	chr1:47870610..47879060-chr1:48637768..48639903,2	200	.	47870610	48639903	0	2	8450,2135,	0,767158,
chr1	47870610	48284937	chr1:47870610..47879060-chr1:48282906..48284937,2	200	.	47870610	48284937	0	2	8450,2031,	0,412296,
chr1	50620505	51703633	chr1:50620505..50622861-chr1:51700784..51703633,2	200	.	50620505	51703633	0	2	2356,2849,	0,1080279,
chr1	50884443	52220144	chr1:50884443..50893029-chr1:52214707..52220144,2	200	.	50884443	52220144	0	2	8586,5437,	0,1330264,
chr1	50884443	51530681	chr1:50884443..50893029-chr1:51523586..51530681,2	200	.	50884443	51530681	0	2	8586,7095,	0,639143,
chr1	50884443	51437838	chr1:50884443..50893029-chr1:51431952..51437838,5	200	.	50884443	51437838	0	2	8586,5886,	0,547509,
chr1	51129312	51426770	chr1:51129312..51134093-chr1:51424300..51426770,2	200	.	51129312	51426770	0	2	4781,2470,	0,294988,
chr1	51212211	51437838	chr1:51212211..51215410-chr1:51431952..51437838,2	200	.	51212211	51437838	0	2	3199,5886,	0,219741,
chr1	51778458	53482498	chr1:51778458..51785465-chr1:53479814..53482498,2	200	.	51778458	53482498	0	2	7007,2684,	0,1701356,
chr1	51999654	52523994	chr1:51999654..52001910-chr1:52519914..52523994,2	200	.	51999654	52523994	0	2	2256,4080,	0,520260,
chr1	52094587	52609706	chr1:52094587..52098075-chr1:52606321..52609706,2	200	.	52094587	52609706	0	2	3488,3385,	0,511734,
chr1	52173574	53794957	chr1:52173574..52177763-chr1:53785986..53794957,2	200	.	52173574	53794957	0	2	4189,8971,	0,1612412,
chr1	52342810	52833500	chr1:52342810..52347030-chr1:52829590..52833500,3	200	.	52342810	52833500	0	2	4220,3910,	0,486780,
chr1	52342810	52500498	chr1:52342810..52347030-chr1:52497227..52500498,2	200	.	52342810	52500498	0	2	4220,3271,	0,154417,
chr1	52342810	52437341	chr1:52342810..52347030-chr1:52433619..52437341,4	200	.	52342810	52437341	0	2	4220,3722,	0,90809,
chr1	52361066	53394560	chr1:52361066..52365881-chr1:53392041..53394560,2	200	.	52361066	53394560	0	2	4815,2519,	0,1030975,
chr1	52361066	52833500	chr1:52361066..52365881-chr1:52829590..52833500,2	200	.	52361066	52833500	0	2	4815,3910,	0,468524,
chr1	53067153	54860102	chr1:53067153..53069510-chr1:54856488..54860102,2	200	.	53067153	54860102	0	2	2357,3614,	0,1789335,
chr1	53133462	53613532	chr1:53133462..53137584-chr1:53610719..53613532,2	200	.	53133462	53613532	0	2	4122,2813,	0,477257,
chr1	53385552	53558416	chr1:53385552..53388111-chr1:53547195..53558416,2	200	.	53385552	53558416	0	2	2559,11221,	0,161643,
chr1	53392041	53677168	chr1:53392041..53394560-chr1:53675223..53677168,2	200	.	53392041	53677168	0	2	2519,1945,	0,283182,
chr1	53392041	53634721	chr1:53392041..53394560-chr1:53629189..53634721,2	200	.	53392041	53634721	0	2	2519,5532,	0,237148,
chr1	53392041	53572065	chr1:53392041..53394560-chr1:53559149..53572065,2	200	.	53392041	53572065	0	2	2519,12916,	0,167108,
chr1	53770978	54875769	chr1:53770978..53774412-chr1:54871415..54875769,2	200	.	53770978	54875769	0	2	3434,4354,	0,1100437,
chr1	53785986	54875769	chr1:53785986..53794957-chr1:54871415..54875769,2	200	.	53785986	54875769	0	2	8971,4354,	0,1085429,
chr1	54196138	54747679	chr1:54196138..54201901-chr1:54736214..54747679,2	200	.	54196138	54747679	0	2	5763,11465,	0,540076,
chr1	54196138	54588662	chr1:54196138..54201901-chr1:54583542..54588662,2	200	.	54196138	54588662	0	2	5763,5120,	0,387404,
chr1	54339136	55683523	chr1:54339136..54343115-chr1:55676749..55683523,2	200	.	54339136	55683523	0	2	3979,6774,	0,1337613,
chr1	54421538	54875769	chr1:54421538..54423882-chr1:54871415..54875769,2	200	.	54421538	54875769	0	2	2344,4354,	0,449877,
chr1	54474543	54803055	chr1:54474543..54487342-chr1:54799639..54803055,2	200	.	54474543	54803055	0	2	12799,3416,	0,325096,
chr1	54516765	54956621	chr1:54516765..54520713-chr1:54952178..54956621,2	200	.	54516765	54956621	0	2	3948,4443,	0,435413,
chr1	54516765	54747679	chr1:54516765..54520713-chr1:54736214..54747679,3	200	.	54516765	54747679	0	2	3948,11465,	0,219449,
chr1	54516765	54732778	chr1:54516765..54520713-chr1:54727905..54732778,2	200	.	54516765	54732778	0	2	3948,4873,	0,211140,
chr1	54516765	54720733	chr1:54516765..54520713-chr1:54711812..54720733,2	200	.	54516765	54720733	0	2	3948,8921,	0,195047,
chr1	54516765	54667778	chr1:54516765..54520713-chr1:54665025..54667778,2	200	.	54516765	54667778	0	2	3948,2753,	0,148260,
chr1	55445484	55683523	chr1:55445484..55449033-chr1:55676749..55683523,2	200	.	55445484	55683523	0	2	3549,6774,	0,231265,
chr1	55524892	55683523	chr1:55524892..55533808-chr1:55676749..55683523,3	200	.	55524892	55683523	0	2	8916,6774,	0,151857,
chr1	55987780	57046786	chr1:55987780..55991473-chr1:57042234..57046786,2	200	.	55987780	57046786	0	2	3693,4552,	0,1054454,
chr1	56096177	57046786	chr1:56096177..56101544-chr1:57042234..57046786,2	200	.	56096177	57046786	0	2	5367,4552,	0,946057,
chr1	56134763	57046786	chr1:56134763..56139940-chr1:57042234..57046786,2	200	.	56134763	57046786	0	2	5177,4552,	0,907471,
chr1	56528726	57046786	chr1:56528726..56532414-chr1:57042234..57046786,2	200	.	56528726	57046786	0	2	3688,4552,	0,513508,
chr1	56615015	57046786	chr1:56615015..56617070-chr1:57042234..57046786,2	200	.	56615015	57046786	0	2	2055,4552,	0,427219,
chr1	57281199	57957512	chr1:57281199..57283722-chr1:57954298..57957512,2	200	.	57281199	57957512	0	2	2523,3214,	0,673099,
chr1	59010650	60199193	chr1:59010650..59013507-chr1:60194576..60199193,2	200	.	59010650	60199193	0	2	2857,4617,	0,1183926,
chr1	59049049	60199193	chr1:59049049..59052438-chr1:60194576..60199193,3	200	.	59049049	60199193	0	2	3389,4617,	0,1145527,
chr1	59082170	60199193	chr1:59082170..59086506-chr1:60194576..60199193,2	200	.	59082170	60199193	0	2	4336,4617,	0,1112406,
chr1	59184994	60199193	chr1:59184994..59194814-chr1:60194576..60199193,4	200	.	59184994	60199193	0	2	9820,4617,	0,1009582,
chr1	59226775	60199193	chr1:59226775..59230833-chr1:60194576..60199193,2	200	.	59226775	60199193	0	2	4058,4617,	0,967801,
chr1	59226775	60023422	chr1:59226775..59230833-chr1:60013143..60023422,2	200	.	59226775	60023422	0	2	4058,10279,	0,786368,
chr1	59237600	60199193	chr1:59237600..59242113-chr1:60194576..60199193,3	200	.	59237600	60199193	0	2	4513,4617,	0,956976,
chr1	59247421	60226799	chr1:59247421..59252757-chr1:60223949..60226799,2	200	.	59247421	60226799	0	2	5336,2850,	0,976528,
chr1	59247421	60218948	chr1:59247421..59252757-chr1:60213545..60218948,4	200	.	59247421	60218948	0	2	5336,5403,	0,966124,
chr1	59247421	60199193	chr1:59247421..59252757-chr1:60194576..60199193,5	200	.	59247421	60199193	0	2	5336,4617,	0,947155,
chr1	59247421	60174218	chr1:59247421..59252757-chr1:60171141..60174218,2	200	.	59247421	60174218	0	2	5336,3077,	0,923720,
chr1	59247421	60169992	chr1:59247421..59252757-chr1:60162609..60169992,3	200	.	59247421	60169992	0	2	5336,7383,	0,915188,
chr1	59247421	59871538	chr1:59247421..59252757-chr1:59867115..59871538,2	200	.	59247421	59871538	0	2	5336,4423,	0,619694,
chr1	59247421	59835255	chr1:59247421..59252757-chr1:59830230..59835255,5	200	.	59247421	59835255	0	2	5336,5025,	0,582809,
chr1	59247421	59802766	chr1:59247421..59252757-chr1:59793433..59802766,2	200	.	59247421	59802766	0	2	5336,9333,	0,546012,
chr1	59247421	59775423	chr1:59247421..59252757-chr1:59771095..59775423,2	200	.	59247421	59775423	0	2	5336,4328,	0,523674,
chr1	59268181	60199193	chr1:59268181..59274359-chr1:60194576..60199193,2	200	.	59268181	60199193	0	2	6178,4617,	0,926395,
chr1	59279795	59781894	chr1:59279795..59284233-chr1:59777667..59781894,2	200	.	59279795	59781894	0	2	4438,4227,	0,497872,
chr1	59314150	60199193	chr1:59314150..59316601-chr1:60194576..60199193,2	200	.	59314150	60199193	0	2	2451,4617,	0,880426,
chr1	59368450	59775423	chr1:59368450..59370900-chr1:59771095..59775423,2	200	.	59368450	59775423	0	2	2450,4328,	0,402645,
chr1	59478239	60199193	chr1:59478239..59483099-chr1:60194576..60199193,2	200	.	59478239	60199193	0	2	4860,4617,	0,716337,
chr1	59478239	59781894	chr1:59478239..59483099-chr1:59777667..59781894,3	200	.	59478239	59781894	0	2	4860,4227,	0,299428,
chr1	59509262	60199193	chr1:59509262..59513210-chr1:60194576..60199193,3	200	.	59509262	60199193	0	2	3948,4617,	0,685314,
chr1	59520057	60199193	chr1:59520057..59525132-chr1:60194576..60199193,3	200	.	59520057	60199193	0	2	5075,4617,	0,674519,
chr1	59526701	60199193	chr1:59526701..59532874-chr1:60194576..60199193,2	200	.	59526701	60199193	0	2	6173,4617,	0,667875,
chr1	59542081	60199193	chr1:59542081..59543619-chr1:60194576..60199193,2	200	.	59542081	60199193	0	2	1538,4617,	0,652495,
chr1	59547198	60199193	chr1:59547198..59551038-chr1:60194576..60199193,2	200	.	59547198	60199193	0	2	3840,4617,	0,647378,
chr1	59563144	60199193	chr1:59563144..59570758-chr1:60194576..60199193,2	200	.	59563144	60199193	0	2	7614,4617,	0,631432,
chr1	59574844	60199193	chr1:59574844..59584221-chr1:60194576..60199193,7	200	.	59574844	60199193	0	2	9377,4617,	0,619732,
chr1	59588892	60199193	chr1:59588892..59596153-chr1:60194576..60199193,2	200	.	59588892	60199193	0	2	7261,4617,	0,605684,
chr1	59588892	59781894	chr1:59588892..59596153-chr1:59777667..59781894,3	200	.	59588892	59781894	0	2	7261,4227,	0,188775,
chr1	59588892	59775423	chr1:59588892..59596153-chr1:59771095..59775423,2	200	.	59588892	59775423	0	2	7261,4328,	0,182203,
chr1	59604392	60226799	chr1:59604392..59610972-chr1:60223949..60226799,2	200	.	59604392	60226799	0	2	6580,2850,	0,619557,
chr1	59604392	60199193	chr1:59604392..59610972-chr1:60194576..60199193,2	200	.	59604392	60199193	0	2	6580,4617,	0,590184,
chr1	59604392	60023422	chr1:59604392..59610972-chr1:60013143..60023422,3	200	.	59604392	60023422	0	2	6580,10279,	0,408751,
chr1	59604392	59835255	chr1:59604392..59610972-chr1:59830230..59835255,4	200	.	59604392	59835255	0	2	6580,5025,	0,225838,
chr1	59604392	59823076	chr1:59604392..59610972-chr1:59817212..59823076,2	200	.	59604392	59823076	0	2	6580,5864,	0,212820,
chr1	59604392	59815517	chr1:59604392..59610972-chr1:59811525..59815517,2	200	.	59604392	59815517	0	2	6580,3992,	0,207133,
chr1	59604392	59802766	chr1:59604392..59610972-chr1:59793433..59802766,2	200	.	59604392	59802766	0	2	6580,9333,	0,189041,
chr1	59604392	59775423	chr1:59604392..59610972-chr1:59771095..59775423,3	200	.	59604392	59775423	0	2	6580,4328,	0,166703,
chr1	59611755	60174218	chr1:59611755..59618495-chr1:60171141..60174218,4	200	.	59611755	60174218	0	2	6740,3077,	0,559386,
chr1	59611755	60157231	chr1:59611755..59618495-chr1:60155677..60157231,2	200	.	59611755	60157231	0	2	6740,1554,	0,543922,
chr1	59611755	60121272	chr1:59611755..59618495-chr1:60119044..60121272,2	200	.	59611755	60121272	0	2	6740,2228,	0,507289,
chr1	59611755	60112540	chr1:59611755..59618495-chr1:60110425..60112540,3	200	.	59611755	60112540	0	2	6740,2115,	0,498670,
chr1	59611755	60075214	chr1:59611755..59618495-chr1:60069291..60075214,2	200	.	59611755	60075214	0	2	6740,5923,	0,457536,
chr1	59611755	60043908	chr1:59611755..59618495-chr1:60041628..60043908,4	200	.	59611755	60043908	0	2	6740,2280,	0,429873,
chr1	59611755	59911569	chr1:59611755..59618495-chr1:59909185..59911569,2	200	.	59611755	59911569	0	2	6740,2384,	0,297430,
chr1	59611755	59905217	chr1:59611755..59618495-chr1:59901702..59905217,2	200	.	59611755	59905217	0	2	6740,3515,	0,289947,
chr1	59611755	59835255	chr1:59611755..59618495-chr1:59830230..59835255,2	200	.	59611755	59835255	0	2	6740,5025,	0,218475,
chr1	59611755	59823076	chr1:59611755..59618495-chr1:59817212..59823076,4	200	.	59611755	59823076	0	2	6740,5864,	0,205457,
chr1	59611755	59802766	chr1:59611755..59618495-chr1:59793433..59802766,4	200	.	59611755	59802766	0	2	6740,9333,	0,181678,
chr1	59611755	59775423	chr1:59611755..59618495-chr1:59771095..59775423,4	200	.	59611755	59775423	0	2	6740,4328,	0,159340,
chr1	59650517	60199193	chr1:59650517..59654895-chr1:60194576..60199193,3	200	.	59650517	60199193	0	2	4378,4617,	0,544059,
chr1	59650517	60023422	chr1:59650517..59654895-chr1:60013143..60023422,2	200	.	59650517	60023422	0	2	4378,10279,	0,362626,
chr1	59655538	60199193	chr1:59655538..59660907-chr1:60194576..60199193,4	200	.	59655538	60199193	0	2	5369,4617,	0,539038,
chr1	59728248	60023422	chr1:59728248..59731594-chr1:60013143..60023422,2	200	.	59728248	60023422	0	2	3346,10279,	0,284895,
chr1	59739444	60199193	chr1:59739444..59751234-chr1:60194576..60199193,3	200	.	59739444	60199193	0	2	11790,4617,	0,455132,
chr1	59739444	60023422	chr1:59739444..59751234-chr1:60013143..60023422,3	200	.	59739444	60023422	0	2	11790,10279,	0,273699,
chr1	59739444	59781894	chr1:59739444..59751234-chr1:59777667..59781894,4	200	.	59739444	59781894	0	2	11790,4227,	0,38223,
chr1	59739444	59775423	chr1:59739444..59751234-chr1:59771095..59775423,4	200	.	59739444	59775423	0	2	11790,4328,	0,31651,
chr1	59761105	60199193	chr1:59761105..59763802-chr1:60194576..60199193,3	200	.	59761105	60199193	0	2	2697,4617,	0,433471,
chr1	59761105	60075214	chr1:59761105..59763802-chr1:60069291..60075214,2	200	.	59761105	60075214	0	2	2697,5923,	0,308186,
chr1	59761105	60023422	chr1:59761105..59763802-chr1:60013143..60023422,2	200	.	59761105	60023422	0	2	2697,10279,	0,252038,
chr1	59761105	60010739	chr1:59761105..59763802-chr1:60008365..60010739,3	200	.	59761105	60010739	0	2	2697,2374,	0,247260,
chr1	59761105	59974965	chr1:59761105..59763802-chr1:59972246..59974965,2	200	.	59761105	59974965	0	2	2697,2719,	0,211141,
chr1	59761105	59954839	chr1:59761105..59763802-chr1:59949988..59954839,2	200	.	59761105	59954839	0	2	2697,4851,	0,188883,
chr1	59761105	59835255	chr1:59761105..59763802-chr1:59830230..59835255,7	200	.	59761105	59835255	0	2	2697,5025,	0,69125,
chr1	59761105	59802766	chr1:59761105..59763802-chr1:59793433..59802766,7	200	.	59761105	59802766	0	2	2697,9333,	0,32328,
chr1	63831938	63991106	chr1:63831938..63834409-chr1:63988284..63991106,4	200	.	63831938	63991106	0	2	2471,2822,	0,156346,
chr1	63988284	65978910	chr1:63988284..63991106-chr1:65973559..65978910,2	200	.	63988284	65978910	0	2	2822,5351,	0,1985275,
chr1	64079902	65385254	chr1:64079902..64086780-chr1:65382320..65385254,2	200	.	64079902	65385254	0	2	6878,2934,	0,1302418,
chr1	64935125	65122422	chr1:64935125..64938935-chr1:65120019..65122422,2	200	.	64935125	65122422	0	2	3810,2403,	0,184894,
chr1	65719503	66802644	chr1:65719503..65722387-chr1:66796124..66802644,2	200	.	65719503	66802644	0	2	2884,6520,	0,1076621,
chr1	65725460	66918286	chr1:65725460..65732817-chr1:66901802..66918286,4	200	.	65725460	66918286	0	2	7357,16484,	0,1176342,
chr1	65889226	66269086	chr1:65889226..65891860-chr1:66264853..66269086,2	200	.	65889226	66269086	0	2	2634,4233,	0,375627,
chr1	67389283	68192936	chr1:67389283..67397301-chr1:68182974..68192936,2	200	.	67389283	68192936	0	2	8018,9962,	0,793691,
chr1	67416214	68698885	chr1:67416214..67419514-chr1:68695463..68698885,2	200	.	67416214	68698885	0	2	3300,3422,	0,1279249,
chr1	68145968	69978677	chr1:68145968..68153367-chr1:69970421..69978677,4	200	.	68145968	69978677	0	2	7399,8256,	0,1824453,
chr1	68145968	68567178	chr1:68145968..68153367-chr1:68565115..68567178,2	200	.	68145968	68567178	0	2	7399,2063,	0,419147,
chr1	68145968	68513782	chr1:68145968..68153367-chr1:68511798..68513782,2	200	.	68145968	68513782	0	2	7399,1984,	0,365830,
chr1	68145968	68438574	chr1:68145968..68153367-chr1:68433747..68438574,2	200	.	68145968	68438574	0	2	7399,4827,	0,287779,
chr1	68145968	68419789	chr1:68145968..68153367-chr1:68411472..68419789,2	200	.	68145968	68419789	0	2	7399,8317,	0,265504,
chr1	68145968	68395269	chr1:68145968..68153367-chr1:68392114..68395269,4	200	.	68145968	68395269	0	2	7399,3155,	0,246146,
chr1	68145968	68375877	chr1:68145968..68153367-chr1:68369823..68375877,2	200	.	68145968	68375877	0	2	7399,6054,	0,223855,
chr1	68145968	68357575	chr1:68145968..68153367-chr1:68353413..68357575,3	200	.	68145968	68357575	0	2	7399,4162,	0,207445,
chr1	68145968	68323021	chr1:68145968..68153367-chr1:68320860..68323021,2	200	.	68145968	68323021	0	2	7399,2161,	0,174892,
chr1	68145968	68307867	chr1:68145968..68153367-chr1:68304225..68307867,4	200	.	68145968	68307867	0	2	7399,3642,	0,158257,
chr1	68145968	68294396	chr1:68145968..68153367-chr1:68292872..68294396,2	200	.	68145968	68294396	0	2	7399,1524,	0,146904,
chr1	68145968	68261034	chr1:68145968..68153367-chr1:68256534..68261034,6	200	.	68145968	68261034	0	2	7399,4500,	0,110566,
chr1	68145968	68227383	chr1:68145968..68153367-chr1:68223032..68227383,4	200	.	68145968	68227383	0	2	7399,4351,	0,77064,
chr1	68145968	68217837	chr1:68145968..68153367-chr1:68212733..68217837,6	200	.	68145968	68217837	0	2	7399,5104,	0,66765,
chr1	68145968	68198080	chr1:68145968..68153367-chr1:68194228..68198080,6	200	.	68145968	68198080	0	2	7399,3852,	0,48260,
chr1	68145968	68192936	chr1:68145968..68153367-chr1:68182974..68192936,5	200	.	68145968	68192936	0	2	7399,9962,	0,37006,
chr1	68145968	68180837	chr1:68145968..68153367-chr1:68172401..68180837,15	200	.	68145968	68180837	0	2	7399,8436,	0,26433,
chr1	68145968	68168474	chr1:68145968..68153367-chr1:68166035..68168474,7	200	.	68145968	68168474	0	2	7399,2439,	0,20067,
chr1	70375737	71368676	chr1:70375737..70382929-chr1:71365108..71368676,2	200	.	70375737	71368676	0	2	7192,3568,	0,989371,
chr1	70966074	71550123	chr1:70966074..70973114-chr1:71544810..71550123,2	200	.	70966074	71550123	0	2	7040,5313,	0,578736,
chr1	72125260	72752049	chr1:72125260..72127862-chr1:72746695..72752049,2	200	.	72125260	72752049	0	2	2602,5354,	0,621435,
chr1	76318987	77335503	chr1:76318987..76320785-chr1:77328062..77335503,2	200	.	76318987	77335503	0	2	1798,7441,	0,1009075,
chr1	76399412	77815117	chr1:76399412..76400824-chr1:77810537..77815117,2	200	.	76399412	77815117	0	2	1412,4580,	0,1411125,
chr1	76421761	77335503	chr1:76421761..76424543-chr1:77328062..77335503,2	200	.	76421761	77335503	0	2	2782,7441,	0,906301,
chr1	76445434	77335503	chr1:76445434..76449206-chr1:77328062..77335503,2	200	.	76445434	77335503	0	2	3772,7441,	0,882628,
chr1	77328062	78822720	chr1:77328062..77335503-chr1:78819974..78822720,2	200	.	77328062	78822720	0	2	7441,2746,	0,1491912,
chr1	77328062	78299923	chr1:77328062..77335503-chr1:78296081..78299923,2	200	.	77328062	78299923	0	2	7441,3842,	0,968019,
chr1	77328062	78028882	chr1:77328062..77335503-chr1:78023793..78028882,3	200	.	77328062	78028882	0	2	7441,5089,	0,695731,
chr1	77328062	77759560	chr1:77328062..77335503-chr1:77757396..77759560,3	200	.	77328062	77759560	0	2	7441,2164,	0,429334,
chr1	77328062	77621878	chr1:77328062..77335503-chr1:77618675..77621878,2	200	.	77328062	77621878	0	2	7441,3203,	0,290613,
chr1	77409691	78150606	chr1:77409691..77418255-chr1:78147534..78150606,2	200	.	77409691	78150606	0	2	8564,3072,	0,737843,
chr1	77521954	78446730	chr1:77521954..77523420-chr1:78443160..78446730,2	200	.	77521954	78446730	0	2	1466,3570,	0,921206,
chr1	78001686	78958721	chr1:78001686..78007958-chr1:78955774..78958721,2	200	.	78001686	78958721	0	2	6272,2947,	0,954088,
chr1	78352233	78958721	chr1:78352233..78356160-chr1:78955774..78958721,2	200	.	78352233	78958721	0	2	3927,2947,	0,603541,
chr1	78469050	78745240	chr1:78469050..78471849-chr1:78739437..78745240,2	200	.	78469050	78745240	0	2	2799,5803,	0,270387,
chr1	78469050	78724495	chr1:78469050..78471849-chr1:78715245..78724495,3	200	.	78469050	78724495	0	2	2799,9250,	0,246195,
chr1	78608231	79087194	chr1:78608231..78609885-chr1:79084142..79087194,2	200	.	78608231	79087194	0	2	1654,3052,	0,475911,
chr1	78611060	78703737	chr1:78611060..78613940-chr1:78688263..78703737,6	200	.	78611060	78703737	0	2	2880,15474,	0,77203,
chr1	78618363	79087194	chr1:78618363..78624384-chr1:79084142..79087194,2	200	.	78618363	79087194	0	2	6021,3052,	0,465779,
chr1	78641296	78958721	chr1:78641296..78643894-chr1:78955774..78958721,2	200	.	78641296	78958721	0	2	2598,2947,	0,314478,
chr1	78641296	78703737	chr1:78641296..78643894-chr1:78688263..78703737,7	200	.	78641296	78703737	0	2	2598,15474,	0,46967,
chr1	84542468	86079592	chr1:84542468..84546431-chr1:86070479..86079592,2	200	.	84542468	86079592	0	2	3963,9113,	0,1528011,
chr1	84542468	85019345	chr1:84542468..84546431-chr1:85016131..85019345,2	200	.	84542468	85019345	0	2	3963,3214,	0,473663,
chr1	84567829	84973381	chr1:84567829..84576755-chr1:84969594..84973381,2	200	.	84567829	84973381	0	2	8926,3787,	0,401765,
chr1	84763508	85251808	chr1:84763508..84765814-chr1:85247346..85251808,2	200	.	84763508	85251808	0	2	2306,4462,	0,483838,
chr1	84808990	85041538	chr1:84808990..84811518-chr1:85037817..85041538,2	200	.	84808990	85041538	0	2	2528,3721,	0,228827,
chr1	84823192	84973381	chr1:84823192..84824880-chr1:84969594..84973381,2	200	.	84823192	84973381	0	2	1688,3787,	0,146402,
chr1	84830539	85746383	chr1:84830539..84838857-chr1:85740924..85746383,2	200	.	84830539	85746383	0	2	8318,5459,	0,910385,
chr1	84864103	85041538	chr1:84864103..84866786-chr1:85037817..85041538,2	200	.	84864103	85041538	0	2	2683,3721,	0,173714,
chr1	84969594	86676727	chr1:84969594..84973381-chr1:86669864..86676727,2	200	.	84969594	86676727	0	2	3787,6863,	0,1700270,
chr1	84969594	86291161	chr1:84969594..84973381-chr1:86289222..86291161,2	200	.	84969594	86291161	0	2	3787,1939,	0,1319628,
chr1	85154986	86055754	chr1:85154986..85157765-chr1:86041453..86055754,2	200	.	85154986	86055754	0	2	2779,14301,	0,886467,
chr1	85190469	86055754	chr1:85190469..85194292-chr1:86041453..86055754,2	200	.	85190469	86055754	0	2	3823,14301,	0,850984,
chr1	85345693	86055754	chr1:85345693..85347006-chr1:86041453..86055754,2	200	.	85345693	86055754	0	2	1313,14301,	0,695760,
chr1	85395856	86055754	chr1:85395856..85401223-chr1:86041453..86055754,2	200	.	85395856	86055754	0	2	5367,14301,	0,645597,
chr1	85483872	86055754	chr1:85483872..85488626-chr1:86041453..86055754,2	200	.	85483872	86055754	0	2	4754,14301,	0,557581,
chr1	85569345	86623680	chr1:85569345..85572373-chr1:86619638..86623680,2	200	.	85569345	86623680	0	2	3028,4042,	0,1050293,
chr1	85579091	86055754	chr1:85579091..85586634-chr1:86041453..86055754,2	200	.	85579091	86055754	0	2	7543,14301,	0,462362,
chr1	85592752	86055754	chr1:85592752..85594976-chr1:86041453..86055754,2	200	.	85592752	86055754	0	2	2224,14301,	0,448701,
chr1	85598828	86079592	chr1:85598828..85603271-chr1:86070479..86079592,2	200	.	85598828	86079592	0	2	4443,9113,	0,471651,
chr1	85598828	86055754	chr1:85598828..85603271-chr1:86041453..86055754,2	200	.	85598828	86055754	0	2	4443,14301,	0,442625,
chr1	85598828	85994434	chr1:85598828..85603271-chr1:85980019..85994434,2	200	.	85598828	85994434	0	2	4443,14415,	0,381191,
chr1	85669860	86055754	chr1:85669860..85671326-chr1:86041453..86055754,3	200	.	85669860	86055754	0	2	1466,14301,	0,371593,
chr1	85673186	86055754	chr1:85673186..85675016-chr1:86041453..86055754,2	200	.	85673186	86055754	0	2	1830,14301,	0,368267,
chr1	85709263	86055754	chr1:85709263..85713231-chr1:86041453..86055754,8	200	.	85709263	86055754	0	2	3968,14301,	0,332190,
chr1	85724167	86055754	chr1:85724167..85727193-chr1:86041453..86055754,3	200	.	85724167	86055754	0	2	3026,14301,	0,317286,
chr1	85724167	85994434	chr1:85724167..85727193-chr1:85980019..85994434,2	200	.	85724167	85994434	0	2	3026,14415,	0,255852,
chr1	85729698	86055754	chr1:85729698..85732472-chr1:86041453..86055754,2	200	.	85729698	86055754	0	2	2774,14301,	0,311755,
chr1	85740924	86150364	chr1:85740924..85746383-chr1:86144414..86150364,2	200	.	85740924	86150364	0	2	5459,5950,	0,403490,
chr1	85740924	86101900	chr1:85740924..85746383-chr1:86099920..86101900,2	200	.	85740924	86101900	0	2	5459,1980,	0,358996,
chr1	85740924	86079592	chr1:85740924..85746383-chr1:86070479..86079592,5	200	.	85740924	86079592	0	2	5459,9113,	0,329555,
chr1	85740924	86055754	chr1:85740924..85746383-chr1:86041453..86055754,9	200	.	85740924	86055754	0	2	5459,14301,	0,300529,
chr1	85740924	85998466	chr1:85740924..85746383-chr1:85994948..85998466,2	200	.	85740924	85998466	0	2	5459,3518,	0,254024,
chr1	85740924	85994434	chr1:85740924..85746383-chr1:85980019..85994434,2	200	.	85740924	85994434	0	2	5459,14415,	0,239095,
chr1	85760677	86055754	chr1:85760677..85766644-chr1:86041453..86055754,4	200	.	85760677	86055754	0	2	5967,14301,	0,280776,
chr1	85777525	86055754	chr1:85777525..85781040-chr1:86041453..86055754,13	200	.	85777525	86055754	0	2	3515,14301,	0,263928,
chr1	85784547	86175602	chr1:85784547..85787843-chr1:86171390..86175602,2	200	.	85784547	86175602	0	2	3296,4212,	0,386843,
chr1	85784547	86055754	chr1:85784547..85787843-chr1:86041453..86055754,6	200	.	85784547	86055754	0	2	3296,14301,	0,256906,
chr1	85793141	86623680	chr1:85793141..85798991-chr1:86619638..86623680,2	200	.	85793141	86623680	0	2	5850,4042,	0,826497,
chr1	85793141	86055754	chr1:85793141..85798991-chr1:86041453..86055754,6	200	.	85793141	86055754	0	2	5850,14301,	0,248312,
chr1	85805624	86055754	chr1:85805624..85811135-chr1:86041453..86055754,4	200	.	85805624	86055754	0	2	5511,14301,	0,235829,
chr1	85826230	86175602	chr1:85826230..85833949-chr1:86171390..86175602,3	200	.	85826230	86175602	0	2	7719,4212,	0,345160,
chr1	85826230	86055754	chr1:85826230..85833949-chr1:86041453..86055754,10	200	.	85826230	86055754	0	2	7719,14301,	0,215223,
chr1	85858426	86055754	chr1:85858426..85861131-chr1:86041453..86055754,2	200	.	85858426	86055754	0	2	2705,14301,	0,183027,
chr1	85863497	86055754	chr1:85863497..85865639-chr1:86041453..86055754,4	200	.	85863497	86055754	0	2	2142,14301,	0,177956,
chr1	85869878	86939500	chr1:85869878..85875277-chr1:86935329..86939500,2	200	.	85869878	86939500	0	2	5399,4171,	0,1065451,
chr1	85869878	86175602	chr1:85869878..85875277-chr1:86171390..86175602,2	200	.	85869878	86175602	0	2	5399,4212,	0,301512,
chr1	85869878	86055754	chr1:85869878..85875277-chr1:86041453..86055754,5	200	.	85869878	86055754	0	2	5399,14301,	0,171575,
chr1	85876098	86055754	chr1:85876098..85878106-chr1:86041453..86055754,2	200	.	85876098	86055754	0	2	2008,14301,	0,165355,
chr1	85882322	86055754	chr1:85882322..85883841-chr1:86041453..86055754,3	200	.	85882322	86055754	0	2	1519,14301,	0,159131,
chr1	85896211	86055754	chr1:85896211..85898555-chr1:86041453..86055754,4	200	.	85896211	86055754	0	2	2344,14301,	0,145242,
chr1	85903162	86055754	chr1:85903162..85907174-chr1:86041453..86055754,7	200	.	85903162	86055754	0	2	4012,14301,	0,138291,
chr1	85912017	86055754	chr1:85912017..85917840-chr1:86041453..86055754,5	200	.	85912017	86055754	0	2	5823,14301,	0,129436,
chr1	85921804	86055754	chr1:85921804..85923609-chr1:86041453..86055754,4	200	.	85921804	86055754	0	2	1805,14301,	0,119649,
chr1	85927418	86939500	chr1:85927418..85932348-chr1:86935329..86939500,2	200	.	85927418	86939500	0	2	4930,4171,	0,1007911,
chr1	85927418	86160380	chr1:85927418..85932348-chr1:86154052..86160380,2	200	.	85927418	86160380	0	2	4930,6328,	0,226634,
chr1	85927418	86079592	chr1:85927418..85932348-chr1:86070479..86079592,2	200	.	85927418	86079592	0	2	4930,9113,	0,143061,
chr1	85927418	86055754	chr1:85927418..85932348-chr1:86041453..86055754,6	200	.	85927418	86055754	0	2	4930,14301,	0,114035,
chr1	85927418	85994434	chr1:85927418..85932348-chr1:85980019..85994434,11	200	.	85927418	85994434	0	2	4930,14415,	0,52601,
chr1	85958750	86055754	chr1:85958750..85964377-chr1:86041453..86055754,4	200	.	85958750	86055754	0	2	5627,14301,	0,82703,
chr1	85967403	86055754	chr1:85967403..85969496-chr1:86041453..86055754,5	200	.	85967403	86055754	0	2	2093,14301,	0,74050,
chr1	85971483	86055754	chr1:85971483..85975827-chr1:86041453..86055754,8	200	.	85971483	86055754	0	2	4344,14301,	0,69970,
chr1	85980019	86175602	chr1:85980019..85994434-chr1:86171390..86175602,2	200	.	85980019	86175602	0	2	14415,4212,	0,191371,
chr1	85980019	86055754	chr1:85980019..85994434-chr1:86041453..86055754,23	200	.	85980019	86055754	0	2	14415,14301,	0,61434,
chr1	86041453	87749094	chr1:86041453..86055754-chr1:87746862..87749094,2	200	.	86041453	87749094	0	2	14301,2232,	0,1705409,
chr1	86041453	87584004	chr1:86041453..86055754-chr1:87580289..87584004,2	200	.	86041453	87584004	0	2	14301,3715,	0,1538836,
chr1	86070479	87797907	chr1:86070479..86079592-chr1:87792442..87797907,2	200	.	86070479	87797907	0	2	9113,5465,	0,1721963,
chr1	87378678	88155028	chr1:87378678..87382384-chr1:88148026..88155028,2	200	.	87378678	88155028	0	2	3706,7002,	0,769348,
chr1	87792442	88504114	chr1:87792442..87797907-chr1:88500550..88504114,2	200	.	87792442	88504114	0	2	5465,3564,	0,708108,
chr1	87792442	88435913	chr1:87792442..87797907-chr1:88427636..88435913,2	200	.	87792442	88435913	0	2	5465,8277,	0,635194,
chr1	89663222	90289264	chr1:89663222..89667564-chr1:90285843..90289264,2	200	.	89663222	90289264	0	2	4342,3421,	0,622621,
chr1	90096612	90462248	chr1:90096612..90101330-chr1:90460050..90462248,2	200	.	90096612	90462248	0	2	4718,2198,	0,363438,
chr1	90096612	90442659	chr1:90096612..90101330-chr1:90440162..90442659,2	200	.	90096612	90442659	0	2	4718,2497,	0,343550,
chr1	90096612	90411363	chr1:90096612..90101330-chr1:90401120..90411363,2	200	.	90096612	90411363	0	2	4718,10243,	0,304508,
chr1	90096612	90375201	chr1:90096612..90101330-chr1:90368320..90375201,2	200	.	90096612	90375201	0	2	4718,6881,	0,271708,
chr1	90096612	90311233	chr1:90096612..90101330-chr1:90307799..90311233,2	200	.	90096612	90311233	0	2	4718,3434,	0,211187,
chr1	93643890	95048213	chr1:93643890..93647235-chr1:95043307..95048213,3	200	.	93643890	95048213	0	2	3345,4906,	0,1399417,
chr1	93810502	95011832	chr1:93810502..93814039-chr1:95002958..95011832,2	200	.	93810502	95011832	0	2	3537,8874,	0,1192456,
chr1	94078728	95048213	chr1:94078728..94083954-chr1:95043307..95048213,2	200	.	94078728	95048213	0	2	5226,4906,	0,964579,
chr1	94078728	95011832	chr1:94078728..94083954-chr1:95002958..95011832,2	200	.	94078728	95011832	0	2	5226,8874,	0,924230,
chr1	94145345	95021898	chr1:94145345..94148688-chr1:95014222..95021898,2	200	.	94145345	95021898	0	2	3343,7676,	0,868877,
chr1	94145345	94489260	chr1:94145345..94148688-chr1:94485227..94489260,2	200	.	94145345	94489260	0	2	3343,4033,	0,339882,
chr1	94275699	94706947	chr1:94275699..94284585-chr1:94699016..94706947,2	200	.	94275699	94706947	0	2	8886,7931,	0,423317,
chr1	94310367	94797316	chr1:94310367..94315611-chr1:94786402..94797316,2	200	.	94310367	94797316	0	2	5244,10914,	0,476035,
chr1	94996505	95540142	chr1:94996505..95001457-chr1:95536876..95540142,2	200	.	94996505	95540142	0	2	4952,3266,	0,540371,
chr1	95002958	95469840	chr1:95002958..95011832-chr1:95467289..95469840,2	200	.	95002958	95469840	0	2	8874,2551,	0,464331,
chr1	95177864	95586975	chr1:95177864..95180814-chr1:95584040..95586975,2	200	.	95177864	95586975	0	2	2950,2935,	0,406176,
chr1	95390610	95449521	chr1:95390610..95393882-chr1:95445235..95449521,4	200	.	95390610	95449521	0	2	3272,4286,	0,54625,
chr1	96814957	98389401	chr1:96814957..96816461-chr1:98383211..98389401,2	200	.	96814957	98389401	0	2	1504,6190,	0,1568254,
chr1	97185938	98536053	chr1:97185938..97189590-chr1:98530495..98536053,2	200	.	97185938	98536053	0	2	3652,5558,	0,1344557,
chr1	97506389	98512767	chr1:97506389..97511378-chr1:98508880..98512767,2	200	.	97506389	98512767	0	2	4989,3887,	0,1002491,
chr1	98261970	98571131	chr1:98261970..98263606-chr1:98566045..98571131,2	200	.	98261970	98571131	0	2	1636,5086,	0,304075,
chr1	98462884	99471115	chr1:98462884..98467724-chr1:99469561..99471115,2	200	.	98462884	99471115	0	2	4840,1554,	0,1006677,
chr1	98508880	98798927	chr1:98508880..98512767-chr1:98786386..98798927,2	200	.	98508880	98798927	0	2	3887,12541,	0,277506,
chr1	99125962	100039669	chr1:99125962..99129041-chr1:100036396..100039669,2	200	.	99125962	100039669	0	2	3079,3273,	0,910434,
chr1	99424702	99735116	chr1:99424702..99431203-chr1:99724327..99735116,4	200	.	99424702	99735116	0	2	6501,10789,	0,299625,
chr1	101358751	103306406	chr1:101358751..101363183-chr1:103297657..103306406,2	200	.	101358751	103306406	0	2	4432,8749,	0,1938906,
chr1	101358751	101765425	chr1:101358751..101363183-chr1:101763148..101765425,2	200	.	101358751	101765425	0	2	4432,2277,	0,404397,
chr1	101358751	101750387	chr1:101358751..101363183-chr1:101743451..101750387,3	200	.	101358751	101750387	0	2	4432,6936,	0,384700,
chr1	101489915	101765425	chr1:101489915..101492697-chr1:101763148..101765425,2	200	.	101489915	101765425	0	2	2782,2277,	0,273233,
chr1	101700042	101750387	chr1:101700042..101704430-chr1:101743451..101750387,5	200	.	101700042	101750387	0	2	4388,6936,	0,43409,
chr1	101700042	101726824	chr1:101700042..101704430-chr1:101722892..101726824,9	200	.	101700042	101726824	0	2	4388,3932,	0,22850,
chr1	106253313	107685441	chr1:106253313..106259001-chr1:107681422..107685441,2	200	.	106253313	107685441	0	2	5688,4019,	0,1428109,
chr1	107597841	108137823	chr1:107597841..107601437-chr1:108132841..108137823,2	200	.	107597841	108137823	0	2	3596,4982,	0,535000,
chr1	107681422	108137823	chr1:107681422..107685441-chr1:108132841..108137823,3	200	.	107681422	108137823	0	2	4019,4982,	0,451419,
chr1	109739540	110165541	chr1:109739540..109741357-chr1:110161526..110165541,2	200	.	109739540	110165541	0	2	1817,4015,	0,421986,
chr1	109823808	110594711	chr1:109823808..109827285-chr1:110592738..110594711,2	200	.	109823808	110594711	0	2	3477,1973,	0,768930,
chr1	109910691	110211440	chr1:109910691..109914870-chr1:110208400..110211440,2	200	.	109910691	110211440	0	2	4179,3040,	0,297709,
chr1	109932758	110337539	chr1:109932758..109936646-chr1:110333299..110337539,2	200	.	109932758	110337539	0	2	3888,4240,	0,400541,
chr1	109967402	110165541	chr1:109967402..109970633-chr1:110161526..110165541,2	200	.	109967402	110165541	0	2	3231,4015,	0,194124,
chr1	109967402	110112840	chr1:109967402..109970633-chr1:110110939..110112840,2	200	.	109967402	110112840	0	2	3231,1901,	0,143537,
chr1	110006421	110440749	chr1:110006421..110011162-chr1:110432136..110440749,2	200	.	110006421	110440749	0	2	4741,8613,	0,425715,
chr1	110006421	110422321	chr1:110006421..110011162-chr1:110418939..110422321,2	200	.	110006421	110422321	0	2	4741,3382,	0,412518,
chr1	110025273	110180413	chr1:110025273..110028912-chr1:110178180..110180413,2	200	.	110025273	110180413	0	2	3639,2233,	0,152907,
chr1	110032823	110211440	chr1:110032823..110034936-chr1:110208400..110211440,2	200	.	110032823	110211440	0	2	2113,3040,	0,175577,
chr1	110036100	111081450	chr1:110036100..110038457-chr1:111078799..111081450,2	200	.	110036100	111081450	0	2	2357,2651,	0,1042699,
chr1	110089772	110641119	chr1:110089772..110092225-chr1:110637094..110641119,2	200	.	110089772	110641119	0	2	2453,4025,	0,547322,
chr1	110089772	110367844	chr1:110089772..110092225-chr1:110361183..110367844,4	200	.	110089772	110367844	0	2	2453,6661,	0,271411,
chr1	110545346	112277816	chr1:110545346..110549156-chr1:112274035..112277816,2	200	.	110545346	112277816	0	2	3810,3781,	0,1728689,
chr1	110849302	111994507	chr1:110849302..110856392-chr1:111989089..111994507,2	200	.	110849302	111994507	0	2	7090,5418,	0,1139787,
chr1	111681183	112350986	chr1:111681183..111684414-chr1:112343529..112350986,2	200	.	111681183	112350986	0	2	3231,7457,	0,662346,
chr1	111745195	112324204	chr1:111745195..111747820-chr1:112318836..112324204,2	200	.	111745195	112324204	0	2	2625,5368,	0,573641,
chr1	111967053	112253691	chr1:111967053..111969195-chr1:112247934..112253691,2	200	.	111967053	112253691	0	2	2142,5757,	0,280881,
chr1	111989089	112472287	chr1:111989089..111994507-chr1:112469431..112472287,2	200	.	111989089	112472287	0	2	5418,2856,	0,480342,
chr1	111989089	112456097	chr1:111989089..111994507-chr1:112453032..112456097,2	200	.	111989089	112456097	0	2	5418,3065,	0,463943,
chr1	111989089	112350986	chr1:111989089..111994507-chr1:112343529..112350986,2	200	.	111989089	112350986	0	2	5418,7457,	0,354440,
chr1	111989089	112299737	chr1:111989089..111994507-chr1:112296693..112299737,2	200	.	111989089	112299737	0	2	5418,3044,	0,307604,
chr1	112024221	112299737	chr1:112024221..112026216-chr1:112296693..112299737,2	200	.	112024221	112299737	0	2	1995,3044,	0,272472,
chr1	112032672	112284048	chr1:112032672..112035843-chr1:112280665..112284048,2	200	.	112032672	112284048	0	2	3171,3383,	0,247993,
chr1	112049485	112284048	chr1:112049485..112052861-chr1:112280665..112284048,2	200	.	112049485	112284048	0	2	3376,3383,	0,231180,
chr1	112080181	112299737	chr1:112080181..112086850-chr1:112296693..112299737,2	200	.	112080181	112299737	0	2	6669,3044,	0,216512,
chr1	112080181	112284048	chr1:112080181..112086850-chr1:112280665..112284048,2	200	.	112080181	112284048	0	2	6669,3383,	0,200484,
chr1	112102804	112400376	chr1:112102804..112110473-chr1:112393890..112400376,3	200	.	112102804	112400376	0	2	7669,6486,	0,291086,
chr1	112102804	112350986	chr1:112102804..112110473-chr1:112343529..112350986,2	200	.	112102804	112350986	0	2	7669,7457,	0,240725,
chr1	112102804	112324204	chr1:112102804..112110473-chr1:112318836..112324204,2	200	.	112102804	112324204	0	2	7669,5368,	0,216032,
chr1	112102804	112299737	chr1:112102804..112110473-chr1:112296693..112299737,2	200	.	112102804	112299737	0	2	7669,3044,	0,193889,
chr1	112102804	112292470	chr1:112102804..112110473-chr1:112290196..112292470,2	200	.	112102804	112292470	0	2	7669,2274,	0,187392,
chr1	112102804	112287251	chr1:112102804..112110473-chr1:112284984..112287251,2	200	.	112102804	112287251	0	2	7669,2267,	0,182180,
chr1	112102804	112284048	chr1:112102804..112110473-chr1:112280665..112284048,2	200	.	112102804	112284048	0	2	7669,3383,	0,177861,
chr1	112102804	112265626	chr1:112102804..112110473-chr1:112262998..112265626,3	200	.	112102804	112265626	0	2	7669,2628,	0,160194,
chr1	112112854	113219212	chr1:112112854..112115924-chr1:113214429..113219212,2	200	.	112112854	113219212	0	2	3070,4783,	0,1101575,
chr1	112134346	112284048	chr1:112134346..112136809-chr1:112280665..112284048,2	200	.	112134346	112284048	0	2	2463,3383,	0,146319,
chr1	112145890	112306693	chr1:112145890..112149970-chr1:112304720..112306693,2	200	.	112145890	112306693	0	2	4080,1973,	0,158830,
chr1	112161134	112324204	chr1:112161134..112164764-chr1:112318836..112324204,2	200	.	112161134	112324204	0	2	3630,5368,	0,157702,
chr1	112190482	112940096	chr1:112190482..112192764-chr1:112935717..112940096,2	200	.	112190482	112940096	0	2	2282,4379,	0,745235,
chr1	112329901	113501533	chr1:112329901..112331413-chr1:113497297..113501533,2	200	.	112329901	113501533	0	2	1512,4236,	0,1167396,
chr1	112932756	113250986	chr1:112932756..112934806-chr1:113246391..113250986,5	200	.	112932756	113250986	0	2	2050,4595,	0,313635,
chr1	112935717	113250986	chr1:112935717..112940096-chr1:113246391..113250986,3	200	.	112935717	113250986	0	2	4379,4595,	0,310674,
chr1	113006425	113250986	chr1:113006425..113009857-chr1:113246391..113250986,5	200	.	113006425	113250986	0	2	3432,4595,	0,239966,
chr1	113043912	113250986	chr1:113043912..113045897-chr1:113246391..113250986,2	200	.	113043912	113250986	0	2	1985,4595,	0,202479,
chr1	113047163	113250986	chr1:113047163..113052843-chr1:113246391..113250986,2	200	.	113047163	113250986	0	2	5680,4595,	0,199228,
chr1	113069138	113617481	chr1:113069138..113077339-chr1:113614181..113617481,2	200	.	113069138	113617481	0	2	8201,3300,	0,545043,
chr1	113069138	113501533	chr1:113069138..113077339-chr1:113497297..113501533,2	200	.	113069138	113501533	0	2	8201,4236,	0,428159,
chr1	113069138	113250986	chr1:113069138..113077339-chr1:113246391..113250986,2	200	.	113069138	113250986	0	2	8201,4595,	0,177253,
chr1	113138145	113398615	chr1:113138145..113139946-chr1:113391650..113398615,2	200	.	113138145	113398615	0	2	1801,6965,	0,253505,
chr1	113160277	113398615	chr1:113160277..113163651-chr1:113391650..113398615,2	200	.	113160277	113398615	0	2	3374,6965,	0,231373,
chr1	113214429	113501533	chr1:113214429..113219212-chr1:113497297..113501533,2	200	.	113214429	113501533	0	2	4783,4236,	0,282868,
chr1	113214429	113250986	chr1:113214429..113219212-chr1:113246391..113250986,5	200	.	113214429	113250986	0	2	4783,4595,	0,31962,
chr1	113241593	113250986	chr1:113241593..113245695-chr1:113246391..113250986,15	200	.	113241593	113250986	0	2	4102,4595,	0,4798,
chr1	113932083	114303320	chr1:113932083..113935688-chr1:114301014..114303320,2	200	.	113932083	114303320	0	2	3605,2306,	0,368931,
chr1	114071167	114303320	chr1:114071167..114078221-chr1:114301014..114303320,2	200	.	114071167	114303320	0	2	7054,2306,	0,229847,
chr1	114082435	114303320	chr1:114082435..114087894-chr1:114301014..114303320,2	200	.	114082435	114303320	0	2	5459,2306,	0,218579,
chr1	114288380	114303320	chr1:114288380..114291395-chr1:114301014..114303320,4	200	.	114288380	114303320	0	2	3015,2306,	0,12634,
chr1	114409961	115876229	chr1:114409961..114415676-chr1:115869371..115876229,2	200	.	114409961	115876229	0	2	5715,6858,	0,1459410,
chr1	114521301	116042342	chr1:114521301..114526942-chr1:116034174..116042342,2	200	.	114521301	116042342	0	2	5641,8168,	0,1512873,
chr1	114521301	115659772	chr1:114521301..114526942-chr1:115655500..115659772,2	200	.	114521301	115659772	0	2	5641,4272,	0,1134199,
chr1	115210976	115679404	chr1:115210976..115214579-chr1:115676576..115679404,2	200	.	115210976	115679404	0	2	3603,2828,	0,465600,
chr1	115298389	116042342	chr1:115298389..115302132-chr1:116034174..116042342,2	200	.	115298389	116042342	0	2	3743,8168,	0,735785,
chr1	115820771	116921892	chr1:115820771..115824844-chr1:116914477..116921892,2	200	.	115820771	116921892	0	2	4073,7415,	0,1093706,
chr1	116166968	116521871	chr1:116166968..116168908-chr1:116517945..116521871,2	200	.	116166968	116521871	0	2	1940,3926,	0,350977,
chr1	116189480	116521871	chr1:116189480..116191380-chr1:116517945..116521871,2	200	.	116189480	116521871	0	2	1900,3926,	0,328465,
chr1	116324183	116659548	chr1:116324183..116326038-chr1:116654626..116659548,3	200	.	116324183	116659548	0	2	1855,4922,	0,330443,
chr1	120376651	120612963	chr1:120376651..120378491-chr1:120610279..120612963,2	200	.	120376651	120612963	0	2	1840,2684,	0,233628,
chr1	143742871	145212077	chr1:143742871..143745246-chr1:145208417..145212077,2	200	.	143742871	145212077	0	2	2375,3660,	0,1465546,
chr1	144519444	144996445	chr1:144519444..144522166-chr1:144986930..144996445,3	200	.	144519444	144996445	0	2	2722,9515,	0,467486,
chr1	144529139	145291627	chr1:144529139..144530708-chr1:145289587..145291627,2	200	.	144529139	145291627	0	2	1569,2040,	0,760448,
chr1	144534721	145212077	chr1:144534721..144542673-chr1:145208417..145212077,2	200	.	144534721	145212077	0	2	7952,3660,	0,673696,
chr1	144534721	145076738	chr1:144534721..144542673-chr1:145074114..145076738,3	200	.	144534721	145076738	0	2	7952,2624,	0,539393,
chr1	144534721	144996445	chr1:144534721..144542673-chr1:144986930..144996445,2	200	.	144534721	144996445	0	2	7952,9515,	0,452209,
chr1	144544302	145076738	chr1:144544302..144554572-chr1:145074114..145076738,3	200	.	144544302	145076738	0	2	10270,2624,	0,529812,
chr1	144544302	145043818	chr1:144544302..144554572-chr1:145038158..145043818,4	200	.	144544302	145043818	0	2	10270,5660,	0,493856,
chr1	144544302	144996445	chr1:144544302..144554572-chr1:144986930..144996445,3	200	.	144544302	144996445	0	2	10270,9515,	0,442628,
chr1	144585495	145043818	chr1:144585495..144588539-chr1:145038158..145043818,2	200	.	144585495	145043818	0	2	3044,5660,	0,452663,
chr1	144592798	145043818	chr1:144592798..144597117-chr1:145038158..145043818,2	200	.	144592798	145043818	0	2	4319,5660,	0,445360,
chr1	144603432	144996445	chr1:144603432..144608423-chr1:144986930..144996445,2	200	.	144603432	144996445	0	2	4991,9515,	0,383498,
chr1	144673808	144996445	chr1:144673808..144677253-chr1:144986930..144996445,3	200	.	144673808	144996445	0	2	3445,9515,	0,313122,
chr1	144698900	144999790	chr1:144698900..144701381-chr1:144997850..144999790,3	200	.	144698900	144999790	0	2	2481,1940,	0,298950,
chr1	144698900	144996445	chr1:144698900..144701381-chr1:144986930..144996445,2	200	.	144698900	144996445	0	2	2481,9515,	0,288030,
chr1	145001259	146646319	chr1:145001259..145005024-chr1:146642480..146646319,2	200	.	145001259	146646319	0	2	3765,3839,	0,1641221,
chr1	145208417	146646319	chr1:145208417..145212077-chr1:146642480..146646319,2	200	.	145208417	146646319	0	2	3660,3839,	0,1434063,
chr1	146712763	147015266	chr1:146712763..146716696-chr1:147009972..147015266,2	200	.	146712763	147015266	0	2	3933,5294,	0,297209,
chr1	148240457	148934376	chr1:148240457..148243417-chr1:148927879..148934376,2	200	.	148240457	148934376	0	2	2960,6497,	0,687422,
chr1	149237339	150526005	chr1:149237339..149240589-chr1:150520652..150526005,3	200	.	149237339	150526005	0	2	3250,5353,	0,1283313,
chr1	149782711	149985169	chr1:149782711..149785726-chr1:149980265..149985169,2	200	.	149782711	149985169	0	2	3015,4904,	0,197554,
chr1	149814885	150167621	chr1:149814885..149822637-chr1:150163125..150167621,2	200	.	149814885	150167621	0	2	7752,4496,	0,348240,
chr1	149814885	149985169	chr1:149814885..149822637-chr1:149980265..149985169,5	200	.	149814885	149985169	0	2	7752,4904,	0,165380,
chr1	149856085	150526005	chr1:149856085..149861027-chr1:150520652..150526005,2	200	.	149856085	150526005	0	2	4942,5353,	0,664567,
chr1	149856085	150255876	chr1:149856085..149861027-chr1:150252340..150255876,2	200	.	149856085	150255876	0	2	4942,3536,	0,396255,
chr1	149856085	150160970	chr1:149856085..149861027-chr1:150158205..150160970,2	200	.	149856085	150160970	0	2	4942,2765,	0,302120,
chr1	149856085	150125618	chr1:149856085..149861027-chr1:150119978..150125618,2	200	.	149856085	150125618	0	2	4942,5640,	0,263893,
chr1	149856085	150107167	chr1:149856085..149861027-chr1:150105064..150107167,4	200	.	149856085	150107167	0	2	4942,2103,	0,248979,
chr1	149856085	150046696	chr1:149856085..149861027-chr1:150045191..150046696,2	200	.	149856085	150046696	0	2	4942,1505,	0,189106,
chr1	149856085	150041740	chr1:149856085..149861027-chr1:150035987..150041740,2	200	.	149856085	150041740	0	2	4942,5753,	0,179902,
chr1	149856085	150022857	chr1:149856085..149861027-chr1:150019877..150022857,2	200	.	149856085	150022857	0	2	4942,2980,	0,163792,
chr1	149869628	150483911	chr1:149869628..149872853-chr1:150477265..150483911,2	200	.	149869628	150483911	0	2	3225,6646,	0,607637,
chr1	149869628	150132294	chr1:149869628..149872853-chr1:150128608..150132294,2	200	.	149869628	150132294	0	2	3225,3686,	0,258980,
chr1	149888215	150542305	chr1:149888215..149891514-chr1:150539654..150542305,2	200	.	149888215	150542305	0	2	3299,2651,	0,651439,
chr1	149888215	150167621	chr1:149888215..149891514-chr1:150163125..150167621,2	200	.	149888215	150167621	0	2	3299,4496,	0,274910,
chr1	149888215	150138067	chr1:149888215..149891514-chr1:150133196..150138067,2	200	.	149888215	150138067	0	2	3299,4871,	0,244981,
chr1	149898003	150125618	chr1:149898003..149901028-chr1:150119978..150125618,2	200	.	149898003	150125618	0	2	3025,5640,	0,221975,
chr1	149898003	150057100	chr1:149898003..149901028-chr1:150055478..150057100,2	200	.	149898003	150057100	0	2	3025,1622,	0,157475,
chr1	149907587	150255876	chr1:149907587..149913139-chr1:150252340..150255876,4	200	.	149907587	150255876	0	2	5552,3536,	0,344753,
chr1	149907587	150138067	chr1:149907587..149913139-chr1:150133196..150138067,3	200	.	149907587	150138067	0	2	5552,4871,	0,225609,
chr1	149907587	150125618	chr1:149907587..149913139-chr1:150119978..150125618,2	200	.	149907587	150125618	0	2	5552,5640,	0,212391,
chr1	149907587	150057100	chr1:149907587..149913139-chr1:150055478..150057100,2	200	.	149907587	150057100	0	2	5552,1622,	0,147891,
chr1	149907587	149985169	chr1:149907587..149913139-chr1:149980265..149985169,8	200	.	149907587	149985169	0	2	5552,4904,	0,72678,
chr1	151583290	153088694	chr1:151583290..151585986-chr1:153086342..153088694,2	200	.	151583290	153088694	0	2	2696,2352,	0,1503052,
chr1	151676049	153524396	chr1:151676049..151687514-chr1:153515844..153524396,2	200	.	151676049	153524396	0	2	11465,8552,	0,1839795,
chr1	151866576	152384117	chr1:151866576..151871744-chr1:152379161..152384117,2	200	.	151866576	152384117	0	2	5168,4956,	0,512585,
chr1	151932521	153590505	chr1:151932521..151934497-chr1:153579770..153590505,2	200	.	151932521	153590505	0	2	1976,10735,	0,1647249,
chr1	152515656	153524396	chr1:152515656..152520818-chr1:153515844..153524396,2	200	.	152515656	153524396	0	2	5162,8552,	0,1000188,
chr1	152748742	153524396	chr1:152748742..152751806-chr1:153515844..153524396,2	200	.	152748742	153524396	0	2	3064,8552,	0,767102,
chr1	153086342	153590505	chr1:153086342..153088694-chr1:153579770..153590505,2	200	.	153086342	153590505	0	2	2352,10735,	0,493428,
chr1	153504466	154514941	chr1:153504466..153509849-chr1:154512620..154514941,2	200	.	153504466	154514941	0	2	5383,2321,	0,1008154,
chr1	153504466	154302453	chr1:153504466..153509849-chr1:154297107..154302453,2	200	.	153504466	154302453	0	2	5383,5346,	0,792641,
chr1	153535798	154229494	chr1:153535798..153541899-chr1:154226494..154229494,2	200	.	153535798	154229494	0	2	6101,3000,	0,690696,
chr1	153579770	154582205	chr1:153579770..153590505-chr1:154579618..154582205,2	200	.	153579770	154582205	0	2	10735,2587,	0,999848,
chr1	153579770	154302453	chr1:153579770..153590505-chr1:154297107..154302453,2	200	.	153579770	154302453	0	2	10735,5346,	0,717337,
chr1	153598594	154156734	chr1:153598594..153601878-chr1:154153974..154156734,2	200	.	153598594	154156734	0	2	3284,2760,	0,555380,
chr1	153699374	154194788	chr1:153699374..153702001-chr1:154191519..154194788,2	200	.	153699374	154194788	0	2	2627,3269,	0,492145,
chr1	153761611	154165067	chr1:153761611..153770210-chr1:154163089..154165067,2	200	.	153761611	154165067	0	2	8599,1978,	0,401478,
chr1	153770903	154194788	chr1:153770903..153779003-chr1:154191519..154194788,2	200	.	153770903	154194788	0	2	8100,3269,	0,420616,
chr1	153770903	154156734	chr1:153770903..153779003-chr1:154153974..154156734,5	200	.	153770903	154156734	0	2	8100,2760,	0,383071,
chr1	153917318	154437386	chr1:153917318..153920482-chr1:154434912..154437386,2	200	.	153917318	154437386	0	2	3164,2474,	0,517594,
chr1	153934256	154949651	chr1:153934256..153937000-chr1:154941750..154949651,2	200	.	153934256	154949651	0	2	2744,7901,	0,1007494,
chr1	153934256	154156734	chr1:153934256..153937000-chr1:154153974..154156734,2	200	.	153934256	154156734	0	2	2744,2760,	0,219718,
chr1	153938910	154194788	chr1:153938910..153941808-chr1:154191519..154194788,2	200	.	153938910	154194788	0	2	2898,3269,	0,252609,
chr1	153938910	154156734	chr1:153938910..153941808-chr1:154153974..154156734,2	200	.	153938910	154156734	0	2	2898,2760,	0,215064,
chr1	153956428	154518612	chr1:153956428..153959486-chr1:154515843..154518612,2	200	.	153956428	154518612	0	2	3058,2769,	0,559415,
chr1	153956428	154457837	chr1:153956428..153959486-chr1:154456243..154457837,2	200	.	153956428	154457837	0	2	3058,1594,	0,499815,
chr1	153962605	154437386	chr1:153962605..153964456-chr1:154434912..154437386,2	200	.	153962605	154437386	0	2	1851,2474,	0,472307,
chr1	154191519	155226207	chr1:154191519..154194788-chr1:155222398..155226207,2	200	.	154191519	155226207	0	2	3269,3809,	0,1030879,
chr1	154297107	155541263	chr1:154297107..154302453-chr1:155539509..155541263,2	200	.	154297107	155541263	0	2	5346,1754,	0,1242402,
chr1	154881141	156100747	chr1:154881141..154884257-chr1:156091846..156100747,2	200	.	154881141	156100747	0	2	3116,8901,	0,1210705,
chr1	154941750	155280906	chr1:154941750..154949651-chr1:155277543..155280906,2	200	.	154941750	155280906	0	2	7901,3363,	0,335793,
chr1	154941750	155198978	chr1:154941750..154949651-chr1:155193058..155198978,3	200	.	154941750	155198978	0	2	7901,5920,	0,251308,
chr1	154971889	155955236	chr1:154971889..154980675-chr1:155945142..155955236,3	200	.	154971889	155955236	0	2	8786,10094,	0,973253,
chr1	154971889	155622315	chr1:154971889..154980675-chr1:155619281..155622315,2	200	.	154971889	155622315	0	2	8786,3034,	0,647392,
chr1	155001926	155955236	chr1:155001926..155010150-chr1:155945142..155955236,2	200	.	155001926	155955236	0	2	8224,10094,	0,943216,
chr1	155019809	155198978	chr1:155019809..155025773-chr1:155193058..155198978,2	200	.	155019809	155198978	0	2	5964,5920,	0,173249,
chr1	155099745	155314049	chr1:155099745..155103270-chr1:155311810..155314049,2	200	.	155099745	155314049	0	2	3525,2239,	0,212065,
chr1	155112073	155295806	chr1:155112073..155114183-chr1:155290262..155295806,2	200	.	155112073	155295806	0	2	2110,5544,	0,178189,
chr1	155144372	155622315	chr1:155144372..155149514-chr1:155619281..155622315,2	200	.	155144372	155622315	0	2	5142,3034,	0,474909,
chr1	155144372	155295806	chr1:155144372..155149514-chr1:155290262..155295806,3	200	.	155144372	155295806	0	2	5142,5544,	0,145890,
chr1	155176232	155941614	chr1:155176232..155180177-chr1:155938891..155941614,2	200	.	155176232	155941614	0	2	3945,2723,	0,762659,
chr1	155176232	155622315	chr1:155176232..155180177-chr1:155619281..155622315,2	200	.	155176232	155622315	0	2	3945,3034,	0,443049,
chr1	155176232	155198978	chr1:155176232..155180177-chr1:155193058..155198978,18	200	.	155176232	155198978	0	2	3945,5920,	0,16826,
chr1	155186637	155799804	chr1:155186637..155190291-chr1:155798549..155799804,2	200	.	155186637	155799804	0	2	3654,1255,	0,611912,
chr1	155186637	155198978	chr1:155186637..155190291-chr1:155193058..155198978,8	200	.	155186637	155198978	0	2	3654,5920,	0,6421,
chr1	155246147	156254340	chr1:155246147..155249973-chr1:156247540..156254340,2	200	.	155246147	156254340	0	2	3826,6800,	0,1001393,
chr1	155656406	156416912	chr1:155656406..155659496-chr1:156415514..156416912,3	200	.	155656406	156416912	0	2	3090,1398,	0,759108,
chr1	155732980	156476264	chr1:155732980..155735771-chr1:156470342..156476264,2	200	.	155732980	156476264	0	2	2791,5922,	0,737362,
chr1	155861965	156336740	chr1:155861965..155864737-chr1:156335324..156336740,3	200	.	155861965	156336740	0	2	2772,1416,	0,473359,
chr1	155934486	156476264	chr1:155934486..155936320-chr1:156470342..156476264,2	200	.	155934486	156476264	0	2	1834,5922,	0,535856,
chr1	155945142	156723802	chr1:155945142..155955236-chr1:156716455..156723802,2	200	.	155945142	156723802	0	2	10094,7347,	0,771313,
chr1	155945142	156481221	chr1:155945142..155955236-chr1:156478112..156481221,3	200	.	155945142	156481221	0	2	10094,3109,	0,532970,
chr1	155945142	156476264	chr1:155945142..155955236-chr1:156470342..156476264,2	200	.	155945142	156476264	0	2	10094,5922,	0,525200,
chr1	155958220	156723802	chr1:155958220..155961804-chr1:156716455..156723802,2	200	.	155958220	156723802	0	2	3584,7347,	0,758235,
chr1	156022352	156254340	chr1:156022352..156025897-chr1:156247540..156254340,3	200	.	156022352	156254340	0	2	3545,6800,	0,225188,
chr1	156030441	156806681	chr1:156030441..156031808-chr1:156801820..156806681,2	200	.	156030441	156806681	0	2	1367,4861,	0,771379,
chr1	156033528	156476264	chr1:156033528..156035708-chr1:156470342..156476264,2	200	.	156033528	156476264	0	2	2180,5922,	0,436814,
chr1	156051348	156309439	chr1:156051348..156054105-chr1:156307330..156309439,2	200	.	156051348	156309439	0	2	2757,2109,	0,255982,
chr1	156083045	156723802	chr1:156083045..156086592-chr1:156716455..156723802,2	200	.	156083045	156723802	0	2	3547,7347,	0,633410,
chr1	156083045	156488478	chr1:156083045..156086592-chr1:156485198..156488478,2	200	.	156083045	156488478	0	2	3547,3280,	0,402153,
chr1	156083045	156363653	chr1:156083045..156086592-chr1:156362064..156363653,2	200	.	156083045	156363653	0	2	3547,1589,	0,279019,
chr1	156083045	156254340	chr1:156083045..156086592-chr1:156247540..156254340,2	200	.	156083045	156254340	0	2	3547,6800,	0,164495,
chr1	156091846	157097198	chr1:156091846..156100747-chr1:157086758..157097198,3	200	.	156091846	157097198	0	2	8901,10440,	0,994912,
chr1	156091846	156877838	chr1:156091846..156100747-chr1:156870389..156877838,3	200	.	156091846	156877838	0	2	8901,7449,	0,778543,
chr1	156091846	156723802	chr1:156091846..156100747-chr1:156716455..156723802,2	200	.	156091846	156723802	0	2	8901,7347,	0,624609,
chr1	156091846	156699728	chr1:156091846..156100747-chr1:156697057..156699728,2	200	.	156091846	156699728	0	2	8901,2671,	0,605211,
chr1	156091846	156635833	chr1:156091846..156100747-chr1:156629131..156635833,2	200	.	156091846	156635833	0	2	8901,6702,	0,537285,
chr1	156091846	156476264	chr1:156091846..156100747-chr1:156470342..156476264,3	200	.	156091846	156476264	0	2	8901,5922,	0,378496,
chr1	156091846	156432565	chr1:156091846..156100747-chr1:156429474..156432565,2	200	.	156091846	156432565	0	2	8901,3091,	0,337628,
chr1	156091846	156428591	chr1:156091846..156100747-chr1:156425712..156428591,2	200	.	156091846	156428591	0	2	8901,2879,	0,333866,
chr1	156091846	156408759	chr1:156091846..156100747-chr1:156401009..156408759,2	200	.	156091846	156408759	0	2	8901,7750,	0,309163,
chr1	156091846	156319101	chr1:156091846..156100747-chr1:156316560..156319101,3	200	.	156091846	156319101	0	2	8901,2541,	0,224714,
chr1	156091846	156263598	chr1:156091846..156100747-chr1:156260570..156263598,2	200	.	156091846	156263598	0	2	8901,3028,	0,168724,
chr1	156091846	156254340	chr1:156091846..156100747-chr1:156247540..156254340,5	200	.	156091846	156254340	0	2	8901,6800,	0,155694,
chr1	156091846	156245514	chr1:156091846..156100747-chr1:156243583..156245514,4	200	.	156091846	156245514	0	2	8901,1931,	0,151737,
chr1	156091846	156240238	chr1:156091846..156100747-chr1:156236969..156240238,2	200	.	156091846	156240238	0	2	8901,3269,	0,145123,
chr1	156133969	156461013	chr1:156133969..156135935-chr1:156454212..156461013,2	200	.	156133969	156461013	0	2	1966,6801,	0,320243,
chr1	156143676	156739454	chr1:156143676..156148150-chr1:156735329..156739454,2	200	.	156143676	156739454	0	2	4474,4125,	0,591653,
chr1	156179518	156476264	chr1:156179518..156184444-chr1:156470342..156476264,2	200	.	156179518	156476264	0	2	4926,5922,	0,290824,
chr1	156210635	156254340	chr1:156210635..156217635-chr1:156247540..156254340,4	200	.	156210635	156254340	0	2	7000,6800,	0,36905,
chr1	156236969	156254340	chr1:156236969..156240238-chr1:156247540..156254340,4	200	.	156236969	156254340	0	2	3269,6800,	0,10571,
chr1	157011913	158086187	chr1:157011913..157017228-chr1:158084329..158086187,2	200	.	157011913	158086187	0	2	5315,1858,	0,1072416,
chr1	157962304	159076818	chr1:157962304..157966896-chr1:159074864..159076818,2	200	.	157962304	159076818	0	2	4592,1954,	0,1112560,
chr1	158152638	158973253	chr1:158152638..158156790-chr1:158967599..158973253,2	200	.	158152638	158973253	0	2	4152,5654,	0,814961,
chr1	159891053	160461198	chr1:159891053..159896931-chr1:160459087..160461198,2	200	.	159891053	160461198	0	2	5878,2111,	0,568034,
chr1	160174735	160831694	chr1:160174735..160178279-chr1:160830210..160831694,2	200	.	160174735	160831694	0	2	3544,1484,	0,655475,
chr1	161013649	162881497	chr1:161013649..161017271-chr1:162872352..162881497,2	200	.	161013649	162881497	0	2	3622,9145,	0,1858703,
chr1	161086254	161484302	chr1:161086254..161089993-chr1:161482650..161484302,2	200	.	161086254	161484302	0	2	3739,1652,	0,396396,
chr1	161100460	162975464	chr1:161100460..161103785-chr1:162963601..162975464,2	200	.	161100460	162975464	0	2	3325,11863,	0,1863141,
chr1	161165518	161787514	chr1:161165518..161174061-chr1:161783114..161787514,2	200	.	161165518	161787514	0	2	8543,4400,	0,617596,
chr1	161165518	161767235	chr1:161165518..161174061-chr1:161764835..161767235,2	200	.	161165518	161767235	0	2	8543,2400,	0,599317,
chr1	161194903	162975464	chr1:161194903..161198247-chr1:162963601..162975464,2	200	.	161194903	162975464	0	2	3344,11863,	0,1768698,
chr1	161449588	161722372	chr1:161449588..161453154-chr1:161716857..161722372,3	200	.	161449588	161722372	0	2	3566,5515,	0,267269,
chr1	161923732	163043309	chr1:161923732..161926644-chr1:163038026..163043309,3	200	.	161923732	163043309	0	2	2912,5283,	0,1114294,
chr1	162358168	162604651	chr1:162358168..162360661-chr1:162599455..162604651,2	200	.	162358168	162604651	0	2	2493,5196,	0,241287,
chr1	162508085	162760869	chr1:162508085..162512561-chr1:162758199..162760869,2	200	.	162508085	162760869	0	2	4476,2670,	0,250114,
chr1	162599455	163849769	chr1:162599455..162604651-chr1:163842975..163849769,2	200	.	162599455	163849769	0	2	5196,6794,	0,1243520,
chr1	162599455	163806831	chr1:162599455..162604651-chr1:163805068..163806831,2	200	.	162599455	163806831	0	2	5196,1763,	0,1205613,
chr1	164570249	164744343	chr1:164570249..164579769-chr1:164739797..164744343,4	200	.	164570249	164744343	0	2	9520,4546,	0,169548,
chr1	164739797	165873881	chr1:164739797..164744343-chr1:165871977..165873881,2	200	.	164739797	165873881	0	2	4546,1904,	0,1132180,
chr1	165048035	165799454	chr1:165048035..165051217-chr1:165795609..165799454,2	200	.	165048035	165799454	0	2	3182,3845,	0,747574,
chr1	165598446	165869859	chr1:165598446..165601708-chr1:165864561..165869859,2	200	.	165598446	165869859	0	2	3262,5298,	0,266115,
chr1	165598446	165832380	chr1:165598446..165601708-chr1:165821715..165832380,2	200	.	165598446	165832380	0	2	3262,10665,	0,223269,
chr1	165622524	165869859	chr1:165622524..165625255-chr1:165864561..165869859,2	200	.	165622524	165869859	0	2	2731,5298,	0,242037,
chr1	165630184	165869859	chr1:165630184..165636300-chr1:165864561..165869859,3	200	.	165630184	165869859	0	2	6116,5298,	0,234377,
chr1	165666063	166059971	chr1:165666063..165669026-chr1:166058573..166059971,3	200	.	165666063	166059971	0	2	2963,1398,	0,392510,
chr1	165666063	165869859	chr1:165666063..165669026-chr1:165864561..165869859,2	200	.	165666063	165869859	0	2	2963,5298,	0,198498,
chr1	165666063	165854516	chr1:165666063..165669026-chr1:165852848..165854516,2	200	.	165666063	165854516	0	2	2963,1668,	0,186785,
chr1	165666063	165832380	chr1:165666063..165669026-chr1:165821715..165832380,4	200	.	165666063	165832380	0	2	2963,10665,	0,155652,
chr1	165864561	167333464	chr1:165864561..165869859-chr1:167327492..167333464,2	200	.	165864561	167333464	0	2	5298,5972,	0,1462931,
chr1	165864561	167192472	chr1:165864561..165869859-chr1:167187287..167192472,2	200	.	165864561	167192472	0	2	5298,5185,	0,1322726,
chr1	168147275	169296639	chr1:168147275..168149503-chr1:169294807..169296639,2	200	.	168147275	169296639	0	2	2228,1832,	0,1147532,
chr1	169323052	170641057	chr1:169323052..169326759-chr1:170630436..170641057,2	200	.	169323052	170641057	0	2	3707,10621,	0,1307384,
chr1	169453287	170503603	chr1:169453287..169456987-chr1:170499671..170503603,2	200	.	169453287	170503603	0	2	3700,3932,	0,1046384,
chr1	169762661	171242253	chr1:169762661..169765657-chr1:171239419..171242253,2	200	.	169762661	171242253	0	2	2996,2834,	0,1476758,
chr1	169826577	170045731	chr1:169826577..169829751-chr1:170039815..170045731,2	200	.	169826577	170045731	0	2	3174,5916,	0,213238,
chr1	169860237	170973912	chr1:169860237..169864321-chr1:170971936..170973912,2	200	.	169860237	170973912	0	2	4084,1976,	0,1111699,
chr1	169860237	170641057	chr1:169860237..169864321-chr1:170630436..170641057,3	200	.	169860237	170641057	0	2	4084,10621,	0,770199,
chr1	169860237	170280936	chr1:169860237..169864321-chr1:170275723..170280936,2	200	.	169860237	170280936	0	2	4084,5213,	0,415486,
chr1	170039815	171197096	chr1:170039815..170045731-chr1:171181082..171197096,2	200	.	170039815	171197096	0	2	5916,16014,	0,1141267,
chr1	170499671	172250661	chr1:170499671..170503603-chr1:172244376..172250661,2	200	.	170499671	172250661	0	2	3932,6285,	0,1744705,
chr1	170630436	172138690	chr1:170630436..170641057-chr1:172136741..172138690,2	200	.	170630436	172138690	0	2	10621,1949,	0,1506305,
chr1	170630436	172088812	chr1:170630436..170641057-chr1:172076237..172088812,2	200	.	170630436	172088812	0	2	10621,12575,	0,1445801,
chr1	170630436	171259237	chr1:170630436..170641057-chr1:171256112..171259237,2	200	.	170630436	171259237	0	2	10621,3125,	0,625676,
chr1	170630436	171197096	chr1:170630436..170641057-chr1:171181082..171197096,5	200	.	170630436	171197096	0	2	10621,16014,	0,550646,
chr1	170630436	171173795	chr1:170630436..170641057-chr1:171165164..171173795,3	200	.	170630436	171173795	0	2	10621,8631,	0,534728,
chr1	170630436	171138377	chr1:170630436..170641057-chr1:171136584..171138377,3	200	.	170630436	171138377	0	2	10621,1793,	0,506148,
chr1	170630436	171113462	chr1:170630436..170641057-chr1:171109371..171113462,2	200	.	170630436	171113462	0	2	10621,4091,	0,478935,
chr1	170630436	170987553	chr1:170630436..170641057-chr1:170985502..170987553,2	200	.	170630436	170987553	0	2	10621,2051,	0,355066,
chr1	170778854	171713056	chr1:170778854..170780683-chr1:171707211..171713056,2	200	.	170778854	171713056	0	2	1829,5845,	0,928357,
chr1	171452940	172891191	chr1:171452940..171456358-chr1:172870998..172891191,2	200	.	171452940	172891191	0	2	3418,20193,	0,1418058,
chr1	171452940	172378862	chr1:171452940..171456358-chr1:172365101..172378862,2	200	.	171452940	172378862	0	2	3418,13761,	0,912161,
chr1	171531542	172626014	chr1:171531542..171535124-chr1:172623509..172626014,2	200	.	171531542	172626014	0	2	3582,2505,	0,1091967,
chr1	171707211	172891191	chr1:171707211..171713056-chr1:172870998..172891191,2	200	.	171707211	172891191	0	2	5845,20193,	0,1163787,
chr1	171707211	172619378	chr1:171707211..171713056-chr1:172617539..172619378,2	200	.	171707211	172619378	0	2	5845,1839,	0,910328,
chr1	171707211	172378862	chr1:171707211..171713056-chr1:172365101..172378862,2	200	.	171707211	172378862	0	2	5845,13761,	0,657890,
chr1	171707211	172243689	chr1:171707211..171713056-chr1:172237554..172243689,2	200	.	171707211	172243689	0	2	5845,6135,	0,530343,
chr1	171707211	172134825	chr1:171707211..171713056-chr1:172131933..172134825,2	200	.	171707211	172134825	0	2	5845,2892,	0,424722,
chr1	171707211	172088812	chr1:171707211..171713056-chr1:172076237..172088812,2	200	.	171707211	172088812	0	2	5845,12575,	0,369026,
chr1	171749239	172266233	chr1:171749239..171752223-chr1:172252850..172266233,2	200	.	171749239	172266233	0	2	2984,13383,	0,503611,
chr1	171767671	172117771	chr1:171767671..171776207-chr1:172111529..172117771,2	200	.	171767671	172117771	0	2	8536,6242,	0,343858,
chr1	172017839	173182240	chr1:172017839..172020483-chr1:173170317..173182240,2	200	.	172017839	173182240	0	2	2644,11923,	0,1152478,
chr1	172148780	173448330	chr1:172148780..172156687-chr1:173441924..173448330,2	200	.	172148780	173448330	0	2	7907,6406,	0,1293144,
chr1	172288975	173182240	chr1:172288975..172294256-chr1:173170317..173182240,2	200	.	172288975	173182240	0	2	5281,11923,	0,881342,
chr1	172326278	173182240	chr1:172326278..172330477-chr1:173170317..173182240,2	200	.	172326278	173182240	0	2	4199,11923,	0,844039,
chr1	172365101	173182240	chr1:172365101..172378862-chr1:173170317..173182240,2	200	.	172365101	173182240	0	2	13761,11923,	0,805216,
chr1	172595114	173838590	chr1:172595114..172597019-chr1:173834807..173838590,2	200	.	172595114	173838590	0	2	1905,3783,	0,1239693,
chr1	172623509	173240478	chr1:172623509..172626014-chr1:173235201..173240478,3	200	.	172623509	173240478	0	2	2505,5277,	0,611692,
chr1	172713511	173182240	chr1:172713511..172716351-chr1:173170317..173182240,2	200	.	172713511	173182240	0	2	2840,11923,	0,456806,
chr1	172729457	173182240	chr1:172729457..172733581-chr1:173170317..173182240,2	200	.	172729457	173182240	0	2	4124,11923,	0,440860,
chr1	172756241	173182240	chr1:172756241..172758340-chr1:173170317..173182240,2	200	.	172756241	173182240	0	2	2099,11923,	0,414076,
chr1	172786956	173182240	chr1:172786956..172790561-chr1:173170317..173182240,4	200	.	172786956	173182240	0	2	3605,11923,	0,383361,
chr1	172791527	173182240	chr1:172791527..172798894-chr1:173170317..173182240,5	200	.	172791527	173182240	0	2	7367,11923,	0,378790,
chr1	172800797	173182240	chr1:172800797..172802443-chr1:173170317..173182240,2	200	.	172800797	173182240	0	2	1646,11923,	0,369520,
chr1	172803756	173182240	chr1:172803756..172805933-chr1:173170317..173182240,2	200	.	172803756	173182240	0	2	2177,11923,	0,366561,
chr1	172819230	173182240	chr1:172819230..172826641-chr1:173170317..173182240,3	200	.	172819230	173182240	0	2	7411,11923,	0,351087,
chr1	172839519	173182240	chr1:172839519..172844957-chr1:173170317..173182240,4	200	.	172839519	173182240	0	2	5438,11923,	0,330798,
chr1	172870998	174130007	chr1:172870998..172891191-chr1:174127884..174130007,2	200	.	172870998	174130007	0	2	20193,2123,	0,1256886,
chr1	172870998	173448330	chr1:172870998..172891191-chr1:173441924..173448330,5	200	.	172870998	173448330	0	2	20193,6406,	0,570926,
chr1	172870998	173182240	chr1:172870998..172891191-chr1:173170317..173182240,37	200	.	172870998	173182240	0	2	20193,11923,	0,299319,
chr1	172870998	173018977	chr1:172870998..172891191-chr1:173015442..173018977,8	200	.	172870998	173018977	0	2	20193,3535,	0,144444,
chr1	172895663	173182240	chr1:172895663..172898777-chr1:173170317..173182240,7	200	.	172895663	173182240	0	2	3114,11923,	0,274654,
chr1	172900885	173795136	chr1:172900885..172913235-chr1:173792114..173795136,2	200	.	172900885	173795136	0	2	12350,3022,	0,891229,
chr1	172900885	173573791	chr1:172900885..172913235-chr1:173572088..173573791,2	200	.	172900885	173573791	0	2	12350,1703,	0,671203,
chr1	172900885	173448330	chr1:172900885..172913235-chr1:173441924..173448330,5	200	.	172900885	173448330	0	2	12350,6406,	0,541039,
chr1	172900885	173182240	chr1:172900885..172913235-chr1:173170317..173182240,23	200	.	172900885	173182240	0	2	12350,11923,	0,269432,
chr1	172914017	173182240	chr1:172914017..172916665-chr1:173170317..173182240,4	200	.	172914017	173182240	0	2	2648,11923,	0,256300,
chr1	172919534	173838590	chr1:172919534..172930910-chr1:173834807..173838590,4	200	.	172919534	173838590	0	2	11376,3783,	0,915273,
chr1	172919534	173795136	chr1:172919534..172930910-chr1:173792114..173795136,2	200	.	172919534	173795136	0	2	11376,3022,	0,872580,
chr1	172919534	173448330	chr1:172919534..172930910-chr1:173441924..173448330,2	200	.	172919534	173448330	0	2	11376,6406,	0,522390,
chr1	172919534	173182240	chr1:172919534..172930910-chr1:173170317..173182240,14	200	.	172919534	173182240	0	2	11376,11923,	0,250783,
chr1	172919534	173018977	chr1:172919534..172930910-chr1:173015442..173018977,8	200	.	172919534	173018977	0	2	11376,3535,	0,95908,
chr1	172932733	173182240	chr1:172932733..172941825-chr1:173170317..173182240,8	200	.	172932733	173182240	0	2	9092,11923,	0,237584,
chr1	172944575	173182240	chr1:172944575..172950622-chr1:173170317..173182240,2	200	.	172944575	173182240	0	2	6047,11923,	0,225742,
chr1	172958385	173182240	chr1:172958385..172964746-chr1:173170317..173182240,3	200	.	172958385	173182240	0	2	6361,11923,	0,211932,
chr1	172971447	173182240	chr1:172971447..172974665-chr1:173170317..173182240,2	200	.	172971447	173182240	0	2	3218,11923,	0,198870,
chr1	172995717	173182240	chr1:172995717..172997879-chr1:173170317..173182240,2	200	.	172995717	173182240	0	2	2162,11923,	0,174600,
chr1	173004466	173182240	chr1:173004466..173008826-chr1:173170317..173182240,2	200	.	173004466	173182240	0	2	4360,11923,	0,165851,
chr1	177837339	179200818	chr1:177837339..177845815-chr1:179197565..179200818,2	200	.	177837339	179200818	0	2	8476,3253,	0,1360226,
chr1	177911909	178513336	chr1:177911909..177917440-chr1:178505292..178513336,2	200	.	177911909	178513336	0	2	5531,8044,	0,593383,
chr1	178060559	179125476	chr1:178060559..178064710-chr1:179123674..179125476,2	200	.	178060559	179125476	0	2	4151,1802,	0,1063115,
chr1	178060559	178979511	chr1:178060559..178064710-chr1:178976427..178979511,2	200	.	178060559	178979511	0	2	4151,3084,	0,915868,
chr1	178060559	178605602	chr1:178060559..178064710-chr1:178597428..178605602,2	200	.	178060559	178605602	0	2	4151,8174,	0,536869,
chr1	178060559	178270630	chr1:178060559..178064710-chr1:178267738..178270630,2	200	.	178060559	178270630	0	2	4151,2892,	0,207179,
chr1	178110266	178513336	chr1:178110266..178116399-chr1:178505292..178513336,2	200	.	178110266	178513336	0	2	6133,8044,	0,395026,
chr1	178157328	178513336	chr1:178157328..178159316-chr1:178505292..178513336,2	200	.	178157328	178513336	0	2	1988,8044,	0,347964,
chr1	178192551	179853504	chr1:178192551..178194118-chr1:179850039..179853504,2	200	.	178192551	179853504	0	2	1567,3465,	0,1657488,
chr1	179048738	180128419	chr1:179048738..179052919-chr1:180118128..180128419,3	200	.	179048738	180128419	0	2	4181,10291,	0,1069390,
chr1	179110201	180907388	chr1:179110201..179115022-chr1:180901811..180907388,2	200	.	179110201	180907388	0	2	4821,5577,	0,1791610,
chr1	179197565	179744812	chr1:179197565..179200818-chr1:179742632..179744812,2	200	.	179197565	179744812	0	2	3253,2180,	0,545067,
chr1	180118128	180927426	chr1:180118128..180128419-chr1:180920395..180927426,2	200	.	180118128	180927426	0	2	10291,7031,	0,802267,
chr1	180118128	180473897	chr1:180118128..180128419-chr1:180470690..180473897,2	200	.	180118128	180473897	0	2	10291,3207,	0,352562,
chr1	180159377	180996622	chr1:180159377..180172156-chr1:180989649..180996622,2	200	.	180159377	180996622	0	2	12779,6973,	0,830272,
chr1	180159377	180473897	chr1:180159377..180172156-chr1:180470690..180473897,2	200	.	180159377	180473897	0	2	12779,3207,	0,311313,
chr1	180185660	181066940	chr1:180185660..180205059-chr1:181063014..181066940,2	200	.	180185660	181066940	0	2	19399,3926,	0,877354,
chr1	180185660	181004212	chr1:180185660..180205059-chr1:181001283..181004212,4	200	.	180185660	181004212	0	2	19399,2929,	0,815623,
chr1	180185660	180927426	chr1:180185660..180205059-chr1:180920395..180927426,4	200	.	180185660	180927426	0	2	19399,7031,	0,734735,
chr1	180185660	180473897	chr1:180185660..180205059-chr1:180470690..180473897,2	200	.	180185660	180473897	0	2	19399,3207,	0,285030,
chr1	180185660	180455947	chr1:180185660..180205059-chr1:180453322..180455947,2	200	.	180185660	180455947	0	2	19399,2625,	0,267662,
chr1	180294392	180996622	chr1:180294392..180297056-chr1:180989649..180996622,2	200	.	180294392	180996622	0	2	2664,6973,	0,695257,
chr1	182359132	183706440	chr1:182359132..182362088-chr1:183703979..183706440,2	200	.	182359132	183706440	0	2	2956,2461,	0,1344847,
chr1	182990468	183713745	chr1:182990468..182995195-chr1:183708806..183713745,2	200	.	182990468	183713745	0	2	4727,4939,	0,718338,
chr1	183147952	184152467	chr1:183147952..183156137-chr1:184148125..184152467,2	200	.	183147952	184152467	0	2	8185,4342,	0,1000173,
chr1	183238601	183626980	chr1:183238601..183242755-chr1:183622228..183626980,2	200	.	183238601	183626980	0	2	4154,4752,	0,383627,
chr1	183238601	183606605	chr1:183238601..183242755-chr1:183602188..183606605,3	200	.	183238601	183606605	0	2	4154,4417,	0,363587,
chr1	183256456	184022336	chr1:183256456..183258487-chr1:184019418..184022336,2	200	.	183256456	184022336	0	2	2031,2918,	0,762962,
chr1	183286507	184007211	chr1:183286507..183289245-chr1:184004444..184007211,2	200	.	183286507	184007211	0	2	2738,2767,	0,717937,
chr1	183439008	184204952	chr1:183439008..183443008-chr1:184203359..184204952,2	200	.	183439008	184204952	0	2	4000,1593,	0,764351,
chr1	183439008	183648994	chr1:183439008..183443008-chr1:183642118..183648994,2	200	.	183439008	183648994	0	2	4000,6876,	0,203110,
chr1	184934381	185625465	chr1:184934381..184944758-chr1:185622168..185625465,2	200	.	184934381	185625465	0	2	10377,3297,	0,687787,
chr1	185124146	186027004	chr1:185124146..185127996-chr1:186023702..186027004,2	200	.	185124146	186027004	0	2	3850,3302,	0,899556,
chr1	185124146	185937747	chr1:185124146..185127996-chr1:185935166..185937747,2	200	.	185124146	185937747	0	2	3850,2581,	0,811020,
chr1	185124146	185867510	chr1:185124146..185127996-chr1:185862062..185867510,2	200	.	185124146	185867510	0	2	3850,5448,	0,737916,
chr1	185282953	186123947	chr1:185282953..185288962-chr1:186120121..186123947,2	200	.	185282953	186123947	0	2	6009,3826,	0,837168,
chr1	185282953	185625465	chr1:185282953..185288962-chr1:185622168..185625465,2	200	.	185282953	185625465	0	2	6009,3297,	0,339215,
chr1	197107246	198907509	chr1:197107246..197116425-chr1:198894767..198907509,2	200	.	197107246	198907509	0	2	9179,12742,	0,1787521,
chr1	197107246	198467632	chr1:197107246..197116425-chr1:198459517..198467632,2	200	.	197107246	198467632	0	2	9179,8115,	0,1352271,
chr1	197168845	198643393	chr1:197168845..197171754-chr1:198636066..198643393,3	200	.	197168845	198643393	0	2	2909,7327,	0,1467221,
chr1	197739193	199464167	chr1:197739193..197748219-chr1:199459336..199464167,2	200	.	197739193	199464167	0	2	9026,4831,	0,1720143,
chr1	197739193	198664599	chr1:197739193..197748219-chr1:198655323..198664599,2	200	.	197739193	198664599	0	2	9026,9276,	0,916130,
chr1	197739193	198231755	chr1:197739193..197748219-chr1:198226563..198231755,2	200	.	197739193	198231755	0	2	9026,5192,	0,487370,
chr1	197870692	198570600	chr1:197870692..197874291-chr1:198567254..198570600,2	200	.	197870692	198570600	0	2	3599,3346,	0,696562,
chr1	197870692	198501591	chr1:197870692..197874291-chr1:198489610..198501591,2	200	.	197870692	198501591	0	2	3599,11981,	0,618918,
chr1	197870692	198467632	chr1:197870692..197874291-chr1:198459517..198467632,2	200	.	197870692	198467632	0	2	3599,8115,	0,588825,
chr1	197870692	198341458	chr1:197870692..197874291-chr1:198337299..198341458,2	200	.	197870692	198341458	0	2	3599,4159,	0,466607,
chr1	197879950	198435817	chr1:197879950..197881932-chr1:198431371..198435817,2	200	.	197879950	198435817	0	2	1982,4446,	0,551421,
chr1	197883397	198643393	chr1:197883397..197890248-chr1:198636066..198643393,3	200	.	197883397	198643393	0	2	6851,7327,	0,752669,
chr1	197883397	198501591	chr1:197883397..197890248-chr1:198489610..198501591,2	200	.	197883397	198501591	0	2	6851,11981,	0,606213,
chr1	197883397	198270456	chr1:197883397..197890248-chr1:198266352..198270456,2	200	.	197883397	198270456	0	2	6851,4104,	0,382955,
chr1	197883397	198240905	chr1:197883397..197890248-chr1:198235983..198240905,5	200	.	197883397	198240905	0	2	6851,4922,	0,352586,
chr1	197883397	198206799	chr1:197883397..197890248-chr1:198202300..198206799,2	200	.	197883397	198206799	0	2	6851,4499,	0,318903,
chr1	197984985	198907509	chr1:197984985..197989712-chr1:198894767..198907509,2	200	.	197984985	198907509	0	2	4727,12742,	0,909782,
chr1	198048368	198606370	chr1:198048368..198051097-chr1:198604498..198606370,2	200	.	198048368	198606370	0	2	2729,1872,	0,556130,
chr1	198086192	198907509	chr1:198086192..198097821-chr1:198894767..198907509,3	200	.	198086192	198907509	0	2	11629,12742,	0,808575,
chr1	198123353	198633565	chr1:198123353..198130103-chr1:198622997..198633565,2	200	.	198123353	198633565	0	2	6750,10568,	0,499644,
chr1	198123353	198591635	chr1:198123353..198130103-chr1:198588179..198591635,2	200	.	198123353	198591635	0	2	6750,3456,	0,464826,
chr1	198123353	198467632	chr1:198123353..198130103-chr1:198459517..198467632,3	200	.	198123353	198467632	0	2	6750,8115,	0,336164,
chr1	198123353	198435817	chr1:198123353..198130103-chr1:198431371..198435817,3	200	.	198123353	198435817	0	2	6750,4446,	0,308018,
chr1	198123353	198386749	chr1:198123353..198130103-chr1:198383545..198386749,2	200	.	198123353	198386749	0	2	6750,3204,	0,260192,
chr1	198123353	198358937	chr1:198123353..198130103-chr1:198355316..198358937,2	200	.	198123353	198358937	0	2	6750,3621,	0,231963,
chr1	198123353	198287077	chr1:198123353..198130103-chr1:198283534..198287077,2	200	.	198123353	198287077	0	2	6750,3543,	0,160181,
chr1	198123353	198231755	chr1:198123353..198130103-chr1:198226563..198231755,4	200	.	198123353	198231755	0	2	6750,5192,	0,103210,
chr1	198518832	200350764	chr1:198518832..198521888-chr1:200341977..200350764,2	200	.	198518832	200350764	0	2	3056,8787,	0,1823145,
chr1	198894767	199300856	chr1:198894767..198907509-chr1:199298914..199300856,3	200	.	198894767	199300856	0	2	12742,1942,	0,404147,
chr1	198894767	199244093	chr1:198894767..198907509-chr1:199239190..199244093,2	200	.	198894767	199244093	0	2	12742,4903,	0,344423,
chr1	199516638	200350764	chr1:199516638..199520117-chr1:200341977..200350764,2	200	.	199516638	200350764	0	2	3479,8787,	0,825339,
chr1	199582008	200591118	chr1:199582008..199584603-chr1:200588716..200591118,2	200	.	199582008	200591118	0	2	2595,2402,	0,1006708,
chr1	199652776	200350764	chr1:199652776..199657571-chr1:200341977..200350764,2	200	.	199652776	200350764	0	2	4795,8787,	0,689201,
chr1	199869557	200350764	chr1:199869557..199871529-chr1:200341977..200350764,2	200	.	199869557	200350764	0	2	1972,8787,	0,472420,
chr1	200009225	200350764	chr1:200009225..200011907-chr1:200341977..200350764,2	200	.	200009225	200350764	0	2	2682,8787,	0,332752,
chr1	200009225	200307519	chr1:200009225..200011907-chr1:200297917..200307519,3	200	.	200009225	200307519	0	2	2682,9602,	0,288692,
chr1	200009225	200293812	chr1:200009225..200011907-chr1:200292489..200293812,2	200	.	200009225	200293812	0	2	2682,1323,	0,283264,
chr1	200009225	200288660	chr1:200009225..200011907-chr1:200285325..200288660,2	200	.	200009225	200288660	0	2	2682,3335,	0,276100,
chr1	200081586	200350764	chr1:200081586..200083261-chr1:200341977..200350764,2	200	.	200081586	200350764	0	2	1675,8787,	0,260391,
chr1	200111719	200350764	chr1:200111719..200113418-chr1:200341977..200350764,2	200	.	200111719	200350764	0	2	1699,8787,	0,230258,
chr1	200136075	200350764	chr1:200136075..200140447-chr1:200341977..200350764,3	200	.	200136075	200350764	0	2	4372,8787,	0,205902,
chr1	200169831	200350764	chr1:200169831..200171218-chr1:200341977..200350764,3	200	.	200169831	200350764	0	2	1387,8787,	0,172146,
chr1	200173227	200350764	chr1:200173227..200177739-chr1:200341977..200350764,3	200	.	200173227	200350764	0	2	4512,8787,	0,168750,
chr1	200197039	200350764	chr1:200197039..200198828-chr1:200341977..200350764,2	200	.	200197039	200350764	0	2	1789,8787,	0,144938,
chr1	200199813	200350764	chr1:200199813..200201380-chr1:200341977..200350764,4	200	.	200199813	200350764	0	2	1567,8787,	0,142164,
chr1	200202052	200350764	chr1:200202052..200203962-chr1:200341977..200350764,4	200	.	200202052	200350764	0	2	1910,8787,	0,139925,
chr1	200229413	200380848	chr1:200229413..200233371-chr1:200376996..200380848,2	200	.	200229413	200380848	0	2	3958,3852,	0,147583,
chr1	200250541	200350764	chr1:200250541..200253029-chr1:200341977..200350764,8	200	.	200250541	200350764	0	2	2488,8787,	0,91436,
chr1	200264425	200350764	chr1:200264425..200266001-chr1:200341977..200350764,4	200	.	200264425	200350764	0	2	1576,8787,	0,77552,
chr1	200269720	200350764	chr1:200269720..200272881-chr1:200341977..200350764,7	200	.	200269720	200350764	0	2	3161,8787,	0,72257,
chr1	201687313	203261367	chr1:201687313..201692009-chr1:203251548..203261367,2	200	.	201687313	203261367	0	2	4696,9819,	0,1564235,
chr1	201687313	203055726	chr1:201687313..201692009-chr1:203050031..203055726,2	200	.	201687313	203055726	0	2	4696,5695,	0,1362718,
chr1	201687313	202505130	chr1:201687313..201692009-chr1:202503495..202505130,2	200	.	201687313	202505130	0	2	4696,1635,	0,816182,
chr1	201797399	203158536	chr1:201797399..201800034-chr1:203156723..203158536,2	200	.	201797399	203158536	0	2	2635,1813,	0,1359324,
chr1	202093222	202476351	chr1:202093222..202094740-chr1:202471655..202476351,2	200	.	202093222	202476351	0	2	1518,4696,	0,378433,
chr1	202112240	202539335	chr1:202112240..202115022-chr1:202535783..202539335,2	200	.	202112240	202539335	0	2	2782,3552,	0,423543,
chr1	202112240	202432851	chr1:202112240..202115022-chr1:202428517..202432851,3	200	.	202112240	202432851	0	2	2782,4334,	0,316277,
chr1	202125842	202569895	chr1:202125842..202132047-chr1:202568170..202569895,2	200	.	202125842	202569895	0	2	6205,1725,	0,442328,
chr1	202133092	202551234	chr1:202133092..202136577-chr1:202543222..202551234,3	200	.	202133092	202551234	0	2	3485,8012,	0,410130,
chr1	202137506	202527619	chr1:202137506..202138922-chr1:202522179..202527619,2	200	.	202137506	202527619	0	2	1416,5440,	0,384673,
chr1	202150104	202432851	chr1:202150104..202157703-chr1:202428517..202432851,2	200	.	202150104	202432851	0	2	7599,4334,	0,278413,
chr1	202160286	202560723	chr1:202160286..202162922-chr1:202554697..202560723,2	200	.	202160286	202560723	0	2	2636,6026,	0,394411,
chr1	202170211	202731205	chr1:202170211..202175215-chr1:202729778..202731205,2	200	.	202170211	202731205	0	2	5004,1427,	0,559567,
chr1	202170211	202560723	chr1:202170211..202175215-chr1:202554697..202560723,4	200	.	202170211	202560723	0	2	5004,6026,	0,384486,
chr1	202316739	202560723	chr1:202316739..202319479-chr1:202554697..202560723,2	200	.	202316739	202560723	0	2	2740,6026,	0,237958,
chr1	202316739	202551234	chr1:202316739..202319479-chr1:202543222..202551234,2	200	.	202316739	202551234	0	2	2740,8012,	0,226483,
chr1	202935278	203478527	chr1:202935278..202937869-chr1:203470986..203478527,2	200	.	202935278	203478527	0	2	2591,7541,	0,535708,
chr1	202954956	203484318	chr1:202954956..202958958-chr1:203480196..203484318,2	200	.	202954956	203484318	0	2	4002,4122,	0,525240,
chr1	202974395	203529459	chr1:202974395..202979467-chr1:203523923..203529459,2	200	.	202974395	203529459	0	2	5072,5536,	0,549528,
chr1	203246173	203599614	chr1:203246173..203248732-chr1:203594687..203599614,2	200	.	203246173	203599614	0	2	2559,4927,	0,348514,
chr1	203251548	203599614	chr1:203251548..203261367-chr1:203594687..203599614,4	200	.	203251548	203599614	0	2	9819,4927,	0,343139,
chr1	203269625	203832336	chr1:203269625..203271013-chr1:203826045..203832336,2	200	.	203269625	203832336	0	2	1388,6291,	0,556420,
chr1	203272552	203599614	chr1:203272552..203278787-chr1:203594687..203599614,3	200	.	203272552	203599614	0	2	6235,4927,	0,322135,
chr1	203272552	203529459	chr1:203272552..203278787-chr1:203523923..203529459,2	200	.	203272552	203529459	0	2	6235,5536,	0,251371,
chr1	203272552	203446202	chr1:203272552..203278787-chr1:203443958..203446202,3	200	.	203272552	203446202	0	2	6235,2244,	0,171406,
chr1	203315543	203665118	chr1:203315543..203318840-chr1:203659290..203665118,2	200	.	203315543	203665118	0	2	3297,5828,	0,343747,
chr1	203315543	203646653	chr1:203315543..203318840-chr1:203640712..203646653,2	200	.	203315543	203646653	0	2	3297,5941,	0,325169,
chr1	203315543	203478527	chr1:203315543..203318840-chr1:203470986..203478527,2	200	.	203315543	203478527	0	2	3297,7541,	0,155443,
chr1	204097101	204655209	chr1:204097101..204102415-chr1:204651631..204655209,2	200	.	204097101	204655209	0	2	5314,3578,	0,554530,
chr1	204287391	204800629	chr1:204287391..204292522-chr1:204795329..204800629,2	200	.	204287391	204800629	0	2	5131,5300,	0,507938,
chr1	204313970	204486767	chr1:204313970..204321152-chr1:204483929..204486767,2	200	.	204313970	204486767	0	2	7182,2838,	0,169959,
chr1	204378981	205016923	chr1:204378981..204381732-chr1:205013912..205016923,2	200	.	204378981	205016923	0	2	2751,3011,	0,634931,
chr1	204384703	206318400	chr1:204384703..204390331-chr1:206315863..206318400,2	200	.	204384703	206318400	0	2	5628,2537,	0,1931160,
chr1	204461242	204486767	chr1:204461242..204465032-chr1:204483929..204486767,4	200	.	204461242	204486767	0	2	3790,2838,	0,22687,
chr1	204461242	204478158	chr1:204461242..204465032-chr1:204475529..204478158,4	200	.	204461242	204478158	0	2	3790,2629,	0,14287,
chr1	204483929	206318400	chr1:204483929..204486767-chr1:206315863..206318400,2	200	.	204483929	206318400	0	2	2838,2537,	0,1831934,
chr1	204756800	205602662	chr1:204756800..204759686-chr1:205598535..205602662,2	200	.	204756800	205602662	0	2	2886,4127,	0,841735,
chr1	205179267	206744296	chr1:205179267..205181752-chr1:206736425..206744296,2	200	.	205179267	206744296	0	2	2485,7871,	0,1557158,
chr1	205193059	205860688	chr1:205193059..205201283-chr1:205857237..205860688,2	200	.	205193059	205860688	0	2	8224,3451,	0,664178,
chr1	205193059	205602662	chr1:205193059..205201283-chr1:205598535..205602662,2	200	.	205193059	205602662	0	2	8224,4127,	0,405476,
chr1	205226220	205720641	chr1:205226220..205229528-chr1:205716283..205720641,2	200	.	205226220	205720641	0	2	3308,4358,	0,490063,
chr1	205262202	205651934	chr1:205262202..205264187-chr1:205646870..205651934,2	200	.	205262202	205651934	0	2	1985,5064,	0,384668,
chr1	205266041	205651934	chr1:205266041..205268886-chr1:205646870..205651934,2	200	.	205266041	205651934	0	2	2845,5064,	0,380829,
chr1	205285774	205734972	chr1:205285774..205291418-chr1:205730524..205734972,2	200	.	205285774	205734972	0	2	5644,4448,	0,444750,
chr1	205299407	206221377	chr1:205299407..205301495-chr1:206218246..206221377,2	200	.	205299407	206221377	0	2	2088,3131,	0,918839,
chr1	205536211	206850328	chr1:205536211..205540495-chr1:206846000..206850328,2	200	.	205536211	206850328	0	2	4284,4328,	0,1309789,
chr1	205716283	206705054	chr1:205716283..205720641-chr1:206702146..206705054,2	200	.	205716283	206705054	0	2	4358,2908,	0,985863,
chr1	205880920	207042681	chr1:205880920..205889691-chr1:207037216..207042681,3	200	.	205880920	207042681	0	2	8771,5465,	0,1156296,
chr1	206161597	207503564	chr1:206161597..206164193-chr1:207487992..207503564,2	200	.	206161597	207503564	0	2	2596,15572,	0,1326395,
chr1	206642795	207993104	chr1:206642795..206647082-chr1:207989547..207993104,2	200	.	206642795	207993104	0	2	4287,3557,	0,1346752,
chr1	206807597	207976902	chr1:206807597..206811466-chr1:207975102..207976902,2	200	.	206807597	207976902	0	2	3869,1800,	0,1167505,
chr1	207469730	207984060	chr1:207469730..207471944-chr1:207977570..207984060,2	200	.	207469730	207984060	0	2	2214,6490,	0,507840,
chr1	207518936	207984060	chr1:207518936..207520826-chr1:207977570..207984060,2	200	.	207518936	207984060	0	2	1890,6490,	0,458634,
chr1	207975102	209272221	chr1:207975102..207976902-chr1:209266555..209272221,2	200	.	207975102	209272221	0	2	1800,5666,	0,1291453,
chr1	208346948	209609302	chr1:208346948..208350953-chr1:209605720..209609302,2	200	.	208346948	209609302	0	2	4005,3582,	0,1258772,
chr1	208416788	209586287	chr1:208416788..208418400-chr1:209583145..209586287,2	200	.	208416788	209586287	0	2	1612,3142,	0,1166357,
chr1	209920151	211435039	chr1:209920151..209922874-chr1:211430863..211435039,2	200	.	209920151	211435039	0	2	2723,4176,	0,1510712,
chr1	210432573	211309234	chr1:210432573..210439351-chr1:211305317..211309234,2	200	.	210432573	211309234	0	2	6778,3917,	0,872744,
chr1	210570225	211435039	chr1:210570225..210571979-chr1:211430863..211435039,2	200	.	210570225	211435039	0	2	1754,4176,	0,860638,
chr1	210609978	211309234	chr1:210609978..210615400-chr1:211305317..211309234,2	200	.	210609978	211309234	0	2	5422,3917,	0,695339,
chr1	210617545	211435039	chr1:210617545..210623114-chr1:211430863..211435039,2	200	.	210617545	211435039	0	2	5569,4176,	0,813318,
chr1	210617545	211309234	chr1:210617545..210623114-chr1:211305317..211309234,3	200	.	210617545	211309234	0	2	5569,3917,	0,687772,
chr1	210629316	211309234	chr1:210629316..210631115-chr1:211305317..211309234,2	200	.	210629316	211309234	0	2	1799,3917,	0,676001,
chr1	210752901	211309234	chr1:210752901..210765194-chr1:211305317..211309234,3	200	.	210752901	211309234	0	2	12293,3917,	0,552416,
chr1	211430863	212678731	chr1:211430863..211435039-chr1:212673602..212678731,2	200	.	211430863	212678731	0	2	4176,5129,	0,1242739,
chr1	211430863	211850691	chr1:211430863..211435039-chr1:211847671..211850691,2	200	.	211430863	211850691	0	2	4176,3020,	0,416808,
chr1	211499296	211822629	chr1:211499296..211503022-chr1:211820545..211822629,2	200	.	211499296	211822629	0	2	3726,2084,	0,321249,
chr1	211663282	212219958	chr1:211663282..211666543-chr1:212217722..212219958,2	200	.	211663282	212219958	0	2	3261,2236,	0,554440,
chr1	212657430	212966617	chr1:212657430..212660029-chr1:212964056..212966617,2	200	.	212657430	212966617	0	2	2599,2561,	0,306626,
chr1	212734396	214597099	chr1:212734396..212735912-chr1:214594297..214597099,2	200	.	212734396	214597099	0	2	1516,2802,	0,1859901,
chr1	212734396	212934757	chr1:212734396..212735912-chr1:212932281..212934757,2	200	.	212734396	212934757	0	2	1516,2476,	0,197885,
chr1	212779667	214561988	chr1:212779667..212784791-chr1:214556246..214561988,3	200	.	212779667	214561988	0	2	5124,5742,	0,1776579,
chr1	212779667	213099630	chr1:212779667..212784791-chr1:213096868..213099630,2	200	.	212779667	213099630	0	2	5124,2762,	0,317201,
chr1	214721731	216435801	chr1:214721731..214726823-chr1:216431356..216435801,2	200	.	214721731	216435801	0	2	5092,4445,	0,1709625,
chr1	214721731	215905405	chr1:214721731..214726823-chr1:215900844..215905405,2	200	.	214721731	215905405	0	2	5092,4561,	0,1179113,
chr1	214721731	215664754	chr1:214721731..214726823-chr1:215656172..215664754,2	200	.	214721731	215664754	0	2	5092,8582,	0,934441,
chr1	214721731	215181575	chr1:214721731..214726823-chr1:215174201..215181575,2	200	.	214721731	215181575	0	2	5092,7374,	0,452470,
chr1	214742940	215181575	chr1:214742940..214747721-chr1:215174201..215181575,2	200	.	214742940	215181575	0	2	4781,7374,	0,431261,
chr1	214775756	216038485	chr1:214775756..214779175-chr1:216036224..216038485,2	200	.	214775756	216038485	0	2	3419,2261,	0,1260468,
chr1	214775756	215780956	chr1:214775756..214779175-chr1:215773101..215780956,2	200	.	214775756	215780956	0	2	3419,7855,	0,997345,
chr1	214775756	215467583	chr1:214775756..214779175-chr1:215460298..215467583,2	200	.	214775756	215467583	0	2	3419,7285,	0,684542,
chr1	214775756	215258204	chr1:214775756..214779175-chr1:215255298..215258204,3	200	.	214775756	215258204	0	2	3419,2906,	0,479542,
chr1	214775756	215181575	chr1:214775756..214779175-chr1:215174201..215181575,2	200	.	214775756	215181575	0	2	3419,7374,	0,398445,
chr1	214785112	215181575	chr1:214785112..214791465-chr1:215174201..215181575,2	200	.	214785112	215181575	0	2	6353,7374,	0,389089,
chr1	214814726	215181575	chr1:214814726..214818466-chr1:215174201..215181575,3	200	.	214814726	215181575	0	2	3740,7374,	0,359475,
chr1	214839197	215258204	chr1:214839197..214841424-chr1:215255298..215258204,2	200	.	214839197	215258204	0	2	2227,2906,	0,416101,
chr1	214860901	215181575	chr1:214860901..214864219-chr1:215174201..215181575,3	200	.	214860901	215181575	0	2	3318,7374,	0,313300,
chr1	214871018	215181575	chr1:214871018..214872262-chr1:215174201..215181575,2	200	.	214871018	215181575	0	2	1244,7374,	0,303183,
chr1	214880086	215258204	chr1:214880086..214882445-chr1:215255298..215258204,2	200	.	214880086	215258204	0	2	2359,2906,	0,375212,
chr1	214891141	215181575	chr1:214891141..214894921-chr1:215174201..215181575,3	200	.	214891141	215181575	0	2	3780,7374,	0,283060,
chr1	218517698	219909498	chr1:218517698..218521173-chr1:219907641..219909498,2	200	.	218517698	219909498	0	2	3475,1857,	0,1389943,
chr1	218517698	219814307	chr1:218517698..218521173-chr1:219812585..219814307,3	200	.	218517698	219814307	0	2	3475,1722,	0,1294887,
chr1	218517698	219653348	chr1:218517698..218521173-chr1:219648819..219653348,2	200	.	218517698	219653348	0	2	3475,4529,	0,1131121,
chr1	218517698	219636381	chr1:218517698..218521173-chr1:219632334..219636381,2	200	.	218517698	219636381	0	2	3475,4047,	0,1114636,
chr1	218517698	219474339	chr1:218517698..218521173-chr1:219462658..219474339,3	200	.	218517698	219474339	0	2	3475,11681,	0,944960,
chr1	218517698	219438006	chr1:218517698..218521173-chr1:219436737..219438006,2	200	.	218517698	219438006	0	2	3475,1269,	0,919039,
chr1	218517698	219286435	chr1:218517698..218521173-chr1:219284219..219286435,2	200	.	218517698	219286435	0	2	3475,2216,	0,766521,
chr1	218517698	219265950	chr1:218517698..218521173-chr1:219258550..219265950,3	200	.	218517698	219265950	0	2	3475,7400,	0,740852,
chr1	218542547	219349585	chr1:218542547..218546703-chr1:219345621..219349585,2	200	.	218542547	219349585	0	2	4156,3964,	0,803074,
chr1	218631862	219349585	chr1:218631862..218638844-chr1:219345621..219349585,2	200	.	218631862	219349585	0	2	6982,3964,	0,713759,
chr1	218815008	219349585	chr1:218815008..218821392-chr1:219345621..219349585,3	200	.	218815008	219349585	0	2	6384,3964,	0,530613,
chr1	220180229	221510867	chr1:220180229..220182063-chr1:221508185..221510867,2	200	.	220180229	221510867	0	2	1834,2682,	0,1327956,
chr1	221046731	221344693	chr1:221046731..221048998-chr1:221334706..221344693,2	200	.	221046731	221344693	0	2	2267,9987,	0,287975,
chr1	221046731	221324720	chr1:221046731..221048998-chr1:221320773..221324720,2	200	.	221046731	221324720	0	2	2267,3947,	0,274042,
chr1	221046731	221277081	chr1:221046731..221048998-chr1:221270930..221277081,2	200	.	221046731	221277081	0	2	2267,6151,	0,224199,
chr1	221051303	222362300	chr1:221051303..221055803-chr1:222360942..222362300,2	200	.	221051303	222362300	0	2	4500,1358,	0,1309639,
chr1	221051303	222137651	chr1:221051303..221055803-chr1:222130672..222137651,2	200	.	221051303	222137651	0	2	4500,6979,	0,1079369,
chr1	221051303	222053632	chr1:221051303..221055803-chr1:222046385..222053632,2	200	.	221051303	222053632	0	2	4500,7247,	0,995082,
chr1	221051303	222036542	chr1:221051303..221055803-chr1:222034390..222036542,3	200	.	221051303	222036542	0	2	4500,2152,	0,983087,
chr1	221051303	221918194	chr1:221051303..221055803-chr1:221913019..221918194,2	200	.	221051303	221918194	0	2	4500,5175,	0,861716,
chr1	221051303	221904878	chr1:221051303..221055803-chr1:221898220..221904878,2	200	.	221051303	221904878	0	2	4500,6658,	0,846917,
chr1	221051303	221893414	chr1:221051303..221055803-chr1:221887927..221893414,2	200	.	221051303	221893414	0	2	4500,5487,	0,836624,
chr1	221051303	221629298	chr1:221051303..221055803-chr1:221622656..221629298,2	200	.	221051303	221629298	0	2	4500,6642,	0,571353,
chr1	221051303	221615855	chr1:221051303..221055803-chr1:221608745..221615855,3	200	.	221051303	221615855	0	2	4500,7110,	0,557442,
chr1	221051303	221490472	chr1:221051303..221055803-chr1:221487663..221490472,2	200	.	221051303	221490472	0	2	4500,2809,	0,436360,
chr1	221051303	221461555	chr1:221051303..221055803-chr1:221457832..221461555,2	200	.	221051303	221461555	0	2	4500,3723,	0,406529,
chr1	221051303	221403035	chr1:221051303..221055803-chr1:221399587..221403035,2	200	.	221051303	221403035	0	2	4500,3448,	0,348284,
chr1	221051303	221393029	chr1:221051303..221055803-chr1:221389946..221393029,3	200	.	221051303	221393029	0	2	4500,3083,	0,338643,
chr1	221051303	221317229	chr1:221051303..221055803-chr1:221315232..221317229,2	200	.	221051303	221317229	0	2	4500,1997,	0,263929,
chr1	221051303	221277081	chr1:221051303..221055803-chr1:221270930..221277081,3	200	.	221051303	221277081	0	2	4500,6151,	0,219627,
chr1	221051303	221265003	chr1:221051303..221055803-chr1:221257183..221265003,2	200	.	221051303	221265003	0	2	4500,7820,	0,205880,
chr1	221051303	221254342	chr1:221051303..221055803-chr1:221248043..221254342,2	200	.	221051303	221254342	0	2	4500,6299,	0,196740,
chr1	221078239	221918194	chr1:221078239..221085345-chr1:221913019..221918194,2	200	.	221078239	221918194	0	2	7106,5175,	0,834780,
chr1	221087873	221918194	chr1:221087873..221092796-chr1:221913019..221918194,2	200	.	221087873	221918194	0	2	4923,5175,	0,825146,
chr1	221115528	222887761	chr1:221115528..221118348-chr1:222883693..222887761,2	200	.	221115528	222887761	0	2	2820,4068,	0,1768165,
chr1	221124688	222721944	chr1:221124688..221136854-chr1:222719148..222721944,3	200	.	221124688	222721944	0	2	12166,2796,	0,1594460,
chr1	221163330	221918194	chr1:221163330..221167429-chr1:221913019..221918194,2	200	.	221163330	221918194	0	2	4099,5175,	0,749689,
chr1	221200413	221510867	chr1:221200413..221210375-chr1:221508185..221510867,2	200	.	221200413	221510867	0	2	9962,2682,	0,307772,
chr1	221883867	222887761	chr1:221883867..221887261-chr1:222883693..222887761,2	200	.	221883867	222887761	0	2	3394,4068,	0,999826,
chr1	221913019	222629761	chr1:221913019..221918194-chr1:222626634..222629761,2	200	.	221913019	222629761	0	2	5175,3127,	0,713615,
chr1	221913019	222345182	chr1:221913019..221918194-chr1:222343421..222345182,3	200	.	221913019	222345182	0	2	5175,1761,	0,430402,
chr1	221913019	222336610	chr1:221913019..221918194-chr1:222334614..222336610,2	200	.	221913019	222336610	0	2	5175,1996,	0,421595,
chr1	222188645	222793300	chr1:222188645..222190254-chr1:222788504..222793300,5	200	.	222188645	222793300	0	2	1609,4796,	0,599859,
chr1	222234409	222764895	chr1:222234409..222243329-chr1:222761413..222764895,2	200	.	222234409	222764895	0	2	8920,3482,	0,527004,
chr1	222883693	223916027	chr1:222883693..222887761-chr1:223912802..223916027,3	200	.	222883693	223916027	0	2	4068,3225,	0,1029109,
chr1	222883693	223578608	chr1:222883693..222887761-chr1:223574494..223578608,2	200	.	222883693	223578608	0	2	4068,4114,	0,690801,
chr1	223886435	224625249	chr1:223886435..223889490-chr1:224620319..224625249,2	200	.	223886435	224625249	0	2	3055,4930,	0,733884,
chr1	223899535	224456123	chr1:223899535..223903580-chr1:224453572..224456123,3	200	.	223899535	224456123	0	2	4045,2551,	0,554037,
chr1	224300618	224625249	chr1:224300618..224303596-chr1:224620319..224625249,2	200	.	224300618	224625249	0	2	2978,4930,	0,319701,
chr1	224370122	224625249	chr1:224370122..224372455-chr1:224620319..224625249,2	200	.	224370122	224625249	0	2	2333,4930,	0,250197,
chr1	224620319	226132841	chr1:224620319..224625249-chr1:226124579..226132841,2	200	.	224620319	226132841	0	2	4930,8262,	0,1504260,
chr1	224867748	225847471	chr1:224867748..224873599-chr1:225838674..225847471,2	200	.	224867748	225847471	0	2	5851,8797,	0,970926,
chr1	226596861	228293229	chr1:226596861..226599577-chr1:228289793..228293229,2	200	.	226596861	228293229	0	2	2716,3436,	0,1692932,
chr1	226733027	227807275	chr1:226733027..226735791-chr1:227803623..227807275,2	200	.	226733027	227807275	0	2	2764,3652,	0,1070596,
chr1	226733027	227752495	chr1:226733027..226735791-chr1:227743162..227752495,2	200	.	226733027	227752495	0	2	2764,9333,	0,1010135,
chr1	226794950	227752495	chr1:226794950..226796963-chr1:227743162..227752495,2	200	.	226794950	227752495	0	2	2013,9333,	0,948212,
chr1	226848735	228342795	chr1:226848735..226853297-chr1:228335415..228342795,2	200	.	226848735	228342795	0	2	4562,7380,	0,1486680,
chr1	226864073	228077273	chr1:226864073..226869375-chr1:228070400..228077273,2	200	.	226864073	228077273	0	2	5302,6873,	0,1206327,
chr1	227089087	228363120	chr1:227089087..227091274-chr1:228349156..228363120,2	200	.	227089087	228363120	0	2	2187,13964,	0,1260069,
chr1	227130821	228676463	chr1:227130821..227135283-chr1:228673548..228676463,2	200	.	227130821	228676463	0	2	4462,2915,	0,1542727,
chr1	227140793	227752495	chr1:227140793..227146150-chr1:227743162..227752495,2	200	.	227140793	227752495	0	2	5357,9333,	0,602369,
chr1	227502733	227613680	chr1:227502733..227509034-chr1:227608976..227613680,5	200	.	227502733	227613680	0	2	6301,4704,	0,106243,
chr1	227502733	227577631	chr1:227502733..227509034-chr1:227574557..227577631,4	200	.	227502733	227577631	0	2	6301,3074,	0,71824,
chr1	227757468	228676463	chr1:227757468..227761699-chr1:228673548..228676463,2	200	.	227757468	228676463	0	2	4231,2915,	0,916080,
chr1	227944663	228603239	chr1:227944663..227956001-chr1:228601712..228603239,2	200	.	227944663	228603239	0	2	11338,1527,	0,657049,
chr1	228135714	228676463	chr1:228135714..228138887-chr1:228673548..228676463,2	200	.	228135714	228676463	0	2	3173,2915,	0,537834,
chr1	228148157	228596832	chr1:228148157..228149779-chr1:228591932..228596832,2	200	.	228148157	228596832	0	2	1622,4900,	0,443775,
chr1	228195833	229479800	chr1:228195833..228199483-chr1:229476718..229479800,2	200	.	228195833	229479800	0	2	3650,3082,	0,1280885,
chr1	228245672	228676463	chr1:228245672..228264233-chr1:228673548..228676463,3	200	.	228245672	228676463	0	2	18561,2915,	0,427876,
chr1	228245672	228647756	chr1:228245672..228264233-chr1:228644409..228647756,2	200	.	228245672	228647756	0	2	18561,3347,	0,398737,
chr1	228268633	228676463	chr1:228268633..228278948-chr1:228673548..228676463,2	200	.	228268633	228676463	0	2	10315,2915,	0,404915,
chr1	228335415	228596832	chr1:228335415..228342795-chr1:228591932..228596832,2	200	.	228335415	228596832	0	2	7380,4900,	0,256517,
chr1	228349156	228948477	chr1:228349156..228363120-chr1:228943625..228948477,2	200	.	228349156	228948477	0	2	13964,4852,	0,594469,
chr1	228349156	228727051	chr1:228349156..228363120-chr1:228724964..228727051,2	200	.	228349156	228727051	0	2	13964,2087,	0,375808,
chr1	228349156	228596832	chr1:228349156..228363120-chr1:228591932..228596832,5	200	.	228349156	228596832	0	2	13964,4900,	0,242776,
chr1	228393233	228676463	chr1:228393233..228398224-chr1:228673548..228676463,3	200	.	228393233	228676463	0	2	4991,2915,	0,280315,
chr1	228393233	228591418	chr1:228393233..228398224-chr1:228589405..228591418,2	200	.	228393233	228591418	0	2	4991,2013,	0,196172,
chr1	228399579	228676463	chr1:228399579..228408697-chr1:228673548..228676463,4	200	.	228399579	228676463	0	2	9118,2915,	0,273969,
chr1	228414140	228596832	chr1:228414140..228417035-chr1:228591932..228596832,4	200	.	228414140	228596832	0	2	2895,4900,	0,177792,
chr1	228473854	228676463	chr1:228473854..228475939-chr1:228673548..228676463,2	200	.	228473854	228676463	0	2	2085,2915,	0,199694,
chr1	228565300	228596832	chr1:228565300..228570050-chr1:228591932..228596832,5	200	.	228565300	228596832	0	2	4750,4900,	0,26632,
chr1	228581004	228596832	chr1:228581004..228585864-chr1:228591932..228596832,6	200	.	228581004	228596832	0	2	4860,4900,	0,10928,
chr1	229330213	229645792	chr1:229330213..229335737-chr1:229642933..229645792,2	200	.	229330213	229645792	0	2	5524,2859,	0,312720,
chr1	229438146	230407603	chr1:229438146..229439646-chr1:230402947..230407603,2	200	.	229438146	230407603	0	2	1500,4656,	0,964801,
chr1	229461646	229691898	chr1:229461646..229463123-chr1:229687275..229691898,2	200	.	229461646	229691898	0	2	1477,4623,	0,225629,
chr1	229985280	230995122	chr1:229985280..229986928-chr1:230992020..230995122,2	200	.	229985280	230995122	0	2	1648,3102,	0,1006740,
chr1	230184891	231007491	chr1:230184891..230189049-chr1:231001886..231007491,2	200	.	230184891	231007491	0	2	4158,5605,	0,816995,
chr1	230218551	230995122	chr1:230218551..230222454-chr1:230992020..230995122,3	200	.	230218551	230995122	0	2	3903,3102,	0,773469,
chr1	230274373	231007491	chr1:230274373..230279580-chr1:231001886..231007491,2	200	.	230274373	231007491	0	2	5207,5605,	0,727513,
chr1	230537279	230851394	chr1:230537279..230540266-chr1:230849427..230851394,2	200	.	230537279	230851394	0	2	2987,1967,	0,312148,
chr1	231001886	231967332	chr1:231001886..231007491-chr1:231961290..231967332,2	200	.	231001886	231967332	0	2	5605,6042,	0,959404,
chr1	231174208	231945879	chr1:231174208..231176575-chr1:231943386..231945879,2	200	.	231174208	231945879	0	2	2367,2493,	0,769178,
chr1	231472480	231779052	chr1:231472480..231476272-chr1:231770166..231779052,2	200	.	231472480	231779052	0	2	3792,8886,	0,297686,
chr1	231472480	231764089	chr1:231472480..231476272-chr1:231761698..231764089,2	200	.	231472480	231764089	0	2	3792,2391,	0,289218,
chr1	231554874	233116321	chr1:231554874..231559333-chr1:233112625..233116321,2	200	.	231554874	233116321	0	2	4459,3696,	0,1557751,
chr1	231620864	231768310	chr1:231620864..231622252-chr1:231764968..231768310,2	200	.	231620864	231768310	0	2	1388,3342,	0,144104,
chr1	231761698	233336543	chr1:231761698..231764089-chr1:233333532..233336543,2	200	.	231761698	233336543	0	2	2391,3011,	0,1571834,
chr1	233159604	234510308	chr1:233159604..233161908-chr1:234507404..234510308,2	200	.	233159604	234510308	0	2	2304,2904,	0,1347800,
chr1	235665807	236230242	chr1:235665807..235670197-chr1:236226404..236230242,3	200	.	235665807	236230242	0	2	4390,3838,	0,560597,
chr1	235665807	236213115	chr1:235665807..235670197-chr1:236209441..236213115,3	200	.	235665807	236213115	0	2	4390,3674,	0,543634,
chr1	235665807	236108217	chr1:235665807..235670197-chr1:236105493..236108217,2	200	.	235665807	236108217	0	2	4390,2724,	0,439686,
chr1	235665807	235932159	chr1:235665807..235670197-chr1:235929910..235932159,2	200	.	235665807	235932159	0	2	4390,2249,	0,264103,
chr1	235693075	236230242	chr1:235693075..235697894-chr1:236226404..236230242,2	200	.	235693075	236230242	0	2	4819,3838,	0,533329,
chr1	235899001	236446271	chr1:235899001..235907760-chr1:236443388..236446271,2	200	.	235899001	236446271	0	2	8759,2883,	0,544387,
chr1	235899001	236230242	chr1:235899001..235907760-chr1:236226404..236230242,3	200	.	235899001	236230242	0	2	8759,3838,	0,327403,
chr1	238646930	239106870	chr1:238646930..238652149-chr1:239104875..239106870,2	200	.	238646930	239106870	0	2	5219,1995,	0,457945,
chr1	240072665	241805878	chr1:240072665..240081648-chr1:241799861..241805878,2	200	.	240072665	241805878	0	2	8983,6017,	0,1727196,
chr1	240253273	241424696	chr1:240253273..240257472-chr1:241415581..241424696,2	200	.	240253273	241424696	0	2	4199,9115,	0,1162308,
chr1	240595632	242013359	chr1:240595632..240597363-chr1:242010139..242013359,2	200	.	240595632	242013359	0	2	1731,3220,	0,1414507,
chr1	240993717	241522582	chr1:240993717..240996491-chr1:241513710..241522582,2	200	.	240993717	241522582	0	2	2774,8872,	0,519993,
chr1	243879683	244513683	chr1:243879683..243886734-chr1:244511559..244513683,2	200	.	243879683	244513683	0	2	7051,2124,	0,631876,
chr1	243902383	244519058	chr1:243902383..243904953-chr1:244515947..244519058,2	200	.	243902383	244519058	0	2	2570,3111,	0,613564,
chr1	244004141	244604423	chr1:244004141..244008681-chr1:244596953..244604423,2	200	.	244004141	244604423	0	2	4540,7470,	0,592812,
chr1	244079830	244318867	chr1:244079830..244082951-chr1:244312897..244318867,2	200	.	244079830	244318867	0	2	3121,5970,	0,233067,
chr1	244130518	244519058	chr1:244130518..244133545-chr1:244515947..244519058,2	200	.	244130518	244519058	0	2	3027,3111,	0,385429,
chr1	244210024	244604423	chr1:244210024..244215335-chr1:244596953..244604423,2	200	.	244210024	244604423	0	2	5311,7470,	0,386929,
chr1	244210024	244407616	chr1:244210024..244215335-chr1:244401168..244407616,2	200	.	244210024	244407616	0	2	5311,6448,	0,191144,
chr1	244210024	244388647	chr1:244210024..244215335-chr1:244384995..244388647,2	200	.	244210024	244388647	0	2	5311,3652,	0,174971,
chr1	244266399	244817951	chr1:244266399..244270103-chr1:244815347..244817951,2	200	.	244266399	244817951	0	2	3704,2604,	0,548948,
chr1	244712413	246685363	chr1:244712413..244715142-chr1:246678818..246685363,3	200	.	244712413	246685363	0	2	2729,6545,	0,1966405,
chr1	245024514	246774175	chr1:245024514..245029621-chr1:246770966..246774175,2	200	.	245024514	246774175	0	2	5107,3209,	0,1746452,
chr1	245024514	246046046	chr1:245024514..245029621-chr1:246036014..246046046,2	200	.	245024514	246046046	0	2	5107,10032,	0,1011500,
chr1	245315851	246630706	chr1:245315851..245320343-chr1:246623690..246630706,3	200	.	245315851	246630706	0	2	4492,7016,	0,1307839,
chr1	245315851	246554463	chr1:245315851..245320343-chr1:246549427..246554463,2	200	.	245315851	246554463	0	2	4492,5036,	0,1233576,
chr1	245315851	246160528	chr1:245315851..245320343-chr1:246158879..246160528,2	200	.	245315851	246160528	0	2	4492,1649,	0,843028,
chr1	245315851	245941994	chr1:245315851..245320343-chr1:245939619..245941994,2	200	.	245315851	245941994	0	2	4492,2375,	0,623768,
chr1	245315851	245914190	chr1:245315851..245320343-chr1:245910635..245914190,2	200	.	245315851	245914190	0	2	4492,3555,	0,594784,
chr1	245315851	245719804	chr1:245315851..245320343-chr1:245716139..245719804,3	200	.	245315851	245719804	0	2	4492,3665,	0,400288,
chr1	246036014	247096340	chr1:246036014..246046046-chr1:247093700..247096340,2	200	.	246036014	247096340	0	2	10032,2640,	0,1057686,
chr1	246255243	246578256	chr1:246255243..246259755-chr1:246576240..246578256,2	200	.	246255243	246578256	0	2	4512,2016,	0,320997,
chr1	246261423	246583037	chr1:246261423..246264060-chr1:246579748..246583037,2	200	.	246261423	246583037	0	2	2637,3289,	0,318325,
chr1	246356142	246583037	chr1:246356142..246358133-chr1:246579748..246583037,2	200	.	246356142	246583037	0	2	1991,3289,	0,223606,
chr1	713019	920487	chr1:713019..716177-chr1:885340..920487,3	200	.	713019	920487	0	2	3158,35147,	0,172321,
chr1	782091	938259	chr1:782091..788131-chr1:931306..938259,3	200	.	782091	938259	0	2	6040,6953,	0,149215,
chr1	820519	1023555	chr1:820519..827414-chr1:1004022..1023555,2	200	.	820519	1023555	0	2	6895,19533,	0,183503,
chr1	820519	920487	chr1:820519..827414-chr1:885340..920487,5	200	.	820519	920487	0	2	6895,35147,	0,64821,
chr1	838104	1023555	chr1:838104..842690-chr1:1004022..1023555,2	200	.	838104	1023555	0	2	4586,19533,	0,165918,
chr1	844341	965353	chr1:844341..847362-chr1:954434..965353,4	200	.	844341	965353	0	2	3021,10919,	0,110093,
chr1	844341	920487	chr1:844341..847362-chr1:885340..920487,7	200	.	844341	920487	0	2	3021,35147,	0,40999,
chr1	852242	1023555	chr1:852242..861332-chr1:1004022..1023555,3	200	.	852242	1023555	0	2	9090,19533,	0,151780,
chr1	852242	992460	chr1:852242..861332-chr1:972122..992460,6	200	.	852242	992460	0	2	9090,20338,	0,119880,
chr1	852242	965353	chr1:852242..861332-chr1:954434..965353,6	200	.	852242	965353	0	2	9090,10919,	0,102192,
chr1	852242	920487	chr1:852242..861332-chr1:885340..920487,14	200	.	852242	920487	0	2	9090,35147,	0,33098,
chr1	863565	920487	chr1:863565..870787-chr1:885340..920487,8	200	.	863565	920487	0	2	7222,35147,	0,21775,
chr1	873236	965353	chr1:873236..879094-chr1:954434..965353,5	200	.	873236	965353	0	2	5858,10919,	0,81198,
chr1	873236	950830	chr1:873236..879094-chr1:947693..950830,5	200	.	873236	950830	0	2	5858,3137,	0,74457,
chr1	873236	938259	chr1:873236..879094-chr1:931306..938259,4	200	.	873236	938259	0	2	5858,6953,	0,58070,
chr1	873236	920487	chr1:873236..879094-chr1:885340..920487,17	200	.	873236	920487	0	2	5858,35147,	0,12104,
chr1	885340	1023555	chr1:885340..920487-chr1:1004022..1023555,8	200	.	885340	1023555	0	2	35147,19533,	0,118682,
chr1	885340	1000748	chr1:885340..920487-chr1:996883..1000748,7	200	.	885340	1000748	0	2	35147,3865,	0,111543,
chr1	885340	992460	chr1:885340..920487-chr1:972122..992460,18	200	.	885340	992460	0	2	35147,20338,	0,86782,
chr1	885340	965353	chr1:885340..920487-chr1:954434..965353,18	200	.	885340	965353	0	2	35147,10919,	0,69094,
chr1	885340	950830	chr1:885340..920487-chr1:947693..950830,28	200	.	885340	950830	0	2	35147,3137,	0,62353,
chr1	885340	941757	chr1:885340..920487-chr1:939218..941757,6	200	.	885340	941757	0	2	35147,2539,	0,53878,
chr1	885340	938259	chr1:885340..920487-chr1:931306..938259,19	200	.	885340	938259	0	2	35147,6953,	0,45966,
chr1	1053175	1297463	chr1:1053175..1055125-chr1:1273657..1297463,2	200	.	1053175	1297463	0	2	1950,23806,	0,220482,
chr1	1056234	1272761	chr1:1056234..1061928-chr1:1253988..1272761,2	200	.	1056234	1272761	0	2	5694,18773,	0,197754,
chr1	1067033	1511634	chr1:1067033..1069240-chr1:1508760..1511634,2	200	.	1067033	1511634	0	2	2207,2874,	0,441727,
chr1	1067033	1297463	chr1:1067033..1069240-chr1:1273657..1297463,2	200	.	1067033	1297463	0	2	2207,23806,	0,206624,
chr1	1070688	1297463	chr1:1070688..1072937-chr1:1273657..1297463,3	200	.	1070688	1297463	0	2	2249,23806,	0,202969,
chr1	1070688	1248456	chr1:1070688..1072937-chr1:1236742..1248456,2	200	.	1070688	1248456	0	2	2249,11714,	0,166054,
chr1	1070688	1236101	chr1:1070688..1072937-chr1:1231450..1236101,2	200	.	1070688	1236101	0	2	2249,4651,	0,160762,
chr1	1076581	1297463	chr1:1076581..1080223-chr1:1273657..1297463,2	200	.	1076581	1297463	0	2	3642,23806,	0,197076,
chr1	1076581	1248456	chr1:1076581..1080223-chr1:1236742..1248456,3	200	.	1076581	1248456	0	2	3642,11714,	0,160161,
chr1	1084660	1297463	chr1:1084660..1087815-chr1:1273657..1297463,2	200	.	1084660	1297463	0	2	3155,23806,	0,188997,
chr1	1091283	1183440	chr1:1091283..1094481-chr1:1171654..1183440,7	200	.	1091283	1183440	0	2	3198,11786,	0,80371,
chr1	1095431	1297463	chr1:1095431..1099463-chr1:1273657..1297463,3	200	.	1095431	1297463	0	2	4032,23806,	0,178226,
chr1	1100219	1337197	chr1:1100219..1108913-chr1:1333195..1337197,2	200	.	1100219	1337197	0	2	8694,4002,	0,232976,
chr1	1100219	1297463	chr1:1100219..1108913-chr1:1273657..1297463,2	200	.	1100219	1297463	0	2	8694,23806,	0,173438,
chr1	1100219	1272761	chr1:1100219..1108913-chr1:1253988..1272761,5	200	.	1100219	1272761	0	2	8694,18773,	0,153769,
chr1	1100219	1248456	chr1:1100219..1108913-chr1:1236742..1248456,4	200	.	1100219	1248456	0	2	8694,11714,	0,136523,
chr1	1110920	1297463	chr1:1110920..1116159-chr1:1273657..1297463,2	200	.	1110920	1297463	0	2	5239,23806,	0,162737,
chr1	1131993	1297463	chr1:1131993..1138481-chr1:1273657..1297463,6	200	.	1131993	1297463	0	2	6488,23806,	0,141664,
chr1	1131993	1210739	chr1:1131993..1138481-chr1:1207484..1210739,4	200	.	1131993	1210739	0	2	6488,3255,	0,75491,
chr1	1131993	1183440	chr1:1131993..1138481-chr1:1171654..1183440,4	200	.	1131993	1183440	0	2	6488,11786,	0,39661,
chr1	1139664	1297463	chr1:1139664..1155598-chr1:1273657..1297463,8	200	.	1139664	1297463	0	2	15934,23806,	0,133993,
chr1	1139664	1272761	chr1:1139664..1155598-chr1:1253988..1272761,5	200	.	1139664	1272761	0	2	15934,18773,	0,114324,
chr1	1139664	1248456	chr1:1139664..1155598-chr1:1236742..1248456,5	200	.	1139664	1248456	0	2	15934,11714,	0,97078,
chr1	1139664	1210739	chr1:1139664..1155598-chr1:1207484..1210739,4	200	.	1139664	1210739	0	2	15934,3255,	0,67820,
chr1	1139664	1201977	chr1:1139664..1155598-chr1:1199927..1201977,5	200	.	1139664	1201977	0	2	15934,2050,	0,60263,
chr1	1139664	1183440	chr1:1139664..1155598-chr1:1171654..1183440,9	200	.	1139664	1183440	0	2	15934,11786,	0,31990,
chr1	1160243	1441232	chr1:1160243..1168929-chr1:1438396..1441232,2	200	.	1160243	1441232	0	2	8686,2836,	0,278153,
chr1	1160243	1372941	chr1:1160243..1168929-chr1:1360796..1372941,2	200	.	1160243	1372941	0	2	8686,12145,	0,200553,
chr1	1160243	1337197	chr1:1160243..1168929-chr1:1333195..1337197,2	200	.	1160243	1337197	0	2	8686,4002,	0,172952,
chr1	1160243	1312529	chr1:1160243..1168929-chr1:1308883..1312529,2	200	.	1160243	1312529	0	2	8686,3646,	0,148640,
chr1	1160243	1297463	chr1:1160243..1168929-chr1:1273657..1297463,11	200	.	1160243	1297463	0	2	8686,23806,	0,113414,
chr1	1160243	1210739	chr1:1160243..1168929-chr1:1207484..1210739,7	200	.	1160243	1210739	0	2	8686,3255,	0,47241,
chr1	1160243	1183440	chr1:1160243..1168929-chr1:1171654..1183440,17	200	.	1160243	1183440	0	2	8686,11786,	0,11411,
chr1	1171654	1337197	chr1:1171654..1183440-chr1:1333195..1337197,2	200	.	1171654	1337197	0	2	11786,4002,	0,161541,
chr1	1171654	1297463	chr1:1171654..1183440-chr1:1273657..1297463,10	200	.	1171654	1297463	0	2	11786,23806,	0,102003,
chr1	1171654	1272761	chr1:1171654..1183440-chr1:1253988..1272761,4	200	.	1171654	1272761	0	2	11786,18773,	0,82334,
chr1	1171654	1248456	chr1:1171654..1183440-chr1:1236742..1248456,9	200	.	1171654	1248456	0	2	11786,11714,	0,65088,
chr1	1171654	1201977	chr1:1171654..1183440-chr1:1199927..1201977,5	200	.	1171654	1201977	0	2	11786,2050,	0,28273,
chr1	1171654	1189386	chr1:1171654..1183440-chr1:1185124..1189386,9	200	.	1171654	1189386	0	2	11786,4262,	0,13470,
chr1	1199927	1553126	chr1:1199927..1201977-chr1:1550345..1553126,2	200	.	1199927	1553126	0	2	2050,2781,	0,350418,
chr1	1207484	1619124	chr1:1207484..1210739-chr1:1616802..1619124,2	200	.	1207484	1619124	0	2	3255,2322,	0,409318,
chr1	1207484	1426023	chr1:1207484..1210739-chr1:1422524..1426023,2	200	.	1207484	1426023	0	2	3255,3499,	0,215040,
chr1	1236742	1712842	chr1:1236742..1248456-chr1:1708427..1712842,3	200	.	1236742	1712842	0	2	11714,4415,	0,471685,
chr1	1236742	1567186	chr1:1236742..1248456-chr1:1559074..1567186,2	200	.	1236742	1567186	0	2	11714,8112,	0,322332,
chr1	1236742	1553126	chr1:1236742..1248456-chr1:1550345..1553126,2	200	.	1236742	1553126	0	2	11714,2781,	0,313603,
chr1	1236742	1372941	chr1:1236742..1248456-chr1:1360796..1372941,5	200	.	1236742	1372941	0	2	11714,12145,	0,124054,
chr1	1236742	1337197	chr1:1236742..1248456-chr1:1333195..1337197,4	200	.	1236742	1337197	0	2	11714,4002,	0,96453,
chr1	1236742	1323851	chr1:1236742..1248456-chr1:1320731..1323851,5	200	.	1236742	1323851	0	2	11714,3120,	0,83989,
chr1	1253988	1586175	chr1:1253988..1272761-chr1:1581751..1586175,2	200	.	1253988	1586175	0	2	18773,4424,	0,327763,
chr1	1253988	1567186	chr1:1253988..1272761-chr1:1559074..1567186,2	200	.	1253988	1567186	0	2	18773,8112,	0,305086,
chr1	1253988	1553126	chr1:1253988..1272761-chr1:1550345..1553126,2	200	.	1253988	1553126	0	2	18773,2781,	0,296357,
chr1	1253988	1476765	chr1:1253988..1272761-chr1:1472689..1476765,2	200	.	1253988	1476765	0	2	18773,4076,	0,218701,
chr1	1253988	1441232	chr1:1253988..1272761-chr1:1438396..1441232,2	200	.	1253988	1441232	0	2	18773,2836,	0,184408,
chr1	1253988	1372941	chr1:1253988..1272761-chr1:1360796..1372941,5	200	.	1253988	1372941	0	2	18773,12145,	0,106808,
chr1	1253988	1337197	chr1:1253988..1272761-chr1:1333195..1337197,7	200	.	1253988	1337197	0	2	18773,4002,	0,79207,
chr1	1253988	1312529	chr1:1253988..1272761-chr1:1308883..1312529,9	200	.	1253988	1312529	0	2	18773,3646,	0,54895,
chr1	1273657	2069460	chr1:1273657..1297463-chr1:2063487..2069460,2	200	.	1273657	2069460	0	2	23806,5973,	0,789830,
chr1	1273657	1792026	chr1:1273657..1297463-chr1:1788102..1792026,3	200	.	1273657	1792026	0	2	23806,3924,	0,514445,
chr1	1273657	1476765	chr1:1273657..1297463-chr1:1472689..1476765,3	200	.	1273657	1476765	0	2	23806,4076,	0,199032,
chr1	1273657	1415112	chr1:1273657..1297463-chr1:1412453..1415112,5	200	.	1273657	1415112	0	2	23806,2659,	0,138796,
chr1	1273657	1372941	chr1:1273657..1297463-chr1:1360796..1372941,14	200	.	1273657	1372941	0	2	23806,12145,	0,87139,
chr1	1273657	1358728	chr1:1273657..1297463-chr1:1353435..1358728,7	200	.	1273657	1358728	0	2	23806,5293,	0,79778,
chr1	1273657	1344217	chr1:1273657..1297463-chr1:1341680..1344217,5	200	.	1273657	1344217	0	2	23806,2537,	0,68023,
chr1	1273657	1337197	chr1:1273657..1297463-chr1:1333195..1337197,13	200	.	1273657	1337197	0	2	23806,4002,	0,59538,
chr1	1273657	1323851	chr1:1273657..1297463-chr1:1320731..1323851,8	200	.	1273657	1323851	0	2	23806,3120,	0,47074,
chr1	1273657	1317528	chr1:1273657..1297463-chr1:1315510..1317528,8	200	.	1273657	1317528	0	2	23806,2018,	0,41853,
chr1	1273657	1312529	chr1:1273657..1297463-chr1:1308883..1312529,19	200	.	1273657	1312529	0	2	23806,3646,	0,35226,
chr1	1308883	1567186	chr1:1308883..1312529-chr1:1559074..1567186,3	200	.	1308883	1567186	0	2	3646,8112,	0,250191,
chr1	1308883	1337197	chr1:1308883..1312529-chr1:1333195..1337197,7	200	.	1308883	1337197	0	2	3646,4002,	0,24312,
chr1	1315510	1553126	chr1:1315510..1317528-chr1:1550345..1553126,2	200	.	1315510	1553126	0	2	2018,2781,	0,234835,
chr1	1333195	1827894	chr1:1333195..1337197-chr1:1820228..1827894,2	200	.	1333195	1827894	0	2	4002,7666,	0,487033,
chr1	1333195	1567186	chr1:1333195..1337197-chr1:1559074..1567186,2	200	.	1333195	1567186	0	2	4002,8112,	0,225879,
chr1	1360796	1567186	chr1:1360796..1372941-chr1:1559074..1567186,2	200	.	1360796	1567186	0	2	12145,8112,	0,198278,
chr1	1374713	1553126	chr1:1374713..1378544-chr1:1550345..1553126,2	200	.	1374713	1553126	0	2	3831,2781,	0,175632,
chr1	1422524	1678594	chr1:1422524..1426023-chr1:1675228..1678594,2	200	.	1422524	1678594	0	2	3499,3366,	0,252704,
chr1	1446245	1862258	chr1:1446245..1450388-chr1:1845277..1862258,2	200	.	1446245	1862258	0	2	4143,16981,	0,399032,
chr1	1529717	1729963	chr1:1529717..1538450-chr1:1726364..1729963,2	200	.	1529717	1729963	0	2	8733,3599,	0,196647,
chr1	1621953	1862258	chr1:1621953..1625328-chr1:1845277..1862258,2	200	.	1621953	1862258	0	2	3375,16981,	0,223324,
chr1	1621953	1843652	chr1:1621953..1625328-chr1:1837653..1843652,2	200	.	1621953	1843652	0	2	3375,5999,	0,215700,
chr1	1659767	1827894	chr1:1659767..1662592-chr1:1820228..1827894,2	200	.	1659767	1827894	0	2	2825,7666,	0,160461,
chr1	1675228	1827894	chr1:1675228..1678594-chr1:1820228..1827894,3	200	.	1675228	1827894	0	2	3366,7666,	0,145000,
chr1	1708427	1862258	chr1:1708427..1712842-chr1:1845277..1862258,2	200	.	1708427	1862258	0	2	4415,16981,	0,136850,
chr1	1837653	2040522	chr1:1837653..1843652-chr1:2039023..2040522,2	200	.	1837653	2040522	0	2	5999,1499,	0,201370,
chr1	1845277	2009629	chr1:1845277..1862258-chr1:2000655..2009629,4	200	.	1845277	2009629	0	2	16981,8974,	0,155378,
chr1	1952415	2009629	chr1:1952415..1957159-chr1:2000655..2009629,5	200	.	1952415	2009629	0	2	4744,8974,	0,48240,
chr1	2099281	2326757	chr1:2099281..2108470-chr1:2320944..2326757,3	200	.	2099281	2326757	0	2	9189,5813,	0,221663,
chr1	2119722	2470866	chr1:2119722..2122962-chr1:2460436..2470866,2	200	.	2119722	2470866	0	2	3240,10430,	0,340714,
chr1	2119722	2341980	chr1:2119722..2122962-chr1:2331083..2341980,2	200	.	2119722	2341980	0	2	3240,10897,	0,211361,
chr1	2124708	2546859	chr1:2124708..2127907-chr1:2538868..2546859,3	200	.	2124708	2546859	0	2	3199,7991,	0,414160,
chr1	2124708	2318105	chr1:2124708..2127907-chr1:2312086..2318105,3	200	.	2124708	2318105	0	2	3199,6019,	0,187378,
chr1	2124708	2308235	chr1:2124708..2127907-chr1:2305177..2308235,2	200	.	2124708	2308235	0	2	3199,3058,	0,180469,
chr1	2124708	2281231	chr1:2124708..2127907-chr1:2274140..2281231,2	200	.	2124708	2281231	0	2	3199,7091,	0,149432,
chr1	2124708	2265704	chr1:2124708..2127907-chr1:2251516..2265704,4	200	.	2124708	2265704	0	2	3199,14188,	0,126808,
chr1	2129713	3095164	chr1:2129713..2131610-chr1:3091683..3095164,2	200	.	2129713	3095164	0	2	1897,3481,	0,961970,
chr1	2129713	2326757	chr1:2129713..2131610-chr1:2320944..2326757,2	200	.	2129713	2326757	0	2	1897,5813,	0,191231,
chr1	2135409	2326757	chr1:2135409..2141941-chr1:2320944..2326757,2	200	.	2135409	2326757	0	2	6532,5813,	0,185535,
chr1	2135409	2285916	chr1:2135409..2141941-chr1:2283506..2285916,2	200	.	2135409	2285916	0	2	6532,2410,	0,148097,
chr1	2142731	2326757	chr1:2142731..2146720-chr1:2320944..2326757,5	200	.	2142731	2326757	0	2	3989,5813,	0,178213,
chr1	2155073	3068086	chr1:2155073..2166544-chr1:3060310..3068086,2	200	.	2155073	3068086	0	2	11471,7776,	0,905237,
chr1	2155073	2690214	chr1:2155073..2166544-chr1:2687919..2690214,2	200	.	2155073	2690214	0	2	11471,2295,	0,532846,
chr1	2155073	2510778	chr1:2155073..2166544-chr1:2506527..2510778,2	200	.	2155073	2510778	0	2	11471,4251,	0,351454,
chr1	2155073	2481428	chr1:2155073..2166544-chr1:2473318..2481428,2	200	.	2155073	2481428	0	2	11471,8110,	0,318245,
chr1	2155073	2470866	chr1:2155073..2166544-chr1:2460436..2470866,4	200	.	2155073	2470866	0	2	11471,10430,	0,305363,
chr1	2155073	2368928	chr1:2155073..2166544-chr1:2357015..2368928,3	200	.	2155073	2368928	0	2	11471,11913,	0,201942,
chr1	2155073	2346095	chr1:2155073..2166544-chr1:2342737..2346095,2	200	.	2155073	2346095	0	2	11471,3358,	0,187664,
chr1	2155073	2341980	chr1:2155073..2166544-chr1:2331083..2341980,2	200	.	2155073	2341980	0	2	11471,10897,	0,176010,
chr1	2155073	2326757	chr1:2155073..2166544-chr1:2320944..2326757,4	200	.	2155073	2326757	0	2	11471,5813,	0,165871,
chr1	2155073	2318105	chr1:2155073..2166544-chr1:2312086..2318105,4	200	.	2155073	2318105	0	2	11471,6019,	0,157013,
chr1	2155073	2308235	chr1:2155073..2166544-chr1:2305177..2308235,3	200	.	2155073	2308235	0	2	11471,3058,	0,150104,
chr1	2155073	2304670	chr1:2155073..2166544-chr1:2303387..2304670,3	200	.	2155073	2304670	0	2	11471,1283,	0,148314,
chr1	2155073	2281231	chr1:2155073..2166544-chr1:2274140..2281231,5	200	.	2155073	2281231	0	2	11471,7091,	0,119067,
chr1	2155073	2265704	chr1:2155073..2166544-chr1:2251516..2265704,9	200	.	2155073	2265704	0	2	11471,14188,	0,96443,
chr1	2155073	2250503	chr1:2155073..2166544-chr1:2242122..2250503,8	200	.	2155073	2250503	0	2	11471,8381,	0,87049,
chr1	2155073	2239603	chr1:2155073..2166544-chr1:2230220..2239603,9	200	.	2155073	2239603	0	2	11471,9383,	0,75147,
chr1	2176974	2326757	chr1:2176974..2182490-chr1:2320944..2326757,2	200	.	2176974	2326757	0	2	5516,5813,	0,143970,
chr1	2320944	3095164	chr1:2320944..2326757-chr1:3091683..3095164,2	200	.	2320944	3095164	0	2	5813,3481,	0,770739,
chr1	2320944	2594566	chr1:2320944..2326757-chr1:2583251..2594566,2	200	.	2320944	2594566	0	2	5813,11315,	0,262307,
chr1	2320944	2546859	chr1:2320944..2326757-chr1:2538868..2546859,2	200	.	2320944	2546859	0	2	5813,7991,	0,217924,
chr1	2320944	2497142	chr1:2320944..2326757-chr1:2492431..2497142,2	200	.	2320944	2497142	0	2	5813,4711,	0,171487,
chr1	2331083	2529883	chr1:2331083..2341980-chr1:2525286..2529883,3	200	.	2331083	2529883	0	2	10897,4597,	0,194203,
chr1	2331083	2491852	chr1:2331083..2341980-chr1:2485419..2491852,2	200	.	2331083	2491852	0	2	10897,6433,	0,154336,
chr1	2331083	2481428	chr1:2331083..2341980-chr1:2473318..2481428,3	200	.	2331083	2481428	0	2	10897,8110,	0,142235,
chr1	2342737	3017362	chr1:2342737..2346095-chr1:3007497..3017362,2	200	.	2342737	3017362	0	2	3358,9865,	0,664760,
chr1	2342737	2938172	chr1:2342737..2346095-chr1:2928119..2938172,2	200	.	2342737	2938172	0	2	3358,10053,	0,585382,
chr1	2342737	2566789	chr1:2342737..2346095-chr1:2563837..2566789,2	200	.	2342737	2566789	0	2	3358,2952,	0,221100,
chr1	2342737	2481428	chr1:2342737..2346095-chr1:2473318..2481428,6	200	.	2342737	2481428	0	2	3358,8110,	0,130581,
chr1	2342737	2470866	chr1:2342737..2346095-chr1:2460436..2470866,4	200	.	2342737	2470866	0	2	3358,10430,	0,117699,
chr1	2342737	2403739	chr1:2342737..2346095-chr1:2389265..2403739,4	200	.	2342737	2403739	0	2	3358,14474,	0,46528,
chr1	2342737	2368928	chr1:2342737..2346095-chr1:2357015..2368928,7	200	.	2342737	2368928	0	2	3358,11913,	0,14278,
chr1	2357015	2519564	chr1:2357015..2368928-chr1:2516632..2519564,2	200	.	2357015	2519564	0	2	11913,2932,	0,159617,
chr1	2357015	2470866	chr1:2357015..2368928-chr1:2460436..2470866,6	200	.	2357015	2470866	0	2	11913,10430,	0,103421,
chr1	2381684	2491852	chr1:2381684..2387645-chr1:2485419..2491852,5	200	.	2381684	2491852	0	2	5961,6433,	0,103735,
chr1	2460436	3017362	chr1:2460436..2470866-chr1:3007497..3017362,2	200	.	2460436	3017362	0	2	10430,9865,	0,547061,
chr1	2460436	2632989	chr1:2460436..2470866-chr1:2627807..2632989,3	200	.	2460436	2632989	0	2	10430,5182,	0,167371,
chr1	2460436	2510778	chr1:2460436..2470866-chr1:2506527..2510778,6	200	.	2460436	2510778	0	2	10430,4251,	0,46091,
chr1	2460436	2497142	chr1:2460436..2470866-chr1:2492431..2497142,4	200	.	2460436	2497142	0	2	10430,4711,	0,31995,
chr1	2460436	2491852	chr1:2460436..2470866-chr1:2485419..2491852,4	200	.	2460436	2491852	0	2	10430,6433,	0,24983,
chr1	2473318	2491852	chr1:2473318..2481428-chr1:2485419..2491852,4	200	.	2473318	2491852	0	2	8110,6433,	0,12101,
chr1	2485419	3137933	chr1:2485419..2491852-chr1:3135140..3137933,2	200	.	2485419	3137933	0	2	6433,2793,	0,649721,
chr1	2485419	3126814	chr1:2485419..2491852-chr1:3121271..3126814,2	200	.	2485419	3126814	0	2	6433,5543,	0,635852,
chr1	2485419	2632989	chr1:2485419..2491852-chr1:2627807..2632989,3	200	.	2485419	2632989	0	2	6433,5182,	0,142388,
chr1	2485419	2594566	chr1:2485419..2491852-chr1:2583251..2594566,4	200	.	2485419	2594566	0	2	6433,11315,	0,97832,
chr1	2485419	2529883	chr1:2485419..2491852-chr1:2525286..2529883,4	200	.	2485419	2529883	0	2	6433,4597,	0,39867,
chr1	2485419	2497142	chr1:2485419..2491852-chr1:2492431..2497142,5	200	.	2485419	2497142	0	2	6433,4711,	0,7012,
chr1	2516632	2798049	chr1:2516632..2519564-chr1:2792955..2798049,2	200	.	2516632	2798049	0	2	2932,5094,	0,276323,
chr1	2563837	3017362	chr1:2563837..2566789-chr1:3007497..3017362,2	200	.	2563837	3017362	0	2	2952,9865,	0,443660,
chr1	3178796	3371038	chr1:3178796..3189688-chr1:3366872..3371038,2	200	.	3178796	3371038	0	2	10892,4166,	0,188076,
chr1	3227923	3371038	chr1:3227923..3231298-chr1:3366872..3371038,5	200	.	3227923	3371038	0	2	3375,4166,	0,138949,
chr1	3241369	3693580	chr1:3241369..3242951-chr1:3688228..3693580,2	200	.	3241369	3693580	0	2	1582,5352,	0,446859,
chr1	3307912	3531070	chr1:3307912..3309602-chr1:3526029..3531070,2	200	.	3307912	3531070	0	2	1690,5041,	0,218117,
chr1	3328026	3611678	chr1:3328026..3340365-chr1:3608426..3611678,2	200	.	3328026	3611678	0	2	12339,3252,	0,280400,
chr1	3343962	3823119	chr1:3343962..3350533-chr1:3815022..3823119,2	200	.	3343962	3823119	0	2	6571,8097,	0,471060,
chr1	3343962	3693580	chr1:3343962..3350533-chr1:3688228..3693580,2	200	.	3343962	3693580	0	2	6571,5352,	0,344266,
chr1	3360283	3542926	chr1:3360283..3362116-chr1:3539919..3542926,2	200	.	3360283	3542926	0	2	1833,3007,	0,179636,
chr1	3366872	3651212	chr1:3366872..3371038-chr1:3641903..3651212,2	200	.	3366872	3651212	0	2	4166,9309,	0,275031,
chr1	3366872	3520180	chr1:3366872..3371038-chr1:3514847..3520180,2	200	.	3366872	3520180	0	2	4166,5333,	0,147975,
chr1	3366872	3429169	chr1:3366872..3371038-chr1:3405427..3429169,7	200	.	3366872	3429169	0	2	4166,23742,	0,38555,
chr1	3384221	3542926	chr1:3384221..3393502-chr1:3539919..3542926,5	200	.	3384221	3542926	0	2	9281,3007,	0,155698,
chr1	3384221	3491119	chr1:3384221..3393502-chr1:3480102..3491119,5	200	.	3384221	3491119	0	2	9281,11017,	0,95881,
chr1	3405427	3776893	chr1:3405427..3429169-chr1:3773167..3776893,2	200	.	3405427	3776893	0	2	23742,3726,	0,367740,
chr1	3405427	3665114	chr1:3405427..3429169-chr1:3662958..3665114,3	200	.	3405427	3665114	0	2	23742,2156,	0,257531,
chr1	3405427	3604418	chr1:3405427..3429169-chr1:3601951..3604418,2	200	.	3405427	3604418	0	2	23742,2467,	0,196524,
chr1	3405427	3567248	chr1:3405427..3429169-chr1:3565223..3567248,3	200	.	3405427	3567248	0	2	23742,2025,	0,159796,
chr1	3405427	3542926	chr1:3405427..3429169-chr1:3539919..3542926,5	200	.	3405427	3542926	0	2	23742,3007,	0,134492,
chr1	3405427	3531070	chr1:3405427..3429169-chr1:3526029..3531070,6	200	.	3405427	3531070	0	2	23742,5041,	0,120602,
chr1	3405427	3491119	chr1:3405427..3429169-chr1:3480102..3491119,8	200	.	3405427	3491119	0	2	23742,11017,	0,74675,
chr1	3430762	3604418	chr1:3430762..3434625-chr1:3601951..3604418,2	200	.	3430762	3604418	0	2	3863,2467,	0,171189,
chr1	3492264	3542926	chr1:3492264..3509333-chr1:3539919..3542926,6	200	.	3492264	3542926	0	2	17069,3007,	0,47655,
chr1	5807173	6096338	chr1:5807173..5813390-chr1:6093105..6096338,2	200	.	5807173	6096338	0	2	6217,3233,	0,285932,
chr1	6156140	6261264	chr1:6156140..6171065-chr1:6258289..6261264,8	200	.	6156140	6261264	0	2	14925,2975,	0,102149,
chr1	6294172	6498360	chr1:6294172..6297179-chr1:6495295..6498360,2	200	.	6294172	6498360	0	2	3007,3065,	0,201123,
chr1	6300030	6615994	chr1:6300030..6304543-chr1:6613194..6615994,2	200	.	6300030	6615994	0	2	4513,2800,	0,313164,
chr1	6318426	6498360	chr1:6318426..6326226-chr1:6495295..6498360,2	200	.	6318426	6498360	0	2	7800,3065,	0,176869,
chr1	6403185	6615994	chr1:6403185..6405269-chr1:6613194..6615994,2	200	.	6403185	6615994	0	2	2084,2800,	0,210009,
chr1	6451765	6680855	chr1:6451765..6456407-chr1:6671822..6680855,3	200	.	6451765	6680855	0	2	4642,9033,	0,220057,
chr1	6476075	6749623	chr1:6476075..6477881-chr1:6748071..6749623,2	200	.	6476075	6749623	0	2	1806,1552,	0,271996,
chr1	6503008	6680855	chr1:6503008..6518142-chr1:6671822..6680855,2	200	.	6503008	6680855	0	2	15134,9033,	0,168814,
chr1	6503008	6665965	chr1:6503008..6518142-chr1:6658734..6665965,2	200	.	6503008	6665965	0	2	15134,7231,	0,155726,
chr1	6549021	6641155	chr1:6549021..6552107-chr1:6638483..6641155,4	200	.	6549021	6641155	0	2	3086,2672,	0,89462,
chr1	6549021	6574771	chr1:6549021..6552107-chr1:6567432..6574771,8	200	.	6549021	6574771	0	2	3086,7339,	0,18411,
chr1	6549021	6558498	chr1:6549021..6552107-chr1:6556061..6558498,6	200	.	6549021	6558498	0	2	3086,2437,	0,7040,
chr1	6638483	7254577	chr1:6638483..6641155-chr1:7249820..7254577,2	200	.	6638483	7254577	0	2	2672,4757,	0,611337,
chr1	6638483	7011306	chr1:6638483..6641155-chr1:7008912..7011306,3	200	.	6638483	7011306	0	2	2672,2394,	0,370429,
chr1	6658734	7115086	chr1:6658734..6665965-chr1:7109448..7115086,2	200	.	6658734	7115086	0	2	7231,5638,	0,450714,
chr1	6671822	6967102	chr1:6671822..6680855-chr1:6963425..6967102,2	200	.	6671822	6967102	0	2	9033,3677,	0,291603,
chr1	6671822	6695072	chr1:6671822..6680855-chr1:6692057..6695072,6	200	.	6671822	6695072	0	2	9033,3015,	0,20235,
chr1	6760278	7316395	chr1:6760278..6763268-chr1:7310226..7316395,3	200	.	6760278	7316395	0	2	2990,6169,	0,549948,
chr1	6760278	7083579	chr1:6760278..6763268-chr1:7078085..7083579,4	200	.	6760278	7083579	0	2	2990,5494,	0,317807,
chr1	6760278	7002493	chr1:6760278..6763268-chr1:6996824..7002493,2	200	.	6760278	7002493	0	2	2990,5669,	0,236546,
chr1	6782441	7296889	chr1:6782441..6786888-chr1:7290256..7296889,2	200	.	6782441	7296889	0	2	4447,6633,	0,507815,
chr1	6782441	7025998	chr1:6782441..6786888-chr1:7014525..7025998,2	200	.	6782441	7025998	0	2	4447,11473,	0,232084,
chr1	6782441	6931817	chr1:6782441..6786888-chr1:6927013..6931817,3	200	.	6782441	6931817	0	2	4447,4804,	0,144572,
chr1	6843615	7176480	chr1:6843615..6847408-chr1:7172869..7176480,2	200	.	6843615	7176480	0	2	3793,3611,	0,329254,
chr1	6843615	7115086	chr1:6843615..6847408-chr1:7109448..7115086,2	200	.	6843615	7115086	0	2	3793,5638,	0,265833,
chr1	6843615	6992610	chr1:6843615..6847408-chr1:6989794..6992610,3	200	.	6843615	6992610	0	2	3793,2816,	0,146179,
chr1	7551695	7832724	chr1:7551695..7571396-chr1:7830238..7832724,2	200	.	7551695	7832724	0	2	19701,2486,	0,278543,
chr1	7784833	8023080	chr1:7784833..7786383-chr1:8019895..8023080,2	200	.	7784833	8023080	0	2	1550,3185,	0,235062,
chr1	8084889	8374784	chr1:8084889..8092023-chr1:8373084..8374784,3	200	.	8084889	8374784	0	2	7134,1700,	0,288195,
chr1	8084889	8368457	chr1:8084889..8092023-chr1:8367241..8368457,2	200	.	8084889	8368457	0	2	7134,1216,	0,282352,
chr1	8084889	8302353	chr1:8084889..8092023-chr1:8301063..8302353,2	200	.	8084889	8302353	0	2	7134,1290,	0,216174,
chr1	8084889	8274404	chr1:8084889..8092023-chr1:8269547..8274404,2	200	.	8084889	8274404	0	2	7134,4857,	0,184658,
chr1	8098951	8385626	chr1:8098951..8102112-chr1:8383594..8385626,3	200	.	8098951	8385626	0	2	3161,2032,	0,284643,
chr1	8411344	8879321	chr1:8411344..8428484-chr1:8876111..8879321,2	200	.	8411344	8879321	0	2	17140,3210,	0,464767,
chr1	8452182	8941853	chr1:8452182..8454459-chr1:8937383..8941853,2	200	.	8452182	8941853	0	2	2277,4470,	0,485201,
chr1	8455485	8941853	chr1:8455485..8457601-chr1:8937383..8941853,2	200	.	8455485	8941853	0	2	2116,4470,	0,481898,
chr1	8478799	8941853	chr1:8478799..8485845-chr1:8937383..8941853,3	200	.	8478799	8941853	0	2	7046,4470,	0,458584,
chr1	8478799	8934897	chr1:8478799..8485845-chr1:8931579..8934897,2	200	.	8478799	8934897	0	2	7046,3318,	0,452780,
chr1	8478799	8773568	chr1:8478799..8485845-chr1:8770145..8773568,2	200	.	8478799	8773568	0	2	7046,3423,	0,291346,
chr1	8478799	8713374	chr1:8478799..8485845-chr1:8711735..8713374,2	200	.	8478799	8713374	0	2	7046,1639,	0,232936,
chr1	8584306	8941853	chr1:8584306..8586887-chr1:8937383..8941853,2	200	.	8584306	8941853	0	2	2581,4470,	0,353077,
chr1	8937383	9390159	chr1:8937383..8941853-chr1:9385468..9390159,2	200	.	8937383	9390159	0	2	4470,4691,	0,448085,
chr1	8937383	9379506	chr1:8937383..8941853-chr1:9374542..9379506,2	200	.	8937383	9379506	0	2	4470,4964,	0,437159,
chr1	8937383	9342975	chr1:8937383..8941853-chr1:9338192..9342975,2	200	.	8937383	9342975	0	2	4470,4783,	0,400809,
chr1	8937383	9337266	chr1:8937383..8941853-chr1:9334148..9337266,2	200	.	8937383	9337266	0	2	4470,3118,	0,396765,
chr1	8937383	9172749	chr1:8937383..8941853-chr1:9169379..9172749,2	200	.	8937383	9172749	0	2	4470,3370,	0,231996,
chr1	8937383	9087178	chr1:8937383..8941853-chr1:9084160..9087178,7	200	.	8937383	9087178	0	2	4470,3018,	0,146777,
chr1	9007966	9243512	chr1:9007966..9009949-chr1:9240691..9243512,2	200	.	9007966	9243512	0	2	1983,2821,	0,232725,
chr1	9187047	9356263	chr1:9187047..9190607-chr1:9349620..9356263,2	200	.	9187047	9356263	0	2	3560,6643,	0,162573,
chr1	9672531	9886177	chr1:9672531..9678626-chr1:9882338..9886177,2	200	.	9672531	9886177	0	2	6095,3839,	0,209807,
chr1	9736370	10004676	chr1:9736370..9737759-chr1:10002037..10004676,2	200	.	9736370	10004676	0	2	1389,2639,	0,265667,
chr1	9941634	10094487	chr1:9941634..9945153-chr1:10092008..10094487,2	200	.	9941634	10094487	0	2	3519,2479,	0,150374,
chr1	9949427	9972527	chr1:9949427..9954319-chr1:9968657..9972527,4	200	.	9949427	9972527	0	2	4892,3870,	0,19230,
chr1	9968657	10348955	chr1:9968657..9972527-chr1:10345283..10348955,2	200	.	9968657	10348955	0	2	3870,3672,	0,376626,
chr1	10092008	10119011	chr1:10092008..10094487-chr1:10114607..10119011,5	200	.	10092008	10119011	0	2	2479,4404,	0,22599,
chr1	10489450	10865386	chr1:10489450..10492379-chr1:10863672..10865386,2	200	.	10489450	10865386	0	2	2929,1714,	0,374222,
chr1	10489450	10697026	chr1:10489450..10492379-chr1:10690288..10697026,3	200	.	10489450	10697026	0	2	2929,6738,	0,200838,
chr1	10509232	11313825	chr1:10509232..10512668-chr1:11309811..11313825,3	200	.	10509232	11313825	0	2	3436,4014,	0,800579,
chr1	10509232	11240896	chr1:10509232..10512668-chr1:11237480..11240896,2	200	.	10509232	11240896	0	2	3436,3416,	0,728248,
chr1	10509232	10973828	chr1:10509232..10512668-chr1:10969130..10973828,2	200	.	10509232	10973828	0	2	3436,4698,	0,459898,
chr1	10509232	10715589	chr1:10509232..10512668-chr1:10711916..10715589,2	200	.	10509232	10715589	0	2	3436,3673,	0,202684,
chr1	10531332	10709743	chr1:10531332..10533186-chr1:10705818..10709743,2	200	.	10531332	10709743	0	2	1854,3925,	0,174486,
chr1	10569242	11108100	chr1:10569242..10573683-chr1:11100319..11108100,2	200	.	10569242	11108100	0	2	4441,7781,	0,531077,
chr1	10614478	11161157	chr1:10614478..10617176-chr1:11158677..11161157,2	200	.	10614478	11161157	0	2	2698,2480,	0,544199,
chr1	10690288	11108100	chr1:10690288..10697026-chr1:11100319..11108100,2	200	.	10690288	11108100	0	2	6738,7781,	0,410031,
chr1	10960337	11161157	chr1:10960337..10967943-chr1:11158677..11161157,2	200	.	10960337	11161157	0	2	7606,2480,	0,198340,
chr1	11100319	11323656	chr1:11100319..11108100-chr1:11321298..11323656,2	200	.	11100319	11323656	0	2	7781,2358,	0,220979,
chr1	11581183	11756152	chr1:11581183..11593541-chr1:11749855..11756152,2	200	.	11581183	11756152	0	2	12358,6297,	0,168672,
chr1	11657292	12230055	chr1:11657292..11659582-chr1:12226678..12230055,2	200	.	11657292	12230055	0	2	2290,3377,	0,569386,
chr1	11740290	12256069	chr1:11740290..11742330-chr1:12237801..12256069,2	200	.	11740290	12256069	0	2	2040,18268,	0,497511,
chr1	11821721	12083828	chr1:11821721..11827793-chr1:12078618..12083828,2	200	.	11821721	12083828	0	2	6072,5210,	0,256897,
chr1	11821721	11970425	chr1:11821721..11827793-chr1:11967064..11970425,2	200	.	11821721	11970425	0	2	6072,3361,	0,145343,
chr1	11846987	12121166	chr1:11846987..11849154-chr1:12111980..12121166,2	200	.	11846987	12121166	0	2	2167,9186,	0,264993,
chr1	11849954	12083828	chr1:11849954..11852979-chr1:12078618..12083828,2	200	.	11849954	12083828	0	2	3025,5210,	0,228664,
chr1	11862789	12256069	chr1:11862789..11867015-chr1:12237801..12256069,2	200	.	11862789	12256069	0	2	4226,18268,	0,375012,
chr1	11862789	12184303	chr1:11862789..11867015-chr1:12179157..12184303,2	200	.	11862789	12184303	0	2	4226,5146,	0,316368,
chr1	11921925	12184303	chr1:11921925..11924869-chr1:12179157..12184303,2	200	.	11921925	12184303	0	2	2944,5146,	0,257232,
chr1	11967064	12205848	chr1:11967064..11970425-chr1:12200278..12205848,2	200	.	11967064	12205848	0	2	3361,5570,	0,233214,
chr1	11977274	12083828	chr1:11977274..11981518-chr1:12078618..12083828,4	200	.	11977274	12083828	0	2	4244,5210,	0,101344,
chr1	11993398	12175001	chr1:11993398..11995640-chr1:12172549..12175001,2	200	.	11993398	12175001	0	2	2242,2452,	0,179151,
chr1	12055640	12121166	chr1:12055640..12057045-chr1:12111980..12121166,4	200	.	12055640	12121166	0	2	1405,9186,	0,56340,
chr1	12078618	12256069	chr1:12078618..12083828-chr1:12237801..12256069,2	200	.	12078618	12256069	0	2	5210,18268,	0,159183,
chr1	12097343	12256069	chr1:12097343..12102970-chr1:12237801..12256069,7	200	.	12097343	12256069	0	2	5627,18268,	0,140458,
chr1	12111980	12205848	chr1:12111980..12121166-chr1:12200278..12205848,4	200	.	12111980	12205848	0	2	9186,5570,	0,88298,
chr1	12179157	12256069	chr1:12179157..12184303-chr1:12237801..12256069,8	200	.	12179157	12256069	0	2	5146,18268,	0,58644,
chr1	14925723	15274777	chr1:14925723..14932135-chr1:15269017..15274777,2	200	.	14925723	15274777	0	2	6412,5760,	0,343294,
chr1	15064815	15274777	chr1:15064815..15071047-chr1:15269017..15274777,4	200	.	15064815	15274777	0	2	6232,5760,	0,204202,
chr1	15212081	15487374	chr1:15212081..15213501-chr1:15481923..15487374,2	200	.	15212081	15487374	0	2	1420,5451,	0,269842,
chr1	15250132	15499098	chr1:15250132..15254083-chr1:15497737..15499098,2	200	.	15250132	15499098	0	2	3951,1361,	0,247605,
chr1	15250132	15423128	chr1:15250132..15254083-chr1:15420433..15423128,2	200	.	15250132	15423128	0	2	3951,2695,	0,170301,
chr1	15269017	15570758	chr1:15269017..15274777-chr1:15568679..15570758,2	200	.	15269017	15570758	0	2	5760,2079,	0,299662,
chr1	15269017	15529189	chr1:15269017..15274777-chr1:15525868..15529189,2	200	.	15269017	15529189	0	2	5760,3321,	0,256851,
chr1	15269017	15508883	chr1:15269017..15274777-chr1:15502475..15508883,3	200	.	15269017	15508883	0	2	5760,6408,	0,233458,
chr1	15269017	15487374	chr1:15269017..15274777-chr1:15481923..15487374,4	200	.	15269017	15487374	0	2	5760,5451,	0,212906,
chr1	15269017	15447315	chr1:15269017..15274777-chr1:15445717..15447315,3	200	.	15269017	15447315	0	2	5760,1598,	0,176700,
chr1	15269017	15427630	chr1:15269017..15274777-chr1:15424192..15427630,2	200	.	15269017	15427630	0	2	5760,3438,	0,155175,
chr1	15269017	15356647	chr1:15269017..15274777-chr1:15353640..15356647,5	200	.	15269017	15356647	0	2	5760,3007,	0,84623,
chr1	15269017	15350959	chr1:15269017..15274777-chr1:15349309..15350959,6	200	.	15269017	15350959	0	2	5760,1650,	0,80292,
chr1	15478520	15630295	chr1:15478520..15480344-chr1:15627563..15630295,2	200	.	15478520	15630295	0	2	1824,2732,	0,149043,
chr1	15481923	15680625	chr1:15481923..15487374-chr1:15676233..15680625,2	200	.	15481923	15680625	0	2	5451,4392,	0,194310,
chr1	15481923	15666222	chr1:15481923..15487374-chr1:15660431..15666222,5	200	.	15481923	15666222	0	2	5451,5791,	0,178508,
chr1	15481923	15654305	chr1:15481923..15487374-chr1:15648148..15654305,2	200	.	15481923	15654305	0	2	5451,6157,	0,166225,
chr1	15481923	15637762	chr1:15481923..15487374-chr1:15635974..15637762,2	200	.	15481923	15637762	0	2	5451,1788,	0,154051,
chr1	15481923	15630295	chr1:15481923..15487374-chr1:15627563..15630295,5	200	.	15481923	15630295	0	2	5451,2732,	0,145640,
chr1	15751796	16484059	chr1:15751796..15757143-chr1:16476965..16484059,2	200	.	15751796	16484059	0	2	5347,7094,	0,725169,
chr1	15751796	16088993	chr1:15751796..15757143-chr1:16083499..16088993,3	200	.	15751796	16088993	0	2	5347,5494,	0,331703,
chr1	15818541	16012325	chr1:15818541..15821308-chr1:16005650..16012325,2	200	.	15818541	16012325	0	2	2767,6675,	0,187109,
chr1	15849744	16128344	chr1:15849744..15851607-chr1:16122102..16128344,2	200	.	15849744	16128344	0	2	1863,6242,	0,272358,
chr1	15852645	16510454	chr1:15852645..15854703-chr1:16497129..16510454,2	200	.	15852645	16510454	0	2	2058,13325,	0,644484,
chr1	15859138	16012325	chr1:15859138..15860750-chr1:16005650..16012325,3	200	.	15859138	16012325	0	2	1612,6675,	0,146512,
chr1	15910882	16078292	chr1:15910882..15912494-chr1:16074563..16078292,2	200	.	15910882	16078292	0	2	1612,3729,	0,163681,
chr1	15910882	16063542	chr1:15910882..15912494-chr1:16058736..16063542,2	200	.	15910882	16063542	0	2	1612,4806,	0,147854,
chr1	15929261	16695815	chr1:15929261..15931432-chr1:16692852..16695815,2	200	.	15929261	16695815	0	2	2171,2963,	0,763591,
chr1	15941775	16566229	chr1:15941775..15947832-chr1:16562238..16566229,2	200	.	15941775	16566229	0	2	6057,3991,	0,620463,
chr1	15941775	16510454	chr1:15941775..15947832-chr1:16497129..16510454,3	200	.	15941775	16510454	0	2	6057,13325,	0,555354,
chr1	15941775	16403983	chr1:15941775..15947832-chr1:16392882..16403983,2	200	.	15941775	16403983	0	2	6057,11101,	0,451107,
chr1	15941775	16352486	chr1:15941775..15947832-chr1:16346643..16352486,2	200	.	15941775	16352486	0	2	6057,5843,	0,404868,
chr1	15941775	16280880	chr1:15941775..15947832-chr1:16264661..16280880,2	200	.	15941775	16280880	0	2	6057,16219,	0,322886,
chr1	15941775	16164448	chr1:15941775..15947832-chr1:16160356..16164448,2	200	.	15941775	16164448	0	2	6057,4092,	0,218581,
chr1	15941775	16128344	chr1:15941775..15947832-chr1:16122102..16128344,3	200	.	15941775	16128344	0	2	6057,6242,	0,180327,
chr1	15941775	16088993	chr1:15941775..15947832-chr1:16083499..16088993,3	200	.	15941775	16088993	0	2	6057,5494,	0,141724,
chr1	15941775	16012325	chr1:15941775..15947832-chr1:16005650..16012325,4	200	.	15941775	16012325	0	2	6057,6675,	0,63875,
chr1	16005650	16510454	chr1:16005650..16012325-chr1:16497129..16510454,3	200	.	16005650	16510454	0	2	6675,13325,	0,491479,
chr1	16005650	16440367	chr1:16005650..16012325-chr1:16437559..16440367,2	200	.	16005650	16440367	0	2	6675,2808,	0,431909,
chr1	16005650	16403983	chr1:16005650..16012325-chr1:16392882..16403983,3	200	.	16005650	16403983	0	2	6675,11101,	0,387232,
chr1	16005650	16247596	chr1:16005650..16012325-chr1:16242271..16247596,2	200	.	16005650	16247596	0	2	6675,5325,	0,236621,
chr1	16005650	16164448	chr1:16005650..16012325-chr1:16160356..16164448,2	200	.	16005650	16164448	0	2	6675,4092,	0,154706,
chr1	16005650	16128344	chr1:16005650..16012325-chr1:16122102..16128344,6	200	.	16005650	16128344	0	2	6675,6242,	0,116452,
chr1	16058736	16280880	chr1:16058736..16063542-chr1:16264661..16280880,2	200	.	16058736	16280880	0	2	4806,16219,	0,205925,
chr1	16058736	16247596	chr1:16058736..16063542-chr1:16242271..16247596,2	200	.	16058736	16247596	0	2	4806,5325,	0,183535,
chr1	16058736	16231779	chr1:16058736..16063542-chr1:16229104..16231779,2	200	.	16058736	16231779	0	2	4806,2675,	0,170368,
chr1	16074563	16352486	chr1:16074563..16078292-chr1:16346643..16352486,2	200	.	16074563	16352486	0	2	3729,5843,	0,272080,
chr1	16083499	16680740	chr1:16083499..16088993-chr1:16677364..16680740,2	200	.	16083499	16680740	0	2	5494,3376,	0,593865,
chr1	16083499	16566229	chr1:16083499..16088993-chr1:16562238..16566229,2	200	.	16083499	16566229	0	2	5494,3991,	0,478739,
chr1	16083499	16474608	chr1:16083499..16088993-chr1:16464043..16474608,4	200	.	16083499	16474608	0	2	5494,10565,	0,380544,
chr1	16083499	16418113	chr1:16083499..16088993-chr1:16413912..16418113,2	200	.	16083499	16418113	0	2	5494,4201,	0,330413,
chr1	16083499	16403983	chr1:16083499..16088993-chr1:16392882..16403983,2	200	.	16083499	16403983	0	2	5494,11101,	0,309383,
chr1	16083499	16352486	chr1:16083499..16088993-chr1:16346643..16352486,4	200	.	16083499	16352486	0	2	5494,5843,	0,263144,
chr1	16083499	16294816	chr1:16083499..16088993-chr1:16291835..16294816,3	200	.	16083499	16294816	0	2	5494,2981,	0,208336,
chr1	16083499	16280880	chr1:16083499..16088993-chr1:16264661..16280880,5	200	.	16083499	16280880	0	2	5494,16219,	0,181162,
chr1	16083499	16252128	chr1:16083499..16088993-chr1:16249220..16252128,2	200	.	16083499	16252128	0	2	5494,2908,	0,165721,
chr1	16083499	16128344	chr1:16083499..16088993-chr1:16122102..16128344,12	200	.	16083499	16128344	0	2	5494,6242,	0,38603,
chr1	16090480	16280880	chr1:16090480..16091957-chr1:16264661..16280880,3	200	.	16090480	16280880	0	2	1477,16219,	0,174181,
chr1	16111905	16566229	chr1:16111905..16116765-chr1:16562238..16566229,2	200	.	16111905	16566229	0	2	4860,3991,	0,450333,
chr1	16111905	16403983	chr1:16111905..16116765-chr1:16392882..16403983,2	200	.	16111905	16403983	0	2	4860,11101,	0,280977,
chr1	16122102	16695815	chr1:16122102..16128344-chr1:16692852..16695815,2	200	.	16122102	16695815	0	2	6242,2963,	0,570750,
chr1	16122102	16680740	chr1:16122102..16128344-chr1:16677364..16680740,2	200	.	16122102	16680740	0	2	6242,3376,	0,555262,
chr1	16122102	16566229	chr1:16122102..16128344-chr1:16562238..16566229,3	200	.	16122102	16566229	0	2	6242,3991,	0,440136,
chr1	16122102	16484059	chr1:16122102..16128344-chr1:16476965..16484059,2	200	.	16122102	16484059	0	2	6242,7094,	0,354863,
chr1	16122102	16403983	chr1:16122102..16128344-chr1:16392882..16403983,5	200	.	16122102	16403983	0	2	6242,11101,	0,270780,
chr1	16122102	16372330	chr1:16122102..16128344-chr1:16369801..16372330,4	200	.	16122102	16372330	0	2	6242,2529,	0,247699,
chr1	16122102	16368887	chr1:16122102..16128344-chr1:16366545..16368887,3	200	.	16122102	16368887	0	2	6242,2342,	0,244443,
chr1	16122102	16352486	chr1:16122102..16128344-chr1:16346643..16352486,9	200	.	16122102	16352486	0	2	6242,5843,	0,224541,
chr1	16122102	16328574	chr1:16122102..16128344-chr1:16326287..16328574,2	200	.	16122102	16328574	0	2	6242,2287,	0,204185,
chr1	16122102	16302984	chr1:16122102..16128344-chr1:16300971..16302984,3	200	.	16122102	16302984	0	2	6242,2013,	0,178869,
chr1	16160356	16403983	chr1:16160356..16164448-chr1:16392882..16403983,3	200	.	16160356	16403983	0	2	4092,11101,	0,232526,
chr1	16172572	16566229	chr1:16172572..16178357-chr1:16562238..16566229,2	200	.	16172572	16566229	0	2	5785,3991,	0,389666,
chr1	16172572	16536383	chr1:16172572..16178357-chr1:16532056..16536383,2	200	.	16172572	16536383	0	2	5785,4327,	0,359484,
chr1	16172572	16510454	chr1:16172572..16178357-chr1:16497129..16510454,2	200	.	16172572	16510454	0	2	5785,13325,	0,324557,
chr1	16172572	16474608	chr1:16172572..16178357-chr1:16464043..16474608,4	200	.	16172572	16474608	0	2	5785,10565,	0,291471,
chr1	16172572	16352486	chr1:16172572..16178357-chr1:16346643..16352486,2	200	.	16172572	16352486	0	2	5785,5843,	0,174071,
chr1	16172572	16321614	chr1:16172572..16178357-chr1:16316652..16321614,3	200	.	16172572	16321614	0	2	5785,4962,	0,144080,
chr1	16172572	16280880	chr1:16172572..16178357-chr1:16264661..16280880,11	200	.	16172572	16280880	0	2	5785,16219,	0,92089,
chr1	16218756	16484059	chr1:16218756..16221254-chr1:16476965..16484059,2	200	.	16218756	16484059	0	2	2498,7094,	0,258209,
chr1	16229104	16695815	chr1:16229104..16231779-chr1:16692852..16695815,2	200	.	16229104	16695815	0	2	2675,2963,	0,463748,
chr1	16242271	16484059	chr1:16242271..16247596-chr1:16476965..16484059,2	200	.	16242271	16484059	0	2	5325,7094,	0,234694,
chr1	16242271	16403983	chr1:16242271..16247596-chr1:16392882..16403983,2	200	.	16242271	16403983	0	2	5325,11101,	0,150611,
chr1	16249220	16536383	chr1:16249220..16252128-chr1:16532056..16536383,2	200	.	16249220	16536383	0	2	2908,4327,	0,282836,
chr1	16249220	16403983	chr1:16249220..16252128-chr1:16392882..16403983,2	200	.	16249220	16403983	0	2	2908,11101,	0,143662,
chr1	16264661	16695815	chr1:16264661..16280880-chr1:16692852..16695815,3	200	.	16264661	16695815	0	2	16219,2963,	0,428191,
chr1	16264661	16566229	chr1:16264661..16280880-chr1:16562238..16566229,2	200	.	16264661	16566229	0	2	16219,3991,	0,297577,
chr1	16264661	16484059	chr1:16264661..16280880-chr1:16476965..16484059,2	200	.	16264661	16484059	0	2	16219,7094,	0,212304,
chr1	16264661	16403983	chr1:16264661..16280880-chr1:16392882..16403983,6	200	.	16264661	16403983	0	2	16219,11101,	0,128221,
chr1	16281599	16536383	chr1:16281599..16283352-chr1:16532056..16536383,2	200	.	16281599	16536383	0	2	1753,4327,	0,250457,
chr1	16316652	16484059	chr1:16316652..16321614-chr1:16476965..16484059,2	200	.	16316652	16484059	0	2	4962,7094,	0,160313,
chr1	16316652	16403983	chr1:16316652..16321614-chr1:16392882..16403983,4	200	.	16316652	16403983	0	2	4962,11101,	0,76230,
chr1	16346643	16566229	chr1:16346643..16352486-chr1:16562238..16566229,2	200	.	16346643	16566229	0	2	5843,3991,	0,215595,
chr1	16346643	16510454	chr1:16346643..16352486-chr1:16497129..16510454,9	200	.	16346643	16510454	0	2	5843,13325,	0,150486,
chr1	16346643	16474608	chr1:16346643..16352486-chr1:16464043..16474608,10	200	.	16346643	16474608	0	2	5843,10565,	0,117400,
chr1	16366545	16536383	chr1:16366545..16368887-chr1:16532056..16536383,2	200	.	16366545	16536383	0	2	2342,4327,	0,165511,
chr1	16369801	16510454	chr1:16369801..16372330-chr1:16497129..16510454,5	200	.	16369801	16510454	0	2	2529,13325,	0,127328,
chr1	16374309	16704030	chr1:16374309..16381042-chr1:16699850..16704030,2	200	.	16374309	16704030	0	2	6733,4180,	0,325541,
chr1	16374309	16588872	chr1:16374309..16381042-chr1:16584954..16588872,2	200	.	16374309	16588872	0	2	6733,3918,	0,210645,
chr1	16374309	16510454	chr1:16374309..16381042-chr1:16497129..16510454,6	200	.	16374309	16510454	0	2	6733,13325,	0,122820,
chr1	16374309	16403983	chr1:16374309..16381042-chr1:16392882..16403983,8	200	.	16374309	16403983	0	2	6733,11101,	0,18573,
chr1	16383225	16403983	chr1:16383225..16386114-chr1:16392882..16403983,4	200	.	16383225	16403983	0	2	2889,11101,	0,9657,
chr1	16392882	16768536	chr1:16392882..16403983-chr1:16765875..16768536,2	200	.	16392882	16768536	0	2	11101,2661,	0,372993,
chr1	16392882	16760883	chr1:16392882..16403983-chr1:16758159..16760883,2	200	.	16392882	16760883	0	2	11101,2724,	0,365277,
chr1	16392882	16724444	chr1:16392882..16403983-chr1:16717901..16724444,2	200	.	16392882	16724444	0	2	11101,6543,	0,325019,
chr1	16392882	16695815	chr1:16392882..16403983-chr1:16692852..16695815,2	200	.	16392882	16695815	0	2	11101,2963,	0,299970,
chr1	16392882	16614354	chr1:16392882..16403983-chr1:16612004..16614354,2	200	.	16392882	16614354	0	2	11101,2350,	0,219122,
chr1	16392882	16594016	chr1:16392882..16403983-chr1:16592347..16594016,3	200	.	16392882	16594016	0	2	11101,1669,	0,199465,
chr1	16392882	16588872	chr1:16392882..16403983-chr1:16584954..16588872,4	200	.	16392882	16588872	0	2	11101,3918,	0,192072,
chr1	16392882	16547078	chr1:16392882..16403983-chr1:16542177..16547078,2	200	.	16392882	16547078	0	2	11101,4901,	0,149295,
chr1	16392882	16536383	chr1:16392882..16403983-chr1:16532056..16536383,5	200	.	16392882	16536383	0	2	11101,4327,	0,139174,
chr1	16407930	16695815	chr1:16407930..16410571-chr1:16692852..16695815,2	200	.	16407930	16695815	0	2	2641,2963,	0,284922,
chr1	16407930	16566229	chr1:16407930..16410571-chr1:16562238..16566229,2	200	.	16407930	16566229	0	2	2641,3991,	0,154308,
chr1	16413912	16566229	chr1:16413912..16418113-chr1:16562238..16566229,2	200	.	16413912	16566229	0	2	4201,3991,	0,148326,
chr1	16464043	16680740	chr1:16464043..16474608-chr1:16677364..16680740,3	200	.	16464043	16680740	0	2	10565,3376,	0,213321,
chr1	16464043	16566229	chr1:16464043..16474608-chr1:16562238..16566229,10	200	.	16464043	16566229	0	2	10565,3991,	0,98195,
chr1	16464043	16536383	chr1:16464043..16474608-chr1:16532056..16536383,8	200	.	16464043	16536383	0	2	10565,4327,	0,68013,
chr1	16476965	16768536	chr1:16476965..16484059-chr1:16765875..16768536,2	200	.	16476965	16768536	0	2	7094,2661,	0,288910,
chr1	16476965	16760883	chr1:16476965..16484059-chr1:16758159..16760883,2	200	.	16476965	16760883	0	2	7094,2724,	0,281194,
chr1	16476965	16695815	chr1:16476965..16484059-chr1:16692852..16695815,4	200	.	16476965	16695815	0	2	7094,2963,	0,215887,
chr1	16476965	16594016	chr1:16476965..16484059-chr1:16592347..16594016,5	200	.	16476965	16594016	0	2	7094,1669,	0,115382,
chr1	16476965	16579401	chr1:16476965..16484059-chr1:16573842..16579401,4	200	.	16476965	16579401	0	2	7094,5559,	0,96877,
chr1	16476965	16566229	chr1:16476965..16484059-chr1:16562238..16566229,6	200	.	16476965	16566229	0	2	7094,3991,	0,85273,
chr1	16476965	16547078	chr1:16476965..16484059-chr1:16542177..16547078,5	200	.	16476965	16547078	0	2	7094,4901,	0,65212,
chr1	16476965	16536383	chr1:16476965..16484059-chr1:16532056..16536383,8	200	.	16476965	16536383	0	2	7094,4327,	0,55091,
chr1	16497129	16768536	chr1:16497129..16510454-chr1:16765875..16768536,3	200	.	16497129	16768536	0	2	13325,2661,	0,268746,
chr1	16497129	16695815	chr1:16497129..16510454-chr1:16692852..16695815,2	200	.	16497129	16695815	0	2	13325,2963,	0,195723,
chr1	16497129	16680740	chr1:16497129..16510454-chr1:16677364..16680740,3	200	.	16497129	16680740	0	2	13325,3376,	0,180235,
chr1	16497129	16566229	chr1:16497129..16510454-chr1:16562238..16566229,7	200	.	16497129	16566229	0	2	13325,3991,	0,65109,
chr1	16497129	16536383	chr1:16497129..16510454-chr1:16532056..16536383,27	200	.	16497129	16536383	0	2	13325,4327,	0,34927,
chr1	16532056	16713995	chr1:16532056..16536383-chr1:16710809..16713995,3	200	.	16532056	16713995	0	2	4327,3186,	0,178753,
chr1	16532056	16695815	chr1:16532056..16536383-chr1:16692852..16695815,3	200	.	16532056	16695815	0	2	4327,2963,	0,160796,
chr1	16532056	16680740	chr1:16532056..16536383-chr1:16677364..16680740,5	200	.	16532056	16680740	0	2	4327,3376,	0,145308,
chr1	16542177	16695815	chr1:16542177..16547078-chr1:16692852..16695815,3	200	.	16542177	16695815	0	2	4901,2963,	0,150675,
chr1	16562238	16760883	chr1:16562238..16566229-chr1:16758159..16760883,2	200	.	16562238	16760883	0	2	3991,2724,	0,195921,
chr1	16838869	17573044	chr1:16838869..16843379-chr1:17565777..17573044,2	200	.	16838869	17573044	0	2	4510,7267,	0,726908,
chr1	16838869	17428791	chr1:16838869..16843379-chr1:17427017..17428791,2	200	.	16838869	17428791	0	2	4510,1774,	0,588148,
chr1	16838869	17268568	chr1:16838869..16843379-chr1:17263001..17268568,2	200	.	16838869	17268568	0	2	4510,5567,	0,424132,
chr1	16838869	17258196	chr1:16838869..16843379-chr1:17250413..17258196,3	200	.	16838869	17258196	0	2	4510,7783,	0,411544,
chr1	16838869	17249762	chr1:16838869..16843379-chr1:17247951..17249762,3	200	.	16838869	17249762	0	2	4510,1811,	0,409082,
chr1	16838869	17234433	chr1:16838869..16843379-chr1:17229345..17234433,3	200	.	16838869	17234433	0	2	4510,5088,	0,390476,
chr1	16838869	17223981	chr1:16838869..16843379-chr1:17221551..17223981,10	200	.	16838869	17223981	0	2	4510,2430,	0,382682,
chr1	16838869	17217906	chr1:16838869..16843379-chr1:17213973..17217906,3	200	.	16838869	17217906	0	2	4510,3933,	0,375104,
chr1	16838869	17202814	chr1:16838869..16843379-chr1:17198447..17202814,2	200	.	16838869	17202814	0	2	4510,4367,	0,359578,
chr1	16838869	17093825	chr1:16838869..16843379-chr1:17090162..17093825,4	200	.	16838869	17093825	0	2	4510,3663,	0,251293,
chr1	16838869	17088968	chr1:16838869..16843379-chr1:17087067..17088968,2	200	.	16838869	17088968	0	2	4510,1901,	0,248198,
[truncated: 57,658 more rows]
