# Supplementary material for: Analysis of Promoter-Associated Chromatin Interactions Reveals Biologically Relevant Candidate Target Genes at Endometrial Cancer Risk Loci
Source: Cancers (Basel). 2019 Sep 26;11(10):1440. doi: 10.3390/cancers11101440 (PMC6826789; doi:10.3390/cancers11101440)
Supplement: Supplementary file 1 [file cancers-11-01440-s001.zip › Supp File 3- ARK-1 promoter loops.txt]

chr1	66788874	67401743	chr1:66788874..66792824-chr1:67398651..67401743,2	200	.	66788874	67401743	0	2	3950,3092,	0,609777,
chr1	66797396	67279089	chr1:66797396..66804652-chr1:67273035..67279089,3	200	.	66797396	67279089	0	2	7256,6054,	0,475639,
chr1	66797396	67192393	chr1:66797396..66804652-chr1:67186690..67192393,2	200	.	66797396	67192393	0	2	7256,5703,	0,389294,
chr1	66797396	67128321	chr1:66797396..66804652-chr1:67123985..67128321,2	200	.	66797396	67128321	0	2	7256,4336,	0,326589,
chr1	66837887	67398130	chr1:66837887..66840752-chr1:67389283..67398130,2	200	.	66837887	67398130	0	2	2865,8847,	0,551396,
chr1	66901802	67398130	chr1:66901802..66918286-chr1:67389283..67398130,2	200	.	66901802	67398130	0	2	16484,8847,	0,487481,
chr1	67016554	67270982	chr1:67016554..67030646-chr1:67268564..67270982,2	200	.	67016554	67270982	0	2	14092,2418,	0,252010,
chr1	67063300	67398130	chr1:67063300..67067284-chr1:67389283..67398130,2	200	.	67063300	67398130	0	2	3984,8847,	0,325983,
chr1	67096051	67593121	chr1:67096051..67102096-chr1:67591156..67593121,2	200	.	67096051	67593121	0	2	6045,1965,	0,495105,
chr1	67096051	67318303	chr1:67096051..67102096-chr1:67314002..67318303,2	200	.	67096051	67318303	0	2	6045,4301,	0,217951,
chr1	199788580	201351791	chr1:199788580..199790494-chr1:201343471..201351791,2	200	.	199788580	201351791	0	2	1914,8320,	0,1554891,
chr1	199836338	201369454	chr1:199836338..199841166-chr1:201365468..201369454,2	200	.	199836338	201369454	0	2	4828,3986,	0,1529130,
chr1	199908772	201479098	chr1:199908772..199911242-chr1:201474402..201479098,2	200	.	199908772	201479098	0	2	2470,4696,	0,1565630,
chr1	200007449	201602707	chr1:200007449..200014838-chr1:201600920..201602707,2	200	.	200007449	201602707	0	2	7389,1787,	0,1593471,
chr1	200161648	201393726	chr1:200161648..200165286-chr1:201387546..201393726,2	200	.	200161648	201393726	0	2	3638,6180,	0,1225898,
chr1	200368160	201622235	chr1:200368160..200375390-chr1:201619048..201622235,2	200	.	200368160	201622235	0	2	7230,3187,	0,1250888,
chr1	200418157	201692009	chr1:200418157..200424760-chr1:201685314..201692009,2	200	.	200418157	201692009	0	2	6603,6695,	0,1267157,
chr1	200432174	201953486	chr1:200432174..200439295-chr1:201950478..201953486,2	200	.	200432174	201953486	0	2	7121,3008,	0,1518304,
chr1	200706619	202291538	chr1:200706619..200714506-chr1:202280738..202291538,2	200	.	200706619	202291538	0	2	7887,10800,	0,1574119,
chr1	200706619	201393726	chr1:200706619..200714506-chr1:201387546..201393726,2	200	.	200706619	201393726	0	2	7887,6180,	0,680927,
chr1	200723947	202200011	chr1:200723947..200732979-chr1:202181883..202200011,2	200	.	200723947	202200011	0	2	9032,18128,	0,1457936,
chr1	200785672	202200011	chr1:200785672..200788282-chr1:202181883..202200011,2	200	.	200785672	202200011	0	2	2610,18128,	0,1396211,
chr1	200828787	201369454	chr1:200828787..200834792-chr1:201365468..201369454,2	200	.	200828787	201369454	0	2	6005,3986,	0,536681,
chr1	200828787	201351791	chr1:200828787..200834792-chr1:201343471..201351791,2	200	.	200828787	201351791	0	2	6005,8320,	0,514684,
chr1	200837151	201612139	chr1:200837151..200844061-chr1:201608528..201612139,2	200	.	200837151	201612139	0	2	6910,3611,	0,771377,
chr1	200837151	201553123	chr1:200837151..200844061-chr1:201549676..201553123,2	200	.	200837151	201553123	0	2	6910,3447,	0,712525,
chr1	200837151	201503910	chr1:200837151..200844061-chr1:201499414..201503910,2	200	.	200837151	201503910	0	2	6910,4496,	0,662263,
chr1	200859596	201649413	chr1:200859596..200861673-chr1:201641686..201649413,2	200	.	200859596	201649413	0	2	2077,7727,	0,782090,
chr1	200859596	201570385	chr1:200859596..200861673-chr1:201558857..201570385,2	200	.	200859596	201570385	0	2	2077,11528,	0,699261,
chr1	200859596	201483955	chr1:200859596..200861673-chr1:201482408..201483955,2	200	.	200859596	201483955	0	2	2077,1547,	0,622812,
chr1	200859596	201351791	chr1:200859596..200861673-chr1:201343471..201351791,2	200	.	200859596	201351791	0	2	2077,8320,	0,483875,
chr1	200863479	202410397	chr1:200863479..200867837-chr1:202400047..202410397,2	200	.	200863479	202410397	0	2	4358,10350,	0,1536568,
chr1	200863479	201764938	chr1:200863479..200867837-chr1:201757171..201764938,2	200	.	200863479	201764938	0	2	4358,7767,	0,893692,
chr1	200863479	201692009	chr1:200863479..200867837-chr1:201685314..201692009,2	200	.	200863479	201692009	0	2	4358,6695,	0,821835,
chr1	200863479	201622235	chr1:200863479..200867837-chr1:201619048..201622235,2	200	.	200863479	201622235	0	2	4358,3187,	0,755569,
chr1	200863479	201407689	chr1:200863479..200867837-chr1:201404151..201407689,2	200	.	200863479	201407689	0	2	4358,3538,	0,540672,
chr1	200863479	201382506	chr1:200863479..200867837-chr1:201377878..201382506,2	200	.	200863479	201382506	0	2	4358,4628,	0,514399,
chr1	200863479	201369454	chr1:200863479..200867837-chr1:201365468..201369454,2	200	.	200863479	201369454	0	2	4358,3986,	0,501989,
chr1	200863479	201338717	chr1:200863479..200867837-chr1:201335355..201338717,3	200	.	200863479	201338717	0	2	4358,3362,	0,471876,
chr1	200870108	202177346	chr1:200870108..200871728-chr1:202150104..202177346,2	200	.	200870108	202177346	0	2	1620,27242,	0,1279996,
chr1	200870108	201393726	chr1:200870108..200871728-chr1:201387546..201393726,2	200	.	200870108	201393726	0	2	1620,6180,	0,517438,
chr1	200877452	201692009	chr1:200877452..200889146-chr1:201685314..201692009,2	200	.	200877452	201692009	0	2	11694,6695,	0,807862,
chr1	200877452	201437620	chr1:200877452..200889146-chr1:201434177..201437620,2	200	.	200877452	201437620	0	2	11694,3443,	0,556725,
chr1	200877452	201351791	chr1:200877452..200889146-chr1:201343471..201351791,2	200	.	200877452	201351791	0	2	11694,8320,	0,466019,
chr1	200889875	201953486	chr1:200889875..200892601-chr1:201950478..201953486,2	200	.	200889875	201953486	0	2	2726,3008,	0,1060603,
chr1	200913749	201351791	chr1:200913749..200915218-chr1:201343471..201351791,2	200	.	200913749	201351791	0	2	1469,8320,	0,429722,
chr1	200924265	201369454	chr1:200924265..200930560-chr1:201365468..201369454,2	200	.	200924265	201369454	0	2	6295,3986,	0,441203,
chr1	200934161	202680564	chr1:200934161..200946147-chr1:202670222..202680564,2	200	.	200934161	202680564	0	2	11986,10342,	0,1736061,
chr1	200934161	202138154	chr1:200934161..200946147-chr1:202127989..202138154,2	200	.	200934161	202138154	0	2	11986,10165,	0,1193828,
chr1	200934161	201616682	chr1:200934161..200946147-chr1:201614302..201616682,2	200	.	200934161	201616682	0	2	11986,2380,	0,680141,
chr1	200934161	201393726	chr1:200934161..200946147-chr1:201387546..201393726,2	200	.	200934161	201393726	0	2	11986,6180,	0,453385,
chr1	200934161	201369454	chr1:200934161..200946147-chr1:201365468..201369454,3	200	.	200934161	201369454	0	2	11986,3986,	0,431307,
chr1	200934161	201351791	chr1:200934161..200946147-chr1:201343471..201351791,3	200	.	200934161	201351791	0	2	11986,8320,	0,409310,
chr1	200951358	201351791	chr1:200951358..200955548-chr1:201343471..201351791,2	200	.	200951358	201351791	0	2	4190,8320,	0,392113,
chr1	200974564	201917890	chr1:200974564..200985762-chr1:201910322..201917890,2	200	.	200974564	201917890	0	2	11198,7568,	0,935758,
chr1	200974564	201479098	chr1:200974564..200985762-chr1:201474402..201479098,2	200	.	200974564	201479098	0	2	11198,4696,	0,499838,
chr1	200974564	201393726	chr1:200974564..200985762-chr1:201387546..201393726,2	200	.	200974564	201393726	0	2	11198,6180,	0,412982,
chr1	200974564	201369454	chr1:200974564..200985762-chr1:201365468..201369454,3	200	.	200974564	201369454	0	2	11198,3986,	0,390904,
chr1	200974564	201351791	chr1:200974564..200985762-chr1:201343471..201351791,5	200	.	200974564	201351791	0	2	11198,8320,	0,368907,
chr1	200989846	202326044	chr1:200989846..200991402-chr1:202315061..202326044,2	200	.	200989846	202326044	0	2	1556,10983,	0,1325215,
chr1	200989846	201401504	chr1:200989846..200991402-chr1:201394596..201401504,2	200	.	200989846	201401504	0	2	1556,6908,	0,404750,
chr1	201020400	201369454	chr1:201020400..201021946-chr1:201365468..201369454,2	200	.	201020400	201369454	0	2	1546,3986,	0,345068,
chr1	201029753	201369454	chr1:201029753..201036810-chr1:201365468..201369454,4	200	.	201029753	201369454	0	2	7057,3986,	0,335715,
chr1	201029753	201351791	chr1:201029753..201036810-chr1:201343471..201351791,4	200	.	201029753	201351791	0	2	7057,8320,	0,313718,
chr1	201042817	202200011	chr1:201042817..201046912-chr1:202181883..202200011,2	200	.	201042817	202200011	0	2	4095,18128,	0,1139066,
chr1	201042817	201622235	chr1:201042817..201046912-chr1:201619048..201622235,2	200	.	201042817	201622235	0	2	4095,3187,	0,576231,
chr1	201042817	201369454	chr1:201042817..201046912-chr1:201365468..201369454,4	200	.	201042817	201369454	0	2	4095,3986,	0,322651,
chr1	201053880	201393726	chr1:201053880..201059358-chr1:201387546..201393726,2	200	.	201053880	201393726	0	2	5478,6180,	0,333666,
chr1	201053880	201351791	chr1:201053880..201059358-chr1:201343471..201351791,6	200	.	201053880	201351791	0	2	5478,8320,	0,289591,
chr1	201060173	202200011	chr1:201060173..201064786-chr1:202181883..202200011,2	200	.	201060173	202200011	0	2	4613,18128,	0,1121710,
chr1	201060173	202177346	chr1:201060173..201064786-chr1:202150104..202177346,2	200	.	201060173	202177346	0	2	4613,27242,	0,1089931,
chr1	201060173	201437620	chr1:201060173..201064786-chr1:201434177..201437620,2	200	.	201060173	201437620	0	2	4613,3443,	0,374004,
chr1	201060173	201351791	chr1:201060173..201064786-chr1:201343471..201351791,3	200	.	201060173	201351791	0	2	4613,8320,	0,283298,
chr1	201065642	201351791	chr1:201065642..201067668-chr1:201343471..201351791,3	200	.	201065642	201351791	0	2	2026,8320,	0,277829,
chr1	201070220	201479098	chr1:201070220..201077296-chr1:201474402..201479098,3	200	.	201070220	201479098	0	2	7076,4696,	0,404182,
chr1	201070220	201369454	chr1:201070220..201077296-chr1:201365468..201369454,5	200	.	201070220	201369454	0	2	7076,3986,	0,295248,
chr1	201070220	201351791	chr1:201070220..201077296-chr1:201343471..201351791,4	200	.	201070220	201351791	0	2	7076,8320,	0,273251,
chr1	201078333	201764938	chr1:201078333..201085852-chr1:201757171..201764938,3	200	.	201078333	201764938	0	2	7519,7767,	0,678838,
chr1	201078333	201677087	chr1:201078333..201085852-chr1:201671735..201677087,2	200	.	201078333	201677087	0	2	7519,5352,	0,593402,
chr1	201078333	201668931	chr1:201078333..201085852-chr1:201654040..201668931,2	200	.	201078333	201668931	0	2	7519,14891,	0,575707,
chr1	201078333	201479098	chr1:201078333..201085852-chr1:201474402..201479098,3	200	.	201078333	201479098	0	2	7519,4696,	0,396069,
chr1	201078333	201432426	chr1:201078333..201085852-chr1:201429067..201432426,2	200	.	201078333	201432426	0	2	7519,3359,	0,350734,
chr1	201078333	201407689	chr1:201078333..201085852-chr1:201404151..201407689,2	200	.	201078333	201407689	0	2	7519,3538,	0,325818,
chr1	201078333	201393726	chr1:201078333..201085852-chr1:201387546..201393726,3	200	.	201078333	201393726	0	2	7519,6180,	0,309213,
chr1	201078333	201375556	chr1:201078333..201085852-chr1:201373401..201375556,2	200	.	201078333	201375556	0	2	7519,2155,	0,295068,
chr1	201078333	201369454	chr1:201078333..201085852-chr1:201365468..201369454,3	200	.	201078333	201369454	0	2	7519,3986,	0,287135,
chr1	201078333	201351791	chr1:201078333..201085852-chr1:201343471..201351791,2	200	.	201078333	201351791	0	2	7519,8320,	0,265138,
chr1	201078333	201338717	chr1:201078333..201085852-chr1:201335355..201338717,2	200	.	201078333	201338717	0	2	7519,3362,	0,257022,
chr1	201078333	201331047	chr1:201078333..201085852-chr1:201327946..201331047,2	200	.	201078333	201331047	0	2	7519,3101,	0,249613,
chr1	201087383	201917890	chr1:201087383..201095288-chr1:201910322..201917890,2	200	.	201087383	201917890	0	2	7905,7568,	0,822939,
chr1	201087383	201764938	chr1:201087383..201095288-chr1:201757171..201764938,2	200	.	201087383	201764938	0	2	7905,7767,	0,669788,
chr1	201087383	201677087	chr1:201087383..201095288-chr1:201671735..201677087,2	200	.	201087383	201677087	0	2	7905,5352,	0,584352,
chr1	201087383	201668931	chr1:201087383..201095288-chr1:201654040..201668931,2	200	.	201087383	201668931	0	2	7905,14891,	0,566657,
chr1	201087383	201649413	chr1:201087383..201095288-chr1:201641686..201649413,4	200	.	201087383	201649413	0	2	7905,7727,	0,554303,
chr1	201087383	201596463	chr1:201087383..201095288-chr1:201591421..201596463,2	200	.	201087383	201596463	0	2	7905,5042,	0,504038,
chr1	201087383	201393726	chr1:201087383..201095288-chr1:201387546..201393726,3	200	.	201087383	201393726	0	2	7905,6180,	0,300163,
chr1	201087383	201382506	chr1:201087383..201095288-chr1:201377878..201382506,2	200	.	201087383	201382506	0	2	7905,4628,	0,290495,
chr1	201087383	201375556	chr1:201087383..201095288-chr1:201373401..201375556,2	200	.	201087383	201375556	0	2	7905,2155,	0,286018,
chr1	201087383	201369454	chr1:201087383..201095288-chr1:201365468..201369454,3	200	.	201087383	201369454	0	2	7905,3986,	0,278085,
chr1	201087383	201351791	chr1:201087383..201095288-chr1:201343471..201351791,9	200	.	201087383	201351791	0	2	7905,8320,	0,256088,
chr1	201087383	201331047	chr1:201087383..201095288-chr1:201327946..201331047,4	200	.	201087383	201331047	0	2	7905,3101,	0,240563,
chr1	201096246	201401504	chr1:201096246..201099939-chr1:201394596..201401504,2	200	.	201096246	201401504	0	2	3693,6908,	0,298350,
chr1	201096246	201393726	chr1:201096246..201099939-chr1:201387546..201393726,3	200	.	201096246	201393726	0	2	3693,6180,	0,291300,
chr1	201096246	201375556	chr1:201096246..201099939-chr1:201373401..201375556,2	200	.	201096246	201375556	0	2	3693,2155,	0,277155,
chr1	201096246	201369454	chr1:201096246..201099939-chr1:201365468..201369454,3	200	.	201096246	201369454	0	2	3693,3986,	0,269222,
chr1	201096246	201356617	chr1:201096246..201099939-chr1:201353447..201356617,3	200	.	201096246	201356617	0	2	3693,3170,	0,257201,
chr1	201096246	201351791	chr1:201096246..201099939-chr1:201343471..201351791,4	200	.	201096246	201351791	0	2	3693,8320,	0,247225,
chr1	201096246	201334764	chr1:201096246..201099939-chr1:201333249..201334764,2	200	.	201096246	201334764	0	2	3693,1515,	0,237003,
chr1	201104998	202200011	chr1:201104998..201115040-chr1:202181883..202200011,2	200	.	201104998	202200011	0	2	10042,18128,	0,1076885,
chr1	201104998	202177346	chr1:201104998..201115040-chr1:202150104..202177346,2	200	.	201104998	202177346	0	2	10042,27242,	0,1045106,
chr1	201104998	201393726	chr1:201104998..201115040-chr1:201387546..201393726,2	200	.	201104998	201393726	0	2	10042,6180,	0,282548,
chr1	201104998	201369454	chr1:201104998..201115040-chr1:201365468..201369454,3	200	.	201104998	201369454	0	2	10042,3986,	0,260470,
chr1	201104998	201351791	chr1:201104998..201115040-chr1:201343471..201351791,8	200	.	201104998	201351791	0	2	10042,8320,	0,238473,
chr1	201118254	202897199	chr1:201118254..201129493-chr1:202893178..202897199,2	200	.	201118254	202897199	0	2	11239,4021,	0,1774924,
chr1	201118254	202369063	chr1:201118254..201129493-chr1:202364021..202369063,2	200	.	201118254	202369063	0	2	11239,5042,	0,1245767,
chr1	201118254	202200011	chr1:201118254..201129493-chr1:202181883..202200011,2	200	.	201118254	202200011	0	2	11239,18128,	0,1063629,
chr1	201118254	202177346	chr1:201118254..201129493-chr1:202150104..202177346,2	200	.	201118254	202177346	0	2	11239,27242,	0,1031850,
chr1	201118254	202080058	chr1:201118254..201129493-chr1:202074485..202080058,2	200	.	201118254	202080058	0	2	11239,5573,	0,956231,
chr1	201118254	201882424	chr1:201118254..201129493-chr1:201871918..201882424,3	200	.	201118254	201882424	0	2	11239,10506,	0,753664,
chr1	201118254	201712263	chr1:201118254..201129493-chr1:201708281..201712263,2	200	.	201118254	201712263	0	2	11239,3982,	0,590027,
chr1	201118254	201668931	chr1:201118254..201129493-chr1:201654040..201668931,3	200	.	201118254	201668931	0	2	11239,14891,	0,535786,
chr1	201118254	201649413	chr1:201118254..201129493-chr1:201641686..201649413,2	200	.	201118254	201649413	0	2	11239,7727,	0,523432,
chr1	201118254	201632527	chr1:201118254..201129493-chr1:201628380..201632527,2	200	.	201118254	201632527	0	2	11239,4147,	0,510126,
chr1	201118254	201616682	chr1:201118254..201129493-chr1:201614302..201616682,2	200	.	201118254	201616682	0	2	11239,2380,	0,496048,
chr1	201118254	201570385	chr1:201118254..201129493-chr1:201558857..201570385,2	200	.	201118254	201570385	0	2	11239,11528,	0,440603,
chr1	201118254	201473866	chr1:201118254..201129493-chr1:201472418..201473866,2	200	.	201118254	201473866	0	2	11239,1448,	0,354164,
chr1	201118254	201432426	chr1:201118254..201129493-chr1:201429067..201432426,3	200	.	201118254	201432426	0	2	11239,3359,	0,310813,
chr1	201118254	201423008	chr1:201118254..201129493-chr1:201418544..201423008,2	200	.	201118254	201423008	0	2	11239,4464,	0,300290,
chr1	201118254	201407689	chr1:201118254..201129493-chr1:201404151..201407689,3	200	.	201118254	201407689	0	2	11239,3538,	0,285897,
chr1	201118254	201401504	chr1:201118254..201129493-chr1:201394596..201401504,5	200	.	201118254	201401504	0	2	11239,6908,	0,276342,
chr1	201118254	201393726	chr1:201118254..201129493-chr1:201387546..201393726,10	200	.	201118254	201393726	0	2	11239,6180,	0,269292,
chr1	201118254	201369454	chr1:201118254..201129493-chr1:201365468..201369454,4	200	.	201118254	201369454	0	2	11239,3986,	0,247214,
chr1	201118254	201362649	chr1:201118254..201129493-chr1:201359810..201362649,2	200	.	201118254	201362649	0	2	11239,2839,	0,241556,
chr1	201118254	201356617	chr1:201118254..201129493-chr1:201353447..201356617,2	200	.	201118254	201356617	0	2	11239,3170,	0,235193,
chr1	201118254	201351791	chr1:201118254..201129493-chr1:201343471..201351791,7	200	.	201118254	201351791	0	2	11239,8320,	0,225217,
chr1	201118254	201334764	chr1:201118254..201129493-chr1:201333249..201334764,3	200	.	201118254	201334764	0	2	11239,1515,	0,214995,
chr1	201118254	201331047	chr1:201118254..201129493-chr1:201327946..201331047,3	200	.	201118254	201331047	0	2	11239,3101,	0,209692,
chr1	201132668	201917890	chr1:201132668..201136912-chr1:201910322..201917890,2	200	.	201132668	201917890	0	2	4244,7568,	0,777654,
chr1	201132668	201369454	chr1:201132668..201136912-chr1:201365468..201369454,4	200	.	201132668	201369454	0	2	4244,3986,	0,232800,
chr1	201132668	201351791	chr1:201132668..201136912-chr1:201343471..201351791,5	200	.	201132668	201351791	0	2	4244,8320,	0,210803,
chr1	201137646	202177346	chr1:201137646..201142251-chr1:202150104..202177346,2	200	.	201137646	202177346	0	2	4605,27242,	0,1012458,
chr1	201137646	201764938	chr1:201137646..201142251-chr1:201757171..201764938,3	200	.	201137646	201764938	0	2	4605,7767,	0,619525,
chr1	201137646	201668931	chr1:201137646..201142251-chr1:201654040..201668931,3	200	.	201137646	201668931	0	2	4605,14891,	0,516394,
chr1	201137646	201570385	chr1:201137646..201142251-chr1:201558857..201570385,3	200	.	201137646	201570385	0	2	4605,11528,	0,421211,
chr1	201137646	201432426	chr1:201137646..201142251-chr1:201429067..201432426,2	200	.	201137646	201432426	0	2	4605,3359,	0,291421,
chr1	201137646	201401504	chr1:201137646..201142251-chr1:201394596..201401504,2	200	.	201137646	201401504	0	2	4605,6908,	0,256950,
chr1	201137646	201393726	chr1:201137646..201142251-chr1:201387546..201393726,2	200	.	201137646	201393726	0	2	4605,6180,	0,249900,
chr1	201137646	201382506	chr1:201137646..201142251-chr1:201377878..201382506,4	200	.	201137646	201382506	0	2	4605,4628,	0,240232,
chr1	201137646	201369454	chr1:201137646..201142251-chr1:201365468..201369454,3	200	.	201137646	201369454	0	2	4605,3986,	0,227822,
chr1	201137646	201356617	chr1:201137646..201142251-chr1:201353447..201356617,3	200	.	201137646	201356617	0	2	4605,3170,	0,215801,
chr1	201137646	201351791	chr1:201137646..201142251-chr1:201343471..201351791,6	200	.	201137646	201351791	0	2	4605,8320,	0,205825,
chr1	201137646	201338717	chr1:201137646..201142251-chr1:201335355..201338717,2	200	.	201137646	201338717	0	2	4605,3362,	0,197709,
chr1	201137646	201334764	chr1:201137646..201142251-chr1:201333249..201334764,2	200	.	201137646	201334764	0	2	4605,1515,	0,195603,
chr1	201137646	201331047	chr1:201137646..201142251-chr1:201327946..201331047,4	200	.	201137646	201331047	0	2	4605,3101,	0,190300,
chr1	201151987	201882424	chr1:201151987..201157186-chr1:201871918..201882424,2	200	.	201151987	201882424	0	2	5199,10506,	0,719931,
chr1	201151987	201764938	chr1:201151987..201157186-chr1:201757171..201764938,2	200	.	201151987	201764938	0	2	5199,7767,	0,605184,
chr1	201151987	201747570	chr1:201151987..201157186-chr1:201745561..201747570,2	200	.	201151987	201747570	0	2	5199,2009,	0,593574,
chr1	201151987	201649413	chr1:201151987..201157186-chr1:201641686..201649413,2	200	.	201151987	201649413	0	2	5199,7727,	0,489699,
chr1	201151987	201581651	chr1:201151987..201157186-chr1:201578573..201581651,2	200	.	201151987	201581651	0	2	5199,3078,	0,426586,
chr1	201151987	201382506	chr1:201151987..201157186-chr1:201377878..201382506,3	200	.	201151987	201382506	0	2	5199,4628,	0,225891,
chr1	201151987	201351791	chr1:201151987..201157186-chr1:201343471..201351791,2	200	.	201151987	201351791	0	2	5199,8320,	0,191484,
chr1	201151987	201334764	chr1:201151987..201157186-chr1:201333249..201334764,4	200	.	201151987	201334764	0	2	5199,1515,	0,181262,
chr1	201157978	202326044	chr1:201157978..201161361-chr1:202315061..202326044,2	200	.	201157978	202326044	0	2	3383,10983,	0,1157083,
chr1	201157978	202177346	chr1:201157978..201161361-chr1:202150104..202177346,2	200	.	201157978	202177346	0	2	3383,27242,	0,992126,
chr1	201157978	201622235	chr1:201157978..201161361-chr1:201619048..201622235,2	200	.	201157978	201622235	0	2	3383,3187,	0,461070,
chr1	201157978	201616682	chr1:201157978..201161361-chr1:201614302..201616682,2	200	.	201157978	201616682	0	2	3383,2380,	0,456324,
chr1	201157978	201401504	chr1:201157978..201161361-chr1:201394596..201401504,2	200	.	201157978	201401504	0	2	3383,6908,	0,236618,
chr1	201157978	201362649	chr1:201157978..201161361-chr1:201359810..201362649,2	200	.	201157978	201362649	0	2	3383,2839,	0,201832,
chr1	201170989	201479098	chr1:201170989..201181057-chr1:201474402..201479098,2	200	.	201170989	201479098	0	2	10068,4696,	0,303413,
chr1	201170989	201393726	chr1:201170989..201181057-chr1:201387546..201393726,8	200	.	201170989	201393726	0	2	10068,6180,	0,216557,
chr1	201170989	201369454	chr1:201170989..201181057-chr1:201365468..201369454,2	200	.	201170989	201369454	0	2	10068,3986,	0,194479,
chr1	201170989	201351791	chr1:201170989..201181057-chr1:201343471..201351791,4	200	.	201170989	201351791	0	2	10068,8320,	0,172482,
chr1	201181812	202778295	chr1:201181812..201190373-chr1:202772727..202778295,2	200	.	201181812	202778295	0	2	8561,5568,	0,1590915,
chr1	201181812	202436906	chr1:201181812..201190373-chr1:202428517..202436906,2	200	.	201181812	202436906	0	2	8561,8389,	0,1246705,
chr1	201181812	201692009	chr1:201181812..201190373-chr1:201685314..201692009,3	200	.	201181812	201692009	0	2	8561,6695,	0,503502,
chr1	201181812	201622235	chr1:201181812..201190373-chr1:201619048..201622235,2	200	.	201181812	201622235	0	2	8561,3187,	0,437236,
chr1	201181812	201437620	chr1:201181812..201190373-chr1:201434177..201437620,3	200	.	201181812	201437620	0	2	8561,3443,	0,252365,
chr1	201181812	201393726	chr1:201181812..201190373-chr1:201387546..201393726,3	200	.	201181812	201393726	0	2	8561,6180,	0,205734,
chr1	201181812	201369454	chr1:201181812..201190373-chr1:201365468..201369454,6	200	.	201181812	201369454	0	2	8561,3986,	0,183656,
chr1	201181812	201351791	chr1:201181812..201190373-chr1:201343471..201351791,11	200	.	201181812	201351791	0	2	8561,8320,	0,161659,
chr1	201190965	201712263	chr1:201190965..201192561-chr1:201708281..201712263,2	200	.	201190965	201712263	0	2	1596,3982,	0,517316,
chr1	201190965	201393726	chr1:201190965..201192561-chr1:201387546..201393726,3	200	.	201190965	201393726	0	2	1596,6180,	0,196581,
chr1	201196795	201393726	chr1:201196795..201201113-chr1:201387546..201393726,3	200	.	201196795	201393726	0	2	4318,6180,	0,190751,
chr1	201201909	201393726	chr1:201201909..201204240-chr1:201387546..201393726,2	200	.	201201909	201393726	0	2	2331,6180,	0,185637,
chr1	201208980	202177346	chr1:201208980..201233189-chr1:202150104..202177346,3	200	.	201208980	202177346	0	2	24209,27242,	0,941124,
chr1	201208980	201917890	chr1:201208980..201233189-chr1:201910322..201917890,2	200	.	201208980	201917890	0	2	24209,7568,	0,701342,
chr1	201208980	201692009	chr1:201208980..201233189-chr1:201685314..201692009,4	200	.	201208980	201692009	0	2	24209,6695,	0,476334,
chr1	201208980	201622235	chr1:201208980..201233189-chr1:201619048..201622235,2	200	.	201208980	201622235	0	2	24209,3187,	0,410068,
chr1	201208980	201616682	chr1:201208980..201233189-chr1:201614302..201616682,2	200	.	201208980	201616682	0	2	24209,2380,	0,405322,
chr1	201208980	201488801	chr1:201208980..201233189-chr1:201487008..201488801,2	200	.	201208980	201488801	0	2	24209,1793,	0,278028,
chr1	201208980	201479098	chr1:201208980..201233189-chr1:201474402..201479098,3	200	.	201208980	201479098	0	2	24209,4696,	0,265422,
chr1	201208980	201437620	chr1:201208980..201233189-chr1:201434177..201437620,2	200	.	201208980	201437620	0	2	24209,3443,	0,225197,
chr1	201208980	201393726	chr1:201208980..201233189-chr1:201387546..201393726,7	200	.	201208980	201393726	0	2	24209,6180,	0,178566,
chr1	201208980	201369454	chr1:201208980..201233189-chr1:201365468..201369454,10	200	.	201208980	201369454	0	2	24209,3986,	0,156488,
chr1	201208980	201351791	chr1:201208980..201233189-chr1:201343471..201351791,25	200	.	201208980	201351791	0	2	24209,8320,	0,134491,
chr1	201235060	201712263	chr1:201235060..201242599-chr1:201708281..201712263,2	200	.	201235060	201712263	0	2	7539,3982,	0,473221,
chr1	201235060	201692009	chr1:201235060..201242599-chr1:201685314..201692009,3	200	.	201235060	201692009	0	2	7539,6695,	0,450254,
chr1	201235060	201473866	chr1:201235060..201242599-chr1:201472418..201473866,2	200	.	201235060	201473866	0	2	7539,1448,	0,237358,
chr1	201235060	201437620	chr1:201235060..201242599-chr1:201434177..201437620,2	200	.	201235060	201437620	0	2	7539,3443,	0,199117,
chr1	201235060	201351791	chr1:201235060..201242599-chr1:201343471..201351791,10	200	.	201235060	201351791	0	2	7539,8320,	0,108411,
chr1	201243748	201437620	chr1:201243748..201249001-chr1:201434177..201437620,3	200	.	201243748	201437620	0	2	5253,3443,	0,190429,
chr1	201243748	201369454	chr1:201243748..201249001-chr1:201365468..201369454,6	200	.	201243748	201369454	0	2	5253,3986,	0,121720,
chr1	201243748	201351791	chr1:201243748..201249001-chr1:201343471..201351791,13	200	.	201243748	201351791	0	2	5253,8320,	0,99723,
chr1	201251277	201362649	chr1:201251277..201253330-chr1:201359810..201362649,4	200	.	201251277	201362649	0	2	2053,2839,	0,108533,
chr1	201254008	201338717	chr1:201254008..201255716-chr1:201335355..201338717,4	200	.	201254008	201338717	0	2	1708,3362,	0,81347,
chr1	201256330	201692009	chr1:201256330..201262513-chr1:201685314..201692009,3	200	.	201256330	201692009	0	2	6183,6695,	0,428984,
chr1	201256330	201479098	chr1:201256330..201262513-chr1:201474402..201479098,3	200	.	201256330	201479098	0	2	6183,4696,	0,218072,
chr1	201256330	201369454	chr1:201256330..201262513-chr1:201365468..201369454,9	200	.	201256330	201369454	0	2	6183,3986,	0,109138,
chr1	201256330	201351791	chr1:201256330..201262513-chr1:201343471..201351791,7	200	.	201256330	201351791	0	2	6183,8320,	0,87141,
chr1	201268551	201351791	chr1:201268551..201271305-chr1:201343471..201351791,6	200	.	201268551	201351791	0	2	2754,8320,	0,74920,
chr1	201271828	201369454	chr1:201271828..201275759-chr1:201365468..201369454,4	200	.	201271828	201369454	0	2	3931,3986,	0,93640,
chr1	201288178	203103456	chr1:201288178..201297147-chr1:203092140..203103456,2	200	.	201288178	203103456	0	2	8969,11316,	0,1803962,
chr1	201288178	202326044	chr1:201288178..201297147-chr1:202315061..202326044,2	200	.	201288178	202326044	0	2	8969,10983,	0,1026883,
chr1	201288178	202177346	chr1:201288178..201297147-chr1:202150104..202177346,2	200	.	201288178	202177346	0	2	8969,27242,	0,861926,
chr1	201288178	201393726	chr1:201288178..201297147-chr1:201387546..201393726,8	200	.	201288178	201393726	0	2	8969,6180,	0,99368,
chr1	201288178	201369454	chr1:201288178..201297147-chr1:201365468..201369454,5	200	.	201288178	201369454	0	2	8969,3986,	0,77290,
chr1	201288178	201351791	chr1:201288178..201297147-chr1:201343471..201351791,19	200	.	201288178	201351791	0	2	8969,8320,	0,55293,
chr1	201298742	202138154	chr1:201298742..201301743-chr1:202127989..202138154,2	200	.	201298742	202138154	0	2	3001,10165,	0,829247,
chr1	201304276	201692009	chr1:201304276..201308215-chr1:201685314..201692009,4	200	.	201304276	201692009	0	2	3939,6695,	0,381038,
chr1	201304276	201351791	chr1:201304276..201308215-chr1:201343471..201351791,5	200	.	201304276	201351791	0	2	3939,8320,	0,39195,
chr1	201311053	202177346	chr1:201311053..201316983-chr1:202150104..202177346,3	200	.	201311053	202177346	0	2	5930,27242,	0,839051,
chr1	201311053	201369454	chr1:201311053..201316983-chr1:201365468..201369454,5	200	.	201311053	201369454	0	2	5930,3986,	0,54415,
chr1	201311053	201351791	chr1:201311053..201316983-chr1:201343471..201351791,8	200	.	201311053	201351791	0	2	5930,8320,	0,32418,
chr1	201323292	201479098	chr1:201323292..201324972-chr1:201474402..201479098,4	200	.	201323292	201479098	0	2	1680,4696,	0,151110,
chr1	7182489	8485845	chr1:7182489..7186510-chr1:8476437..8485845,2	200	.	7182489	8485845	0	2	4021,9408,	0,1293948,
chr1	7555087	8879321	chr1:7555087..7571396-chr1:8873466..8879321,2	200	.	7555087	8879321	0	2	16309,5855,	0,1318379,
chr1	7588834	9008675	chr1:7588834..7598485-chr1:9005224..9008675,2	200	.	7588834	9008675	0	2	9651,3451,	0,1416390,
chr1	7665226	8485845	chr1:7665226..7682070-chr1:8476437..8485845,2	200	.	7665226	8485845	0	2	16844,9408,	0,811211,
chr1	7717041	8485845	chr1:7717041..7719019-chr1:8476437..8485845,2	200	.	7717041	8485845	0	2	1978,9408,	0,759396,
chr1	7842463	8590971	chr1:7842463..7845211-chr1:8588985..8590971,2	200	.	7842463	8590971	0	2	2748,1986,	0,746522,
chr1	7842463	8435364	chr1:7842463..7845211-chr1:8432848..8435364,2	200	.	7842463	8435364	0	2	2748,2516,	0,590385,
chr1	8019895	8485845	chr1:8019895..8024110-chr1:8476437..8485845,2	200	.	8019895	8485845	0	2	4215,9408,	0,456542,
chr1	8036304	8485845	chr1:8036304..8038373-chr1:8476437..8485845,2	200	.	8036304	8485845	0	2	2069,9408,	0,440133,
chr1	8056092	8485845	chr1:8056092..8058288-chr1:8476437..8485845,2	200	.	8056092	8485845	0	2	2196,9408,	0,420345,
chr1	8061560	8485845	chr1:8061560..8065665-chr1:8476437..8485845,3	200	.	8061560	8485845	0	2	4105,9408,	0,414877,
chr1	8083400	9486775	chr1:8083400..8092023-chr1:9480750..9486775,2	200	.	8083400	9486775	0	2	8623,6025,	0,1397350,
chr1	8083400	8941853	chr1:8083400..8092023-chr1:8937690..8941853,2	200	.	8083400	8941853	0	2	8623,4163,	0,854290,
chr1	8083400	8571526	chr1:8083400..8092023-chr1:8566156..8571526,2	200	.	8083400	8571526	0	2	8623,5370,	0,482756,
chr1	8083400	8523211	chr1:8083400..8092023-chr1:8515364..8523211,2	200	.	8083400	8523211	0	2	8623,7847,	0,431964,
chr1	8083400	8485845	chr1:8083400..8092023-chr1:8476437..8485845,2	200	.	8083400	8485845	0	2	8623,9408,	0,393037,
chr1	8083400	8435364	chr1:8083400..8092023-chr1:8432848..8435364,2	200	.	8083400	8435364	0	2	8623,2516,	0,349448,
chr1	8083400	8427036	chr1:8083400..8092023-chr1:8417122..8427036,3	200	.	8083400	8427036	0	2	8623,9914,	0,333722,
chr1	8083400	8409041	chr1:8083400..8092023-chr1:8402869..8409041,2	200	.	8083400	8409041	0	2	8623,6172,	0,319469,
chr1	8083400	8400139	chr1:8083400..8092023-chr1:8397715..8400139,3	200	.	8083400	8400139	0	2	8623,2424,	0,314315,
chr1	8106060	8485845	chr1:8106060..8109736-chr1:8476437..8485845,2	200	.	8106060	8485845	0	2	3676,9408,	0,370377,
chr1	8149320	8941853	chr1:8149320..8158365-chr1:8937690..8941853,3	200	.	8149320	8941853	0	2	9045,4163,	0,788370,
chr1	8149320	8485845	chr1:8149320..8158365-chr1:8476437..8485845,2	200	.	8149320	8485845	0	2	9045,9408,	0,327117,
chr1	8255893	8485845	chr1:8255893..8259096-chr1:8476437..8485845,2	200	.	8255893	8485845	0	2	3203,9408,	0,220544,
chr1	8383594	8788810	chr1:8383594..8388041-chr1:8786449..8788810,2	200	.	8383594	8788810	0	2	4447,2361,	0,402855,
chr1	15478520	16959196	chr1:15478520..15481132-chr1:16954408..16959196,2	200	.	15478520	16959196	0	2	2612,4788,	0,1475888,
chr1	15766987	16894510	chr1:15766987..15770436-chr1:16890201..16894510,2	200	.	15766987	16894510	0	2	3449,4309,	0,1123214,
chr1	15766987	16828946	chr1:15766987..15770436-chr1:16824826..16828946,2	200	.	15766987	16828946	0	2	3449,4120,	0,1057839,
chr1	16058157	16894510	chr1:16058157..16065756-chr1:16890201..16894510,2	200	.	16058157	16894510	0	2	7599,4309,	0,832044,
chr1	16134926	16946047	chr1:16134926..16138508-chr1:16938588..16946047,2	200	.	16134926	16946047	0	2	3582,7459,	0,803662,
chr1	16172572	17241698	chr1:16172572..16178357-chr1:17237905..17241698,2	200	.	16172572	17241698	0	2	5785,3793,	0,1065333,
chr1	16266837	16946047	chr1:16266837..16279559-chr1:16938588..16946047,2	200	.	16266837	16946047	0	2	12722,7459,	0,671751,
chr1	16323536	17267999	chr1:16323536..16329407-chr1:17263001..17267999,2	200	.	16323536	17267999	0	2	5871,4998,	0,939465,
chr1	16331159	16894510	chr1:16331159..16336283-chr1:16890201..16894510,2	200	.	16331159	16894510	0	2	5124,4309,	0,559042,
chr1	16339271	16946047	chr1:16339271..16343359-chr1:16938588..16946047,2	200	.	16339271	16946047	0	2	4088,7459,	0,599317,
chr1	16347966	16936352	chr1:16347966..16352486-chr1:16926349..16936352,4	200	.	16347966	16936352	0	2	4520,10003,	0,578383,
chr1	16347966	16925158	chr1:16347966..16352486-chr1:16918020..16925158,4	200	.	16347966	16925158	0	2	4520,7138,	0,570054,
chr1	16363708	17892622	chr1:16363708..16374988-chr1:17884084..17892622,2	200	.	16363708	17892622	0	2	11280,8538,	0,1520376,
chr1	16363708	17034877	chr1:16363708..16374988-chr1:17022740..17034877,3	200	.	16363708	17034877	0	2	11280,12137,	0,659032,
chr1	16363708	16936352	chr1:16363708..16374988-chr1:16926349..16936352,2	200	.	16363708	16936352	0	2	11280,10003,	0,562641,
chr1	16363708	16894510	chr1:16363708..16374988-chr1:16890201..16894510,5	200	.	16363708	16894510	0	2	11280,4309,	0,526493,
chr1	16363708	16887916	chr1:16363708..16374988-chr1:16885428..16887916,2	200	.	16363708	16887916	0	2	11280,2488,	0,521720,
chr1	16363708	16850473	chr1:16363708..16374988-chr1:16845734..16850473,2	200	.	16363708	16850473	0	2	11280,4739,	0,482026,
chr1	16363708	16843379	chr1:16363708..16374988-chr1:16838869..16843379,2	200	.	16363708	16843379	0	2	11280,4510,	0,475161,
chr1	16376173	16894510	chr1:16376173..16385209-chr1:16890201..16894510,2	200	.	16376173	16894510	0	2	9036,4309,	0,514028,
chr1	16386967	16959196	chr1:16386967..16395505-chr1:16954408..16959196,2	200	.	16386967	16959196	0	2	8538,4788,	0,567441,
chr1	16396497	17563159	chr1:16396497..16403397-chr1:17558678..17563159,2	200	.	16396497	17563159	0	2	6900,4481,	0,1162181,
chr1	16396497	17257401	chr1:16396497..16403397-chr1:17250413..17257401,2	200	.	16396497	17257401	0	2	6900,6988,	0,853916,
chr1	16396497	16946047	chr1:16396497..16403397-chr1:16938588..16946047,2	200	.	16396497	16946047	0	2	6900,7459,	0,542091,
chr1	16396497	16936352	chr1:16396497..16403397-chr1:16926349..16936352,3	200	.	16396497	16936352	0	2	6900,10003,	0,529852,
chr1	16396497	16894510	chr1:16396497..16403397-chr1:16890201..16894510,2	200	.	16396497	16894510	0	2	6900,4309,	0,493704,
chr1	16396497	16828946	chr1:16396497..16403397-chr1:16824826..16828946,2	200	.	16396497	16828946	0	2	6900,4120,	0,428329,
chr1	16411402	17219818	chr1:16411402..16423108-chr1:17213973..17219818,2	200	.	16411402	17219818	0	2	11706,5845,	0,802571,
chr1	16411402	16843379	chr1:16411402..16423108-chr1:16838869..16843379,3	200	.	16411402	16843379	0	2	11706,4510,	0,427467,
chr1	16411402	16837972	chr1:16411402..16423108-chr1:16835037..16837972,2	200	.	16411402	16837972	0	2	11706,2935,	0,423635,
chr1	16435471	16946047	chr1:16435471..16440200-chr1:16938588..16946047,3	200	.	16435471	16946047	0	2	4729,7459,	0,503117,
chr1	16464043	16959196	chr1:16464043..16473331-chr1:16954408..16959196,2	200	.	16464043	16959196	0	2	9288,4788,	0,490365,
chr1	16477530	16966651	chr1:16477530..16483091-chr1:16964307..16966651,2	200	.	16477530	16966651	0	2	5561,2344,	0,486777,
chr1	16477530	16946047	chr1:16477530..16483091-chr1:16938588..16946047,2	200	.	16477530	16946047	0	2	5561,7459,	0,461058,
chr1	16477530	16894510	chr1:16477530..16483091-chr1:16890201..16894510,3	200	.	16477530	16894510	0	2	5561,4309,	0,412671,
chr1	16497129	16959196	chr1:16497129..16504403-chr1:16954408..16959196,2	200	.	16497129	16959196	0	2	7274,4788,	0,457279,
chr1	16497129	16946047	chr1:16497129..16504403-chr1:16938588..16946047,2	200	.	16497129	16946047	0	2	7274,7459,	0,441459,
chr1	16515240	16959196	chr1:16515240..16519385-chr1:16954408..16959196,2	200	.	16515240	16959196	0	2	4145,4788,	0,439168,
chr1	16533104	16959196	chr1:16533104..16540316-chr1:16954408..16959196,4	200	.	16533104	16959196	0	2	7212,4788,	0,421304,
chr1	16533104	16936352	chr1:16533104..16540316-chr1:16926349..16936352,5	200	.	16533104	16936352	0	2	7212,10003,	0,393245,
chr1	16533104	16909299	chr1:16533104..16540316-chr1:16899390..16909299,2	200	.	16533104	16909299	0	2	7212,9909,	0,366286,
chr1	16533104	16894510	chr1:16533104..16540316-chr1:16890201..16894510,7	200	.	16533104	16894510	0	2	7212,4309,	0,357097,
chr1	16533104	16843379	chr1:16533104..16540316-chr1:16838869..16843379,2	200	.	16533104	16843379	0	2	7212,4510,	0,305765,
chr1	16562756	16946047	chr1:16562756..16564906-chr1:16938588..16946047,3	200	.	16562756	16946047	0	2	2150,7459,	0,375832,
chr1	16562756	16843379	chr1:16562756..16564906-chr1:16838869..16843379,2	200	.	16562756	16843379	0	2	2150,4510,	0,276113,
chr1	16569125	16946047	chr1:16569125..16581660-chr1:16938588..16946047,3	200	.	16569125	16946047	0	2	12535,7459,	0,369463,
chr1	16594362	16946047	chr1:16594362..16599887-chr1:16938588..16946047,3	200	.	16594362	16946047	0	2	5525,7459,	0,344226,
chr1	16653129	16959196	chr1:16653129..16655777-chr1:16954408..16959196,2	200	.	16653129	16959196	0	2	2648,4788,	0,301279,
chr1	16692852	16946047	chr1:16692852..16695815-chr1:16938588..16946047,4	200	.	16692852	16946047	0	2	2963,7459,	0,245736,
chr1	16692852	16936352	chr1:16692852..16695815-chr1:16926349..16936352,2	200	.	16692852	16936352	0	2	2963,10003,	0,233497,
chr1	16692852	16925158	chr1:16692852..16695815-chr1:16918020..16925158,2	200	.	16692852	16925158	0	2	2963,7138,	0,225168,
chr1	16692852	16909299	chr1:16692852..16695815-chr1:16899390..16909299,2	200	.	16692852	16909299	0	2	2963,9909,	0,206538,
chr1	16692852	16894510	chr1:16692852..16695815-chr1:16890201..16894510,2	200	.	16692852	16894510	0	2	2963,4309,	0,197349,
chr1	16705102	16959196	chr1:16705102..16706745-chr1:16954408..16959196,2	200	.	16705102	16959196	0	2	1643,4788,	0,249306,
chr1	16721761	17257401	chr1:16721761..16732066-chr1:17250413..17257401,2	200	.	16721761	17257401	0	2	10305,6988,	0,528652,
chr1	16721761	16959196	chr1:16721761..16732066-chr1:16954408..16959196,2	200	.	16721761	16959196	0	2	10305,4788,	0,232647,
chr1	16721761	16946047	chr1:16721761..16732066-chr1:16938588..16946047,5	200	.	16721761	16946047	0	2	10305,7459,	0,216827,
chr1	16751122	16946047	chr1:16751122..16755767-chr1:16938588..16946047,4	200	.	16751122	16946047	0	2	4645,7459,	0,187466,
chr1	16766179	16973258	chr1:16766179..16768536-chr1:16969122..16973258,2	200	.	16766179	16973258	0	2	2357,4136,	0,202943,
chr1	16766179	16777218	chr1:16766179..16768536-chr1:16775321..16777218,6	200	.	16766179	16777218	0	2	2357,1897,	0,9142,
chr1	23775590	25293798	chr1:23775590..23779468-chr1:25280466..25293798,2	200	.	23775590	25293798	0	2	3878,13332,	0,1504876,
chr1	24116140	25233499	chr1:24116140..24120586-chr1:25222235..25233499,2	200	.	24116140	25233499	0	2	4446,11264,	0,1106095,
chr1	24511252	26203785	chr1:24511252..24514783-chr1:26200611..26203785,2	200	.	24511252	26203785	0	2	3531,3174,	0,1689359,
chr1	24511252	25195139	chr1:24511252..24514783-chr1:25193597..25195139,2	200	.	24511252	25195139	0	2	3531,1542,	0,682345,
chr1	24528120	25293798	chr1:24528120..24530395-chr1:25280466..25293798,2	200	.	24528120	25293798	0	2	2275,13332,	0,752346,
chr1	24651015	25363332	chr1:24651015..24652564-chr1:25343150..25363332,2	200	.	24651015	25363332	0	2	1549,20182,	0,692135,
chr1	24685856	25293798	chr1:24685856..24690485-chr1:25280466..25293798,2	200	.	24685856	25293798	0	2	4629,13332,	0,594610,
chr1	24738996	25458728	chr1:24738996..24746767-chr1:25455027..25458728,2	200	.	24738996	25458728	0	2	7771,3701,	0,716031,
chr1	24738996	25414905	chr1:24738996..24746767-chr1:25406376..25414905,2	200	.	24738996	25414905	0	2	7771,8529,	0,667380,
chr1	24738996	25401722	chr1:24738996..24746767-chr1:25396492..25401722,2	200	.	24738996	25401722	0	2	7771,5230,	0,657496,
chr1	24738996	25333555	chr1:24738996..24746767-chr1:25316153..25333555,2	200	.	24738996	25333555	0	2	7771,17402,	0,577157,
chr1	24738996	25278649	chr1:24738996..24746767-chr1:25262448..25278649,4	200	.	24738996	25278649	0	2	7771,16201,	0,523452,
chr1	24828266	25212017	chr1:24828266..24830057-chr1:25205155..25212017,2	200	.	24828266	25212017	0	2	1791,6862,	0,376889,
chr1	24883093	25414905	chr1:24883093..24887788-chr1:25406376..25414905,3	200	.	24883093	25414905	0	2	4695,8529,	0,523283,
chr1	24883093	25293798	chr1:24883093..24887788-chr1:25280466..25293798,2	200	.	24883093	25293798	0	2	4695,13332,	0,397373,
chr1	24968888	26016585	chr1:24968888..24977028-chr1:26007667..26016585,2	200	.	24968888	26016585	0	2	8140,8918,	0,1038779,
chr1	24968888	25517283	chr1:24968888..24977028-chr1:25515156..25517283,2	200	.	24968888	25517283	0	2	8140,2127,	0,546268,
chr1	24968888	25505750	chr1:24968888..24977028-chr1:25504080..25505750,2	200	.	24968888	25505750	0	2	8140,1670,	0,535192,
chr1	24968888	25374362	chr1:24968888..24977028-chr1:25371069..25374362,2	200	.	24968888	25374362	0	2	8140,3293,	0,402181,
chr1	24968888	25363332	chr1:24968888..24977028-chr1:25343150..25363332,5	200	.	24968888	25363332	0	2	8140,20182,	0,374262,
chr1	24968888	25333555	chr1:24968888..24977028-chr1:25316153..25333555,2	200	.	24968888	25333555	0	2	8140,17402,	0,347265,
chr1	24968888	25278649	chr1:24968888..24977028-chr1:25262448..25278649,5	200	.	24968888	25278649	0	2	8140,16201,	0,293560,
chr1	24968888	25233499	chr1:24968888..24977028-chr1:25222235..25233499,3	200	.	24968888	25233499	0	2	8140,11264,	0,253347,
chr1	24968888	25191441	chr1:24968888..24977028-chr1:25187106..25191441,2	200	.	24968888	25191441	0	2	8140,4335,	0,218218,
chr1	24978621	25945511	chr1:24978621..24983719-chr1:25936662..25945511,2	200	.	24978621	25945511	0	2	5098,8849,	0,958041,
chr1	25022608	25293798	chr1:25022608..25024533-chr1:25280466..25293798,2	200	.	25022608	25293798	0	2	1925,13332,	0,257858,
chr1	25044908	26648045	chr1:25044908..25049498-chr1:26646634..26648045,2	200	.	25044908	26648045	0	2	4590,1411,	0,1601726,
chr1	25044908	25574991	chr1:25044908..25049498-chr1:25571789..25574991,2	200	.	25044908	25574991	0	2	4590,3202,	0,526881,
chr1	25044908	25253683	chr1:25044908..25049498-chr1:25249093..25253683,3	200	.	25044908	25253683	0	2	4590,4590,	0,204185,
chr1	25061964	25253683	chr1:25061964..25063676-chr1:25249093..25253683,2	200	.	25061964	25253683	0	2	1712,4590,	0,187129,
chr1	25071250	25414905	chr1:25071250..25073023-chr1:25406376..25414905,2	200	.	25071250	25414905	0	2	1773,8529,	0,335126,
chr1	25071250	25401722	chr1:25071250..25073023-chr1:25396492..25401722,2	200	.	25071250	25401722	0	2	1773,5230,	0,325242,
chr1	31843381	33561676	chr1:31843381..31847142-chr1:33557078..33561676,2	200	.	31843381	33561676	0	2	3761,4598,	0,1713697,
chr1	32224190	33572148	chr1:32224190..32231822-chr1:33567182..33572148,2	200	.	32224190	33572148	0	2	7632,4966,	0,1342992,
chr1	32478065	33631468	chr1:32478065..32481175-chr1:33626493..33631468,2	200	.	32478065	33631468	0	2	3110,4975,	0,1148428,
chr1	33219320	34113203	chr1:33219320..33228253-chr1:34108063..34113203,2	200	.	33219320	34113203	0	2	8933,5140,	0,888743,
chr1	33219320	33572148	chr1:33219320..33228253-chr1:33567182..33572148,2	200	.	33219320	33572148	0	2	8933,4966,	0,347862,
chr1	33253659	33817328	chr1:33253659..33255428-chr1:33810447..33817328,2	200	.	33253659	33817328	0	2	1769,6881,	0,556788,
chr1	33275657	33651060	chr1:33275657..33277531-chr1:33643800..33651060,2	200	.	33275657	33651060	0	2	1874,7260,	0,368143,
chr1	33281502	33770158	chr1:33281502..33284847-chr1:33765615..33770158,2	200	.	33281502	33770158	0	2	3345,4543,	0,484113,
chr1	33281502	33580191	chr1:33281502..33284847-chr1:33576018..33580191,2	200	.	33281502	33580191	0	2	3345,4173,	0,294516,
chr1	33281502	33561676	chr1:33281502..33284847-chr1:33557078..33561676,2	200	.	33281502	33561676	0	2	3345,4598,	0,275576,
chr1	33333463	33931210	chr1:33333463..33338765-chr1:33928738..33931210,2	200	.	33333463	33931210	0	2	5302,2472,	0,595275,
chr1	33333463	33905278	chr1:33333463..33338765-chr1:33898648..33905278,2	200	.	33333463	33905278	0	2	5302,6630,	0,565185,
chr1	33333463	33770158	chr1:33333463..33338765-chr1:33765615..33770158,2	200	.	33333463	33770158	0	2	5302,4543,	0,432152,
chr1	33333463	33580191	chr1:33333463..33338765-chr1:33576018..33580191,2	200	.	33333463	33580191	0	2	5302,4173,	0,242555,
chr1	33333463	33572148	chr1:33333463..33338765-chr1:33567182..33572148,2	200	.	33333463	33572148	0	2	5302,4966,	0,233719,
chr1	33339792	33836183	chr1:33339792..33345183-chr1:33824302..33836183,2	200	.	33339792	33836183	0	2	5391,11881,	0,484510,
chr1	33339792	33774244	chr1:33339792..33345183-chr1:33771495..33774244,2	200	.	33339792	33774244	0	2	5391,2749,	0,431703,
chr1	33339792	33763430	chr1:33339792..33345183-chr1:33756961..33763430,2	200	.	33339792	33763430	0	2	5391,6469,	0,417169,
chr1	33339792	33561676	chr1:33339792..33345183-chr1:33557078..33561676,2	200	.	33339792	33561676	0	2	5391,4598,	0,217286,
chr1	33345971	33817328	chr1:33345971..33347590-chr1:33810447..33817328,2	200	.	33345971	33817328	0	2	1619,6881,	0,464476,
chr1	33349208	33817328	chr1:33349208..33351345-chr1:33810447..33817328,2	200	.	33349208	33817328	0	2	2137,6881,	0,461239,
chr1	33411833	33817328	chr1:33411833..33416659-chr1:33810447..33817328,2	200	.	33411833	33817328	0	2	4826,6881,	0,398614,
chr1	40837694	42135433	chr1:40837694..40840614-chr1:42132117..42135433,2	200	.	40837694	42135433	0	2	2920,3316,	0,1294423,
chr1	41114264	42649068	chr1:41114264..41133439-chr1:42627615..42649068,2	200	.	41114264	42649068	0	2	19175,21453,	0,1513351,
chr1	41114264	42130245	chr1:41114264..41133439-chr1:42128771..42130245,2	200	.	41114264	42130245	0	2	19175,1474,	0,1014507,
chr1	41114264	41999154	chr1:41114264..41133439-chr1:41959035..41999154,3	200	.	41114264	41999154	0	2	19175,40119,	0,844771,
chr1	41156645	41999154	chr1:41156645..41159312-chr1:41959035..41999154,2	200	.	41156645	41999154	0	2	2667,40119,	0,802390,
chr1	41218855	41999154	chr1:41218855..41225118-chr1:41959035..41999154,2	200	.	41218855	41999154	0	2	6263,40119,	0,740180,
chr1	41244854	42736895	chr1:41244854..41257727-chr1:42721643..42736895,2	200	.	41244854	42736895	0	2	12873,15252,	0,1476789,
chr1	41244854	42649068	chr1:41244854..41257727-chr1:42627615..42649068,2	200	.	41244854	42649068	0	2	12873,21453,	0,1382761,
chr1	41244854	42621688	chr1:41244854..41257727-chr1:42615157..42621688,2	200	.	41244854	42621688	0	2	12873,6531,	0,1370303,
chr1	41244854	42559711	chr1:41244854..41257727-chr1:42554586..42559711,2	200	.	41244854	42559711	0	2	12873,5125,	0,1309732,
chr1	41244854	42202409	chr1:41244854..41257727-chr1:42190165..42202409,3	200	.	41244854	42202409	0	2	12873,12244,	0,945311,
chr1	41244854	42166821	chr1:41244854..41257727-chr1:42158798..42166821,4	200	.	41244854	42166821	0	2	12873,8023,	0,913944,
chr1	41244854	42081796	chr1:41244854..41257727-chr1:42070726..42081796,2	200	.	41244854	42081796	0	2	12873,11070,	0,825872,
chr1	41244854	41999154	chr1:41244854..41257727-chr1:41959035..41999154,7	200	.	41244854	41999154	0	2	12873,40119,	0,714181,
chr1	41321273	42681598	chr1:41321273..41328455-chr1:42669710..42681598,2	200	.	41321273	42681598	0	2	7182,11888,	0,1348437,
chr1	41321273	41999154	chr1:41321273..41328455-chr1:41959035..41999154,4	200	.	41321273	41999154	0	2	7182,40119,	0,637762,
chr1	41329151	42350614	chr1:41329151..41332588-chr1:42335149..42350614,2	200	.	41329151	42350614	0	2	3437,15465,	0,1005998,
chr1	41443736	43150275	chr1:41443736..41447296-chr1:43146244..43150275,2	200	.	41443736	43150275	0	2	3560,4031,	0,1702508,
chr1	41443736	42015075	chr1:41443736..41447296-chr1:42009049..42015075,2	200	.	41443736	42015075	0	2	3560,6026,	0,565313,
chr1	41443736	41999154	chr1:41443736..41447296-chr1:41959035..41999154,3	200	.	41443736	41999154	0	2	3560,40119,	0,515299,
chr1	41484737	42649068	chr1:41484737..41490903-chr1:42627615..42649068,2	200	.	41484737	42649068	0	2	6166,21453,	0,1142878,
chr1	41484737	42507605	chr1:41484737..41490903-chr1:42503902..42507605,2	200	.	41484737	42507605	0	2	6166,3703,	0,1019165,
chr1	41484737	42202409	chr1:41484737..41490903-chr1:42190165..42202409,2	200	.	41484737	42202409	0	2	6166,12244,	0,705428,
chr1	41484737	41999154	chr1:41484737..41490903-chr1:41959035..41999154,3	200	.	41484737	41999154	0	2	6166,40119,	0,474298,
chr1	41484737	41955194	chr1:41484737..41490903-chr1:41947771..41955194,2	200	.	41484737	41955194	0	2	6166,7423,	0,463034,
chr1	41509342	42649068	chr1:41509342..41512704-chr1:42627615..42649068,2	200	.	41509342	42649068	0	2	3362,21453,	0,1118273,
chr1	41622997	42202409	chr1:41622997..41630188-chr1:42190165..42202409,4	200	.	41622997	42202409	0	2	7191,12244,	0,567168,
chr1	41622997	42166821	chr1:41622997..41630188-chr1:42158798..42166821,2	200	.	41622997	42166821	0	2	7191,8023,	0,535801,
chr1	41622997	41999154	chr1:41622997..41630188-chr1:41959035..41999154,5	200	.	41622997	41999154	0	2	7191,40119,	0,336038,
chr1	41685653	42649068	chr1:41685653..41696491-chr1:42627615..42649068,2	200	.	41685653	42649068	0	2	10838,21453,	0,941962,
chr1	41685653	41955194	chr1:41685653..41696491-chr1:41947771..41955194,5	200	.	41685653	41955194	0	2	10838,7423,	0,262118,
chr1	41706808	42081796	chr1:41706808..41709109-chr1:42070726..42081796,2	200	.	41706808	42081796	0	2	2301,11070,	0,363918,
chr1	41729275	41955194	chr1:41729275..41735795-chr1:41947771..41955194,3	200	.	41729275	41955194	0	2	6520,7423,	0,218496,
chr1	41736534	41955194	chr1:41736534..41739684-chr1:41947771..41955194,2	200	.	41736534	41955194	0	2	3150,7423,	0,211237,
chr1	41740190	41955194	chr1:41740190..41749937-chr1:41947771..41955194,6	200	.	41740190	41955194	0	2	9747,7423,	0,207581,
chr1	41750833	41955194	chr1:41750833..41753740-chr1:41947771..41955194,3	200	.	41750833	41955194	0	2	2907,7423,	0,196938,
chr1	41754673	42649068	chr1:41754673..41757622-chr1:42627615..42649068,2	200	.	41754673	42649068	0	2	2949,21453,	0,872942,
chr1	41759298	42649068	chr1:41759298..41761709-chr1:42627615..42649068,2	200	.	41759298	42649068	0	2	2411,21453,	0,868317,
chr1	41759298	41955194	chr1:41759298..41761709-chr1:41947771..41955194,2	200	.	41759298	41955194	0	2	2411,7423,	0,188473,
chr1	41805213	42502780	chr1:41805213..41812928-chr1:42492018..42502780,2	200	.	41805213	42502780	0	2	7715,10762,	0,686805,
chr1	41805213	41955194	chr1:41805213..41812928-chr1:41947771..41955194,6	200	.	41805213	41955194	0	2	7715,7423,	0,142558,
chr1	41814460	43150275	chr1:41814460..41818397-chr1:43146244..43150275,3	200	.	41814460	43150275	0	2	3937,4031,	0,1331784,
chr1	41841977	43619056	chr1:41841977..41854393-chr1:43614261..43619056,2	200	.	41841977	43619056	0	2	12416,4795,	0,1772284,
chr1	41841977	41955194	chr1:41841977..41854393-chr1:41947771..41955194,7	200	.	41841977	41955194	0	2	12416,7423,	0,105794,
chr1	41878859	42649068	chr1:41878859..41885480-chr1:42627615..42649068,2	200	.	41878859	42649068	0	2	6621,21453,	0,748756,
chr1	41878859	42507605	chr1:41878859..41885480-chr1:42503902..42507605,2	200	.	41878859	42507605	0	2	6621,3703,	0,625043,
chr1	41878859	41955194	chr1:41878859..41885480-chr1:41947771..41955194,6	200	.	41878859	41955194	0	2	6621,7423,	0,68912,
chr1	41887520	41955194	chr1:41887520..41894730-chr1:41947771..41955194,6	200	.	41887520	41955194	0	2	7210,7423,	0,60251,
chr1	41910373	42649068	chr1:41910373..41912633-chr1:42627615..42649068,2	200	.	41910373	42649068	0	2	2260,21453,	0,717242,
chr1	41920753	41955194	chr1:41920753..41926804-chr1:41947771..41955194,12	200	.	41920753	41955194	0	2	6051,7423,	0,27018,
chr1	41932776	41955194	chr1:41932776..41935034-chr1:41947771..41955194,9	200	.	41932776	41955194	0	2	2258,7423,	0,14995,
chr1	41939153	42649068	chr1:41939153..41946979-chr1:42627615..42649068,2	200	.	41939153	42649068	0	2	7826,21453,	0,688462,
chr1	41939153	42621688	chr1:41939153..41946979-chr1:42615157..42621688,3	200	.	41939153	42621688	0	2	7826,6531,	0,676004,
chr1	41939153	42386483	chr1:41939153..41946979-chr1:42381232..42386483,2	200	.	41939153	42386483	0	2	7826,5251,	0,442079,
chr1	41939153	41955194	chr1:41939153..41946979-chr1:41947771..41955194,14	200	.	41939153	41955194	0	2	7826,7423,	0,8618,
chr1	57093542	59013507	chr1:57093542..57095079-chr1:59010650..59013507,2	200	.	57093542	59013507	0	2	1537,2857,	0,1917108,
chr1	57281199	59110833	chr1:57281199..57285999-chr1:59103702..59110833,3	200	.	57281199	59110833	0	2	4800,7131,	0,1822503,
chr1	57495836	59044314	chr1:57495836..57504141-chr1:59037640..59044314,2	200	.	57495836	59044314	0	2	8305,6674,	0,1541804,
chr1	57668321	59044314	chr1:57668321..57670038-chr1:59037640..59044314,2	200	.	57668321	59044314	0	2	1717,6674,	0,1369319,
chr1	57816896	59044314	chr1:57816896..57819088-chr1:59037640..59044314,2	200	.	57816896	59044314	0	2	2192,6674,	0,1220744,
chr1	58682718	59044314	chr1:58682718..58685999-chr1:59037640..59044314,3	200	.	58682718	59044314	0	2	3281,6674,	0,354922,
chr1	91959519	92413003	chr1:91959519..91963759-chr1:92411352..92413003,2	200	.	91959519	92413003	0	2	4240,1651,	0,451833,
chr1	91959519	92353674	chr1:91959519..91963759-chr1:92350184..92353674,2	200	.	91959519	92353674	0	2	4240,3490,	0,390665,
chr1	91959519	92335724	chr1:91959519..91963759-chr1:92331046..92335724,2	200	.	91959519	92335724	0	2	4240,4678,	0,371527,
chr1	91965460	92437400	chr1:91965460..91968030-chr1:92436061..92437400,2	200	.	91965460	92437400	0	2	2570,1339,	0,470601,
chr1	91986707	92498297	chr1:91986707..91989917-chr1:92494418..92498297,2	200	.	91986707	92498297	0	2	3210,3879,	0,507711,
chr1	92012377	92353674	chr1:92012377..92014810-chr1:92350184..92353674,2	200	.	92012377	92353674	0	2	2433,3490,	0,337807,
chr1	92045869	92547193	chr1:92045869..92052512-chr1:92545439..92547193,2	200	.	92045869	92547193	0	2	6643,1754,	0,499570,
chr1	92045869	92353674	chr1:92045869..92052512-chr1:92350184..92353674,5	200	.	92045869	92353674	0	2	6643,3490,	0,304315,
chr1	92135718	92353674	chr1:92135718..92138990-chr1:92350184..92353674,2	200	.	92135718	92353674	0	2	3272,3490,	0,214466,
chr1	92151996	92353674	chr1:92151996..92156956-chr1:92350184..92353674,2	200	.	92151996	92353674	0	2	4960,3490,	0,198188,
chr1	92161906	92353674	chr1:92161906..92166708-chr1:92350184..92353674,4	200	.	92161906	92353674	0	2	4802,3490,	0,188278,
chr1	92194280	92353674	chr1:92194280..92203845-chr1:92350184..92353674,4	200	.	92194280	92353674	0	2	9565,3490,	0,155904,
chr1	92206159	92949567	chr1:92206159..92209597-chr1:92945184..92949567,2	200	.	92206159	92949567	0	2	3438,4383,	0,739025,
chr1	92252635	92765921	chr1:92252635..92259137-chr1:92763306..92765921,2	200	.	92252635	92765921	0	2	6502,2615,	0,510671,
chr1	99729095	101344249	chr1:99729095..99732693-chr1:101342500..101344249,2	200	.	99729095	101344249	0	2	3598,1749,	0,1613405,
chr1	100230797	100793211	chr1:100230797..100232999-chr1:100785090..100793211,2	200	.	100230797	100793211	0	2	2202,8121,	0,554293,
chr1	100273457	100822498	chr1:100273457..100284467-chr1:100820106..100822498,2	200	.	100273457	100822498	0	2	11010,2392,	0,546649,
chr1	100501611	101008216	chr1:100501611..100505157-chr1:100997618..101008216,3	200	.	100501611	101008216	0	2	3546,10598,	0,496007,
chr1	100501611	100810633	chr1:100501611..100505157-chr1:100808755..100810633,2	200	.	100501611	100810633	0	2	3546,1878,	0,307144,
chr1	100606948	101008216	chr1:100606948..100612297-chr1:100997618..101008216,2	200	.	100606948	101008216	0	2	5349,10598,	0,390670,
chr1	108213212	109237101	chr1:108213212..108218057-chr1:109233869..109237101,2	200	.	108213212	109237101	0	2	4845,3232,	0,1020657,
chr1	108224519	110034936	chr1:108224519..108229669-chr1:110032823..110034936,2	200	.	108224519	110034936	0	2	5150,2113,	0,1808304,
chr1	108224519	109390854	chr1:108224519..108229669-chr1:109384405..109390854,2	200	.	108224519	109390854	0	2	5150,6449,	0,1159886,
chr1	108691326	109635256	chr1:108691326..108697468-chr1:109632323..109635256,2	200	.	108691326	109635256	0	2	6142,2933,	0,940997,
chr1	108740605	109349830	chr1:108740605..108744965-chr1:109346345..109349830,2	200	.	108740605	109349830	0	2	4360,3485,	0,605740,
chr1	109048653	109417590	chr1:109048653..109051728-chr1:109415769..109417590,2	200	.	109048653	109417590	0	2	3075,1821,	0,367116,
chr1	116654626	117592748	chr1:116654626..116666985-chr1:117587157..117592748,2	200	.	116654626	117592748	0	2	12359,5591,	0,932531,
chr1	116685345	117549920	chr1:116685345..116701293-chr1:117545056..117549920,2	200	.	116685345	117549920	0	2	15948,4864,	0,859711,
chr1	116858059	117454215	chr1:116858059..116869513-chr1:117447153..117454215,2	200	.	116858059	117454215	0	2	11454,7062,	0,589094,
chr1	116896790	117454215	chr1:116896790..116908566-chr1:117447153..117454215,2	200	.	116896790	117454215	0	2	11776,7062,	0,550363,
chr1	116913730	117666314	chr1:116913730..116923139-chr1:117663007..117666314,2	200	.	116913730	117666314	0	2	9409,3307,	0,749277,
chr1	116913730	117645656	chr1:116913730..116923139-chr1:117640198..117645656,2	200	.	116913730	117645656	0	2	9409,5458,	0,726468,
chr1	116932596	117454215	chr1:116932596..116935617-chr1:117447153..117454215,2	200	.	116932596	117454215	0	2	3021,7062,	0,514557,
chr1	117013858	117454215	chr1:117013858..117021767-chr1:117447153..117454215,2	200	.	117013858	117454215	0	2	7909,7062,	0,433295,
chr1	117050020	117454215	chr1:117050020..117055182-chr1:117447153..117454215,2	200	.	117050020	117454215	0	2	5162,7062,	0,397133,
chr1	117094980	117604340	chr1:117094980..117096733-chr1:117600958..117604340,2	200	.	117094980	117604340	0	2	1753,3382,	0,505978,
chr1	117112550	118443458	chr1:117112550..117120982-chr1:118439572..118443458,2	200	.	117112550	118443458	0	2	8432,3886,	0,1327022,
chr1	117112550	117819120	chr1:117112550..117120982-chr1:117813197..117819120,2	200	.	117112550	117819120	0	2	8432,5923,	0,700647,
chr1	117112550	117754207	chr1:117112550..117120982-chr1:117749855..117754207,2	200	.	117112550	117754207	0	2	8432,4352,	0,637305,
chr1	117112550	117645656	chr1:117112550..117120982-chr1:117640198..117645656,2	200	.	117112550	117645656	0	2	8432,5458,	0,527648,
chr1	117112550	117604340	chr1:117112550..117120982-chr1:117600958..117604340,2	200	.	117112550	117604340	0	2	8432,3382,	0,488408,
chr1	117112550	117577946	chr1:117112550..117120982-chr1:117574860..117577946,2	200	.	117112550	117577946	0	2	8432,3086,	0,462310,
chr1	117112550	117559256	chr1:117112550..117120982-chr1:117556527..117559256,2	200	.	117112550	117559256	0	2	8432,2729,	0,443977,
chr1	117112550	117554515	chr1:117112550..117120982-chr1:117552640..117554515,2	200	.	117112550	117554515	0	2	8432,1875,	0,440090,
chr1	117112550	117549920	chr1:117112550..117120982-chr1:117545056..117549920,3	200	.	117112550	117549920	0	2	8432,4864,	0,432506,
chr1	117205660	117708085	chr1:117205660..117213516-chr1:117702022..117708085,4	200	.	117205660	117708085	0	2	7856,6063,	0,496362,
chr1	117205660	117474297	chr1:117205660..117213516-chr1:117471787..117474297,2	200	.	117205660	117474297	0	2	7856,2510,	0,266127,
chr1	117205660	117454215	chr1:117205660..117213516-chr1:117447153..117454215,2	200	.	117205660	117454215	0	2	7856,7062,	0,241493,
chr1	117205660	117446060	chr1:117205660..117213516-chr1:117443476..117446060,2	200	.	117205660	117446060	0	2	7856,2584,	0,237816,
chr1	117229838	117549920	chr1:117229838..117231922-chr1:117545056..117549920,2	200	.	117229838	117549920	0	2	2084,4864,	0,315218,
chr1	117232709	117549920	chr1:117232709..117234558-chr1:117545056..117549920,2	200	.	117232709	117549920	0	2	1849,4864,	0,312347,
chr1	117270709	117645656	chr1:117270709..117280186-chr1:117640198..117645656,4	200	.	117270709	117645656	0	2	9477,5458,	0,369489,
chr1	117270709	117604340	chr1:117270709..117280186-chr1:117600958..117604340,5	200	.	117270709	117604340	0	2	9477,3382,	0,330249,
chr1	117270709	117549920	chr1:117270709..117280186-chr1:117545056..117549920,2	200	.	117270709	117549920	0	2	9477,4864,	0,274347,
chr1	117270709	117454215	chr1:117270709..117280186-chr1:117447153..117454215,4	200	.	117270709	117454215	0	2	9477,7062,	0,176444,
chr1	117288818	117596680	chr1:117288818..117294572-chr1:117593601..117596680,3	200	.	117288818	117596680	0	2	5754,3079,	0,304783,
chr1	117288818	117592748	chr1:117288818..117294572-chr1:117587157..117592748,2	200	.	117288818	117592748	0	2	5754,5591,	0,298339,
chr1	117295897	117486204	chr1:117295897..117298868-chr1:117481763..117486204,4	200	.	117295897	117486204	0	2	2971,4441,	0,185866,
chr1	117309991	117645656	chr1:117309991..117315630-chr1:117640198..117645656,2	200	.	117309991	117645656	0	2	5639,5458,	0,330207,
chr1	117374014	117454215	chr1:117374014..117379521-chr1:117447153..117454215,4	200	.	117374014	117454215	0	2	5507,7062,	0,73139,
chr1	117394659	117454215	chr1:117394659..117399071-chr1:117447153..117454215,4	200	.	117394659	117454215	0	2	4412,7062,	0,52494,
chr1	149816123	151487541	chr1:149816123..149822637-chr1:151482193..151487541,2	200	.	149816123	151487541	0	2	6514,5348,	0,1666070,
chr1	149966480	151140083	chr1:149966480..149972196-chr1:151136607..151140083,2	200	.	149966480	151140083	0	2	5716,3476,	0,1170127,
chr1	149981340	151263748	chr1:149981340..149985169-chr1:151259289..151263748,2	200	.	149981340	151263748	0	2	3829,4459,	0,1277949,
chr1	150229449	151765513	chr1:150229449..150233396-chr1:151761989..151765513,2	200	.	150229449	151765513	0	2	3947,3524,	0,1532540,
chr1	150240144	151323200	chr1:150240144..150242818-chr1:151319022..151323200,3	200	.	150240144	151323200	0	2	2674,4178,	0,1078878,
chr1	150373043	151140083	chr1:150373043..150378530-chr1:151136607..151140083,2	200	.	150373043	151140083	0	2	5487,3476,	0,763564,
chr1	150481924	152458967	chr1:150481924..150483911-chr1:152447427..152458967,2	200	.	150481924	152458967	0	2	1987,11540,	0,1965503,
chr1	150481924	151109697	chr1:150481924..150483911-chr1:151104275..151109697,2	200	.	150481924	151109697	0	2	1987,5422,	0,622351,
chr1	150529704	151034737	chr1:150529704..150537667-chr1:151028495..151034737,2	200	.	150529704	151034737	0	2	7963,6242,	0,498791,
chr1	150599860	151034737	chr1:150599860..150604331-chr1:151028495..151034737,2	200	.	150599860	151034737	0	2	4471,6242,	0,428635,
chr1	150702235	151257022	chr1:150702235..150705515-chr1:151253582..151257022,2	200	.	150702235	151257022	0	2	3280,3440,	0,551347,
chr1	150757360	151121642	chr1:150757360..150762494-chr1:151118051..151121642,2	200	.	150757360	151121642	0	2	5134,3591,	0,360691,
chr1	150942614	151838041	chr1:150942614..150947744-chr1:151832503..151838041,2	200	.	150942614	151838041	0	2	5130,5538,	0,889889,
chr1	150942614	151034737	chr1:150942614..150947744-chr1:151028495..151034737,4	200	.	150942614	151034737	0	2	5130,6242,	0,85881,
chr1	150949009	151163169	chr1:150949009..150950562-chr1:151160316..151163169,2	200	.	150949009	151163169	0	2	1553,2853,	0,211307,
chr1	150951532	151140083	chr1:150951532..150959619-chr1:151136607..151140083,3	200	.	150951532	151140083	0	2	8087,3476,	0,185075,
chr1	150951532	151044185	chr1:150951532..150959619-chr1:151042447..151044185,4	200	.	150951532	151044185	0	2	8087,1738,	0,90915,
chr1	150966173	151173531	chr1:150966173..150969007-chr1:151169992..151173531,2	200	.	150966173	151173531	0	2	2834,3539,	0,203819,
chr1	150974454	151140083	chr1:150974454..150976636-chr1:151136607..151140083,4	200	.	150974454	151140083	0	2	2182,3476,	0,162153,
chr1	150978008	151289058	chr1:150978008..150982641-chr1:151283016..151289058,2	200	.	150978008	151289058	0	2	4633,6042,	0,305008,
chr1	150978008	151263748	chr1:150978008..150982641-chr1:151259289..151263748,2	200	.	150978008	151263748	0	2	4633,4459,	0,281281,
chr1	150978008	151216235	chr1:150978008..150982641-chr1:151214226..151216235,2	200	.	150978008	151216235	0	2	4633,2009,	0,236218,
chr1	150994381	151034737	chr1:150994381..150998402-chr1:151028495..151034737,6	200	.	150994381	151034737	0	2	4021,6242,	0,34114,
chr1	157933815	159779988	chr1:157933815..157949545-chr1:159770349..159779988,2	200	.	157933815	159779988	0	2	15730,9639,	0,1836534,
chr1	158006115	159833858	chr1:158006115..158026091-chr1:159828679..159833858,2	200	.	158006115	159833858	0	2	19976,5179,	0,1822564,
chr1	158006115	159779988	chr1:158006115..158026091-chr1:159770349..159779988,2	200	.	158006115	159779988	0	2	19976,9639,	0,1764234,
chr1	158027388	159508408	chr1:158027388..158031172-chr1:159501539..159508408,2	200	.	158027388	159508408	0	2	3784,6869,	0,1474151,
chr1	158389330	159820960	chr1:158389330..158397360-chr1:159807750..159820960,2	200	.	158389330	159820960	0	2	8030,13210,	0,1418420,
chr1	158403241	159833858	chr1:158403241..158406493-chr1:159828679..159833858,2	200	.	158403241	159833858	0	2	3252,5179,	0,1425438,
chr1	158429705	159843797	chr1:158429705..158437452-chr1:159834505..159843797,2	200	.	158429705	159843797	0	2	7747,9292,	0,1404800,
chr1	158605070	160337103	chr1:158605070..158609067-chr1:160335221..160337103,2	200	.	158605070	160337103	0	2	3997,1882,	0,1730151,
chr1	158614260	159898680	chr1:158614260..158618022-chr1:159891053..159898680,2	200	.	158614260	159898680	0	2	3762,7627,	0,1276793,
chr1	158696850	159797952	chr1:158696850..158708718-chr1:159788472..159797952,2	200	.	158696850	159797952	0	2	11868,9480,	0,1091622,
chr1	158745813	159898680	chr1:158745813..158747418-chr1:159891053..159898680,2	200	.	158745813	159898680	0	2	1605,7627,	0,1145240,
chr1	158974833	160752315	chr1:158974833..158980949-chr1:160746206..160752315,2	200	.	158974833	160752315	0	2	6116,6109,	0,1771373,
chr1	158974833	160650753	chr1:158974833..158980949-chr1:160646477..160650753,2	200	.	158974833	160650753	0	2	6116,4276,	0,1671644,
chr1	158974833	160276253	chr1:158974833..158980949-chr1:160272407..160276253,2	200	.	158974833	160276253	0	2	6116,3846,	0,1297574,
chr1	159033874	159797952	chr1:159033874..159038704-chr1:159788472..159797952,3	200	.	159033874	159797952	0	2	4830,9480,	0,754598,
chr1	159044745	160176816	chr1:159044745..159048174-chr1:160173832..160176816,2	200	.	159044745	160176816	0	2	3429,2984,	0,1129087,
chr1	159074864	159779988	chr1:159074864..159079061-chr1:159770349..159779988,2	200	.	159074864	159779988	0	2	4197,9639,	0,695485,
chr1	159086076	160089577	chr1:159086076..159089908-chr1:160083052..160089577,2	200	.	159086076	160089577	0	2	3832,6525,	0,996976,
chr1	159086076	159833858	chr1:159086076..159089908-chr1:159828679..159833858,2	200	.	159086076	159833858	0	2	3832,5179,	0,742603,
chr1	159091866	160089577	chr1:159091866..159100824-chr1:160083052..160089577,2	200	.	159091866	160089577	0	2	8958,6525,	0,991186,
chr1	159091866	160074750	chr1:159091866..159100824-chr1:160069367..160074750,2	200	.	159091866	160074750	0	2	8958,5383,	0,977501,
chr1	159091866	159898680	chr1:159091866..159100824-chr1:159891053..159898680,2	200	.	159091866	159898680	0	2	8958,7627,	0,799187,
chr1	159091866	159797952	chr1:159091866..159100824-chr1:159788472..159797952,2	200	.	159091866	159797952	0	2	8958,9480,	0,696606,
chr1	159109608	160039365	chr1:159109608..159111602-chr1:160033576..160039365,2	200	.	159109608	160039365	0	2	1994,5789,	0,923968,
chr1	159109608	159797952	chr1:159109608..159111602-chr1:159788472..159797952,2	200	.	159109608	159797952	0	2	1994,9480,	0,678864,
chr1	159140396	160030484	chr1:159140396..159141702-chr1:160024570..160030484,2	200	.	159140396	160030484	0	2	1306,5914,	0,884174,
chr1	159149677	160004417	chr1:159149677..159160303-chr1:159997740..160004417,2	200	.	159149677	160004417	0	2	10626,6677,	0,848063,
chr1	159149677	159843797	chr1:159149677..159160303-chr1:159834505..159843797,3	200	.	159149677	159843797	0	2	10626,9292,	0,684828,
chr1	159149677	159797952	chr1:159149677..159160303-chr1:159788472..159797952,2	200	.	159149677	159797952	0	2	10626,9480,	0,638795,
chr1	159149677	159779988	chr1:159149677..159160303-chr1:159770349..159779988,4	200	.	159149677	159779988	0	2	10626,9639,	0,620672,
chr1	159149677	159755587	chr1:159149677..159160303-chr1:159750050..159755587,2	200	.	159149677	159755587	0	2	10626,5537,	0,600373,
chr1	159163060	159797952	chr1:159163060..159164461-chr1:159788472..159797952,2	200	.	159163060	159797952	0	2	1401,9480,	0,625412,
chr1	159169652	160577159	chr1:159169652..159185106-chr1:160573951..160577159,2	200	.	159169652	160577159	0	2	15454,3208,	0,1404299,
chr1	159169652	160079865	chr1:159169652..159185106-chr1:160076241..160079865,3	200	.	159169652	160079865	0	2	15454,3624,	0,906589,
chr1	159169652	160039365	chr1:159169652..159185106-chr1:160033576..160039365,2	200	.	159169652	160039365	0	2	15454,5789,	0,863924,
chr1	159169652	160030484	chr1:159169652..159185106-chr1:160024570..160030484,4	200	.	159169652	160030484	0	2	15454,5914,	0,854918,
chr1	159169652	159944125	chr1:159169652..159185106-chr1:159941062..159944125,2	200	.	159169652	159944125	0	2	15454,3063,	0,771410,
chr1	159169652	159932243	chr1:159169652..159185106-chr1:159930481..159932243,2	200	.	159169652	159932243	0	2	15454,1762,	0,760829,
chr1	159169652	159908249	chr1:159169652..159185106-chr1:159905791..159908249,2	200	.	159169652	159908249	0	2	15454,2458,	0,736139,
chr1	159169652	159858601	chr1:159169652..159185106-chr1:159851555..159858601,2	200	.	159169652	159858601	0	2	15454,7046,	0,681903,
chr1	159169652	159847189	chr1:159169652..159185106-chr1:159844499..159847189,2	200	.	159169652	159847189	0	2	15454,2690,	0,674847,
chr1	159169652	159843797	chr1:159169652..159185106-chr1:159834505..159843797,2	200	.	159169652	159843797	0	2	15454,9292,	0,664853,
chr1	159169652	159833858	chr1:159169652..159185106-chr1:159828679..159833858,3	200	.	159169652	159833858	0	2	15454,5179,	0,659027,
chr1	159169652	159820960	chr1:159169652..159185106-chr1:159807750..159820960,3	200	.	159169652	159820960	0	2	15454,13210,	0,638098,
chr1	159169652	159797952	chr1:159169652..159185106-chr1:159788472..159797952,2	200	.	159169652	159797952	0	2	15454,9480,	0,618820,
chr1	159169652	159786290	chr1:159169652..159185106-chr1:159783451..159786290,2	200	.	159169652	159786290	0	2	15454,2839,	0,613799,
chr1	159169652	159779988	chr1:159169652..159185106-chr1:159770349..159779988,2	200	.	159169652	159779988	0	2	15454,9639,	0,600697,
chr1	159169652	159767363	chr1:159169652..159185106-chr1:159765600..159767363,2	200	.	159169652	159767363	0	2	15454,1763,	0,595948,
chr1	159169652	159537561	chr1:159169652..159185106-chr1:159529213..159537561,2	200	.	159169652	159537561	0	2	15454,8348,	0,359561,
chr1	159169652	159396501	chr1:159169652..159185106-chr1:159390564..159396501,2	200	.	159169652	159396501	0	2	15454,5937,	0,220912,
chr1	159185785	159833858	chr1:159185785..159190875-chr1:159828679..159833858,2	200	.	159185785	159833858	0	2	5090,5179,	0,642894,
chr1	159185785	159797952	chr1:159185785..159190875-chr1:159788472..159797952,2	200	.	159185785	159797952	0	2	5090,9480,	0,602687,
chr1	159185785	159508408	chr1:159185785..159190875-chr1:159501539..159508408,2	200	.	159185785	159508408	0	2	5090,6869,	0,315754,
chr1	159198838	159898680	chr1:159198838..159203013-chr1:159891053..159898680,2	200	.	159198838	159898680	0	2	4175,7627,	0,692215,
chr1	159198838	159833858	chr1:159198838..159203013-chr1:159828679..159833858,2	200	.	159198838	159833858	0	2	4175,5179,	0,629841,
chr1	159222205	159898680	chr1:159222205..159224500-chr1:159891053..159898680,2	200	.	159222205	159898680	0	2	2295,7627,	0,668848,
chr1	159230440	159797952	chr1:159230440..159235242-chr1:159788472..159797952,2	200	.	159230440	159797952	0	2	4802,9480,	0,558032,
chr1	159250878	159797952	chr1:159250878..159254936-chr1:159788472..159797952,2	200	.	159250878	159797952	0	2	4058,9480,	0,537594,
chr1	159256590	160061201	chr1:159256590..159261082-chr1:160054632..160061201,2	200	.	159256590	160061201	0	2	4492,6569,	0,798042,
chr1	159256590	159861219	chr1:159256590..159261082-chr1:159859319..159861219,2	200	.	159256590	159861219	0	2	4492,1900,	0,602729,
chr1	159307986	159779988	chr1:159307986..159311834-chr1:159770349..159779988,2	200	.	159307986	159779988	0	2	3848,9639,	0,462363,
chr1	159321973	159833858	chr1:159321973..159324795-chr1:159828679..159833858,3	200	.	159321973	159833858	0	2	2822,5179,	0,506706,
chr1	159328744	159869320	chr1:159328744..159343032-chr1:159867704..159869320,2	200	.	159328744	159869320	0	2	14288,1616,	0,538960,
chr1	159328744	159779988	chr1:159328744..159343032-chr1:159770349..159779988,4	200	.	159328744	159779988	0	2	14288,9639,	0,441605,
chr1	159328744	159755587	chr1:159328744..159343032-chr1:159750050..159755587,2	200	.	159328744	159755587	0	2	14288,5537,	0,421306,
chr1	159365878	161071606	chr1:159365878..159368442-chr1:161067228..161071606,2	200	.	159365878	161071606	0	2	2564,4378,	0,1701350,
chr1	159365878	159755587	chr1:159365878..159368442-chr1:159750050..159755587,2	200	.	159365878	159755587	0	2	2564,5537,	0,384172,
chr1	167038646	168201953	chr1:167038646..167054226-chr1:168192245..168201953,2	200	.	167038646	168201953	0	2	15580,9708,	0,1153599,
chr1	167185528	168150139	chr1:167185528..167192472-chr1:168147302..168150139,2	200	.	167185528	168150139	0	2	6944,2837,	0,961774,
chr1	167185528	167804820	chr1:167185528..167192472-chr1:167802759..167804820,2	200	.	167185528	167804820	0	2	6944,2061,	0,617231,
chr1	167207079	169081783	chr1:167207079..167219924-chr1:169071569..169081783,3	200	.	167207079	169081783	0	2	12845,10214,	0,1864490,
chr1	167237114	168108503	chr1:167237114..167245526-chr1:168102936..168108503,2	200	.	167237114	168108503	0	2	8412,5567,	0,865822,
chr1	167293167	168201953	chr1:167293167..167304168-chr1:168192245..168201953,2	200	.	167293167	168201953	0	2	11001,9708,	0,899078,
chr1	167293167	167794090	chr1:167293167..167304168-chr1:167788714..167794090,2	200	.	167293167	167794090	0	2	11001,5376,	0,495547,
chr1	167320706	167907374	chr1:167320706..167341577-chr1:167904130..167907374,2	200	.	167320706	167907374	0	2	20871,3244,	0,583424,
chr1	167370391	167884453	chr1:167370391..167381682-chr1:167877779..167884453,3	200	.	167370391	167884453	0	2	11291,6674,	0,507388,
chr1	167484295	168138182	chr1:167484295..167490314-chr1:168128784..168138182,2	200	.	167484295	168138182	0	2	6019,9398,	0,644489,
chr1	167484295	168108503	chr1:167484295..167490314-chr1:168102936..168108503,3	200	.	167484295	168108503	0	2	6019,5567,	0,618641,
chr1	167484295	168060850	chr1:167484295..167490314-chr1:168050906..168060850,2	200	.	167484295	168060850	0	2	6019,9944,	0,566611,
chr1	167510350	168761386	chr1:167510350..167515656-chr1:168757730..168761386,2	200	.	167510350	168761386	0	2	5306,3656,	0,1247380,
chr1	167531546	168516038	chr1:167531546..167553609-chr1:168514719..168516038,2	200	.	167531546	168516038	0	2	22063,1319,	0,983173,
chr1	167531546	168201953	chr1:167531546..167553609-chr1:168192245..168201953,2	200	.	167531546	168201953	0	2	22063,9708,	0,660699,
chr1	167531546	167982126	chr1:167531546..167553609-chr1:167970689..167982126,3	200	.	167531546	167982126	0	2	22063,11437,	0,439143,
chr1	167531546	167890463	chr1:167531546..167553609-chr1:167885507..167890463,2	200	.	167531546	167890463	0	2	22063,4956,	0,353961,
chr1	167597178	167907374	chr1:167597178..167600824-chr1:167904130..167907374,2	200	.	167597178	167907374	0	2	3646,3244,	0,306952,
chr1	167638928	168201953	chr1:167638928..167647077-chr1:168192245..168201953,2	200	.	167638928	168201953	0	2	8149,9708,	0,553317,
chr1	167638928	167890463	chr1:167638928..167647077-chr1:167885507..167890463,3	200	.	167638928	167890463	0	2	8149,4956,	0,246579,
chr1	167648784	167982126	chr1:167648784..167651358-chr1:167970689..167982126,2	200	.	167648784	167982126	0	2	2574,11437,	0,321905,
chr1	167690339	168273551	chr1:167690339..167694785-chr1:168269402..168273551,2	200	.	167690339	168273551	0	2	4446,4149,	0,579063,
chr1	167690339	168201953	chr1:167690339..167694785-chr1:168192245..168201953,3	200	.	167690339	168201953	0	2	4446,9708,	0,501906,
chr1	167690339	168060850	chr1:167690339..167694785-chr1:168050906..168060850,2	200	.	167690339	168060850	0	2	4446,9944,	0,360567,
chr1	167690339	168002538	chr1:167690339..167694785-chr1:167994092..168002538,4	200	.	167690339	168002538	0	2	4446,8446,	0,303753,
chr1	167690339	167982126	chr1:167690339..167694785-chr1:167970689..167982126,5	200	.	167690339	167982126	0	2	4446,11437,	0,280350,
chr1	167690339	167957642	chr1:167690339..167694785-chr1:167953773..167957642,2	200	.	167690339	167957642	0	2	4446,3869,	0,263434,
chr1	167690339	167948868	chr1:167690339..167694785-chr1:167946379..167948868,2	200	.	167690339	167948868	0	2	4446,2489,	0,256040,
chr1	167690339	167936165	chr1:167690339..167694785-chr1:167933265..167936165,2	200	.	167690339	167936165	0	2	4446,2900,	0,242926,
chr1	167690339	167907374	chr1:167690339..167694785-chr1:167904130..167907374,5	200	.	167690339	167907374	0	2	4446,3244,	0,213791,
chr1	167707916	167907374	chr1:167707916..167710496-chr1:167904130..167907374,2	200	.	167707916	167907374	0	2	2580,3244,	0,196214,
chr1	167721277	168214864	chr1:167721277..167729502-chr1:168210883..168214864,2	200	.	167721277	168214864	0	2	8225,3981,	0,489606,
chr1	167721277	168201953	chr1:167721277..167729502-chr1:168192245..168201953,2	200	.	167721277	168201953	0	2	8225,9708,	0,470968,
chr1	167721277	167982126	chr1:167721277..167729502-chr1:167970689..167982126,2	200	.	167721277	167982126	0	2	8225,11437,	0,249412,
chr1	167735908	168150139	chr1:167735908..167738998-chr1:168147302..168150139,2	200	.	167735908	168150139	0	2	3090,2837,	0,411394,
chr1	167735908	167982126	chr1:167735908..167738998-chr1:167970689..167982126,2	200	.	167735908	167982126	0	2	3090,11437,	0,234781,
chr1	167741310	167907374	chr1:167741310..167747335-chr1:167904130..167907374,4	200	.	167741310	167907374	0	2	6025,3244,	0,162820,
chr1	167764376	167982126	chr1:167764376..167767217-chr1:167970689..167982126,2	200	.	167764376	167982126	0	2	2841,11437,	0,206313,
chr1	174763404	176287569	chr1:174763404..174771520-chr1:176284961..176287569,2	200	.	174763404	176287569	0	2	8116,2608,	0,1521557,
chr1	175148465	176849504	chr1:175148465..175166001-chr1:176845131..176849504,2	200	.	175148465	176849504	0	2	17536,4373,	0,1696666,
chr1	175148465	176491972	chr1:175148465..175166001-chr1:176486372..176491972,2	200	.	175148465	176491972	0	2	17536,5600,	0,1337907,
chr1	175148465	176397619	chr1:175148465..175166001-chr1:176394119..176397619,2	200	.	175148465	176397619	0	2	17536,3500,	0,1245654,
chr1	175148465	176314722	chr1:175148465..175166001-chr1:176312155..176314722,2	200	.	175148465	176314722	0	2	17536,2567,	0,1163690,
chr1	175580096	176441179	chr1:175580096..175596142-chr1:176434915..176441179,2	200	.	175580096	176441179	0	2	16046,6264,	0,854819,
chr1	175703525	177583074	chr1:175703525..175713376-chr1:177574278..177583074,2	200	.	175703525	177583074	0	2	9851,8796,	0,1870753,
chr1	175703525	176354704	chr1:175703525..175713376-chr1:176349055..176354704,2	200	.	175703525	176354704	0	2	9851,5649,	0,645530,
chr1	183382979	184673828	chr1:183382979..183387897-chr1:184660613..184673828,2	200	.	183382979	184673828	0	2	4918,13215,	0,1277634,
chr1	183439216	184673828	chr1:183439216..183443008-chr1:184660613..184673828,2	200	.	183439216	184673828	0	2	3792,13215,	0,1221397,
chr1	183621597	185516051	chr1:183621597..183626980-chr1:185509781..185516051,2	200	.	183621597	185516051	0	2	5383,6270,	0,1888184,
chr1	183810427	184725054	chr1:183810427..183815964-chr1:184722590..184725054,2	200	.	183810427	184725054	0	2	5537,2464,	0,912163,
chr1	183835198	184945584	chr1:183835198..183841754-chr1:184940870..184945584,2	200	.	183835198	184945584	0	2	6556,4714,	0,1105672,
chr1	183857237	184945584	chr1:183857237..183866206-chr1:184940870..184945584,2	200	.	183857237	184945584	0	2	8969,4714,	0,1083633,
chr1	183970487	185019887	chr1:183970487..183973194-chr1:185010070..185019887,3	200	.	183970487	185019887	0	2	2707,9817,	0,1039583,
chr1	184004819	184696201	chr1:184004819..184007211-chr1:184690190..184696201,2	200	.	184004819	184696201	0	2	2392,6011,	0,685371,
chr1	184004819	184620148	chr1:184004819..184007211-chr1:184614965..184620148,2	200	.	184004819	184620148	0	2	2392,5183,	0,610146,
chr1	184019418	184910710	chr1:184019418..184022336-chr1:184901550..184910710,2	200	.	184019418	184910710	0	2	2918,9160,	0,882132,
chr1	184019418	184658154	chr1:184019418..184022336-chr1:184653403..184658154,2	200	.	184019418	184658154	0	2	2918,4751,	0,633985,
chr1	184019418	184607382	chr1:184019418..184022336-chr1:184594129..184607382,2	200	.	184019418	184607382	0	2	2918,13253,	0,574711,
chr1	184023348	184802421	chr1:184023348..184035161-chr1:184794271..184802421,4	200	.	184023348	184802421	0	2	11813,8150,	0,770923,
chr1	184023348	184607382	chr1:184023348..184035161-chr1:184594129..184607382,3	200	.	184023348	184607382	0	2	11813,13253,	0,570781,
chr1	184023348	184564426	chr1:184023348..184035161-chr1:184556848..184564426,2	200	.	184023348	184564426	0	2	11813,7578,	0,533500,
chr1	184078821	184945584	chr1:184078821..184091375-chr1:184940870..184945584,2	200	.	184078821	184945584	0	2	12554,4714,	0,862049,
chr1	184203171	185019887	chr1:184203171..184205628-chr1:185010070..185019887,2	200	.	184203171	185019887	0	2	2457,9817,	0,806899,
chr1	184276435	184945584	chr1:184276435..184278445-chr1:184940870..184945584,2	200	.	184276435	184945584	0	2	2010,4714,	0,664435,
chr1	184293461	185288962	chr1:184293461..184306187-chr1:185282953..185288962,2	200	.	184293461	185288962	0	2	12726,6009,	0,989492,
chr1	184293461	184945584	chr1:184293461..184306187-chr1:184940870..184945584,2	200	.	184293461	184945584	0	2	12726,4714,	0,647409,
chr1	184293461	184725054	chr1:184293461..184306187-chr1:184722590..184725054,2	200	.	184293461	184725054	0	2	12726,2464,	0,429129,
chr1	184339231	184945584	chr1:184339231..184349601-chr1:184940870..184945584,2	200	.	184339231	184945584	0	2	10370,4714,	0,601639,
chr1	184354489	184776141	chr1:184354489..184358066-chr1:184771496..184776141,2	200	.	184354489	184776141	0	2	3577,4645,	0,417007,
chr1	184354489	184685656	chr1:184354489..184358066-chr1:184681297..184685656,2	200	.	184354489	184685656	0	2	3577,4359,	0,326808,
chr1	184354489	184673828	chr1:184354489..184358066-chr1:184660613..184673828,2	200	.	184354489	184673828	0	2	3577,13215,	0,306124,
chr1	184354489	184634879	chr1:184354489..184358066-chr1:184628602..184634879,4	200	.	184354489	184634879	0	2	3577,6277,	0,274113,
chr1	184354489	184564426	chr1:184354489..184358066-chr1:184556848..184564426,2	200	.	184354489	184564426	0	2	3577,7578,	0,202359,
chr1	184371456	184725054	chr1:184371456..184378624-chr1:184722590..184725054,2	200	.	184371456	184725054	0	2	7168,2464,	0,351134,
chr1	184386471	184725054	chr1:184386471..184393122-chr1:184722590..184725054,2	200	.	184386471	184725054	0	2	6651,2464,	0,336119,
chr1	184503135	184945584	chr1:184503135..184506847-chr1:184940870..184945584,2	200	.	184503135	184945584	0	2	3712,4714,	0,437735,
chr1	184514763	184725054	chr1:184514763..184527499-chr1:184722590..184725054,2	200	.	184514763	184725054	0	2	12736,2464,	0,207827,
chr1	184543638	184945584	chr1:184543638..184546755-chr1:184940870..184945584,2	200	.	184543638	184945584	0	2	3117,4714,	0,397232,
chr1	192569521	193030282	chr1:192569521..192576281-chr1:193026111..193030282,2	200	.	192569521	193030282	0	2	6760,4171,	0,456590,
chr1	192587036	193035860	chr1:192587036..192590502-chr1:193031064..193035860,2	200	.	192587036	193035860	0	2	3466,4796,	0,444028,
chr1	192687871	193030282	chr1:192687871..192693873-chr1:193026111..193030282,2	200	.	192687871	193030282	0	2	6002,4171,	0,338240,
chr1	192695548	193160580	chr1:192695548..192701414-chr1:193158321..193160580,2	200	.	192695548	193160580	0	2	5866,2259,	0,462773,
chr1	192720261	193030282	chr1:192720261..192724085-chr1:193026111..193030282,2	200	.	192720261	193030282	0	2	3824,4171,	0,305850,
chr1	192724920	193030282	chr1:192724920..192728178-chr1:193026111..193030282,2	200	.	192724920	193030282	0	2	3258,4171,	0,301191,
chr1	192775630	193030282	chr1:192775630..192782712-chr1:193026111..193030282,3	200	.	192775630	193030282	0	2	7082,4171,	0,250481,
chr1	192775630	192982547	chr1:192775630..192782712-chr1:192981077..192982547,2	200	.	192775630	192982547	0	2	7082,1470,	0,205447,
chr1	192786560	193030282	chr1:192786560..192793227-chr1:193026111..193030282,2	200	.	192786560	193030282	0	2	6667,4171,	0,239551,
chr1	192816027	193107967	chr1:192816027..192817994-chr1:193105897..193107967,2	200	.	192816027	193107967	0	2	1967,2070,	0,289870,
chr1	192816027	193030282	chr1:192816027..192817994-chr1:193026111..193030282,3	200	.	192816027	193030282	0	2	1967,4171,	0,210084,
chr1	192894760	193030282	chr1:192894760..192908534-chr1:193026111..193030282,7	200	.	192894760	193030282	0	2	13774,4171,	0,131351,
chr1	207936072	209760727	chr1:207936072..207942553-chr1:209755682..209760727,2	200	.	207936072	209760727	0	2	6481,5045,	0,1819610,
chr1	208055583	209824305	chr1:208055583..208065874-chr1:209810649..209824305,2	200	.	208055583	209824305	0	2	10291,13656,	0,1755066,
chr1	208242452	209824305	chr1:208242452..208246934-chr1:209810649..209824305,2	200	.	208242452	209824305	0	2	4482,13656,	0,1568197,
chr1	208290466	209824305	chr1:208290466..208292737-chr1:209810649..209824305,2	200	.	208290466	209824305	0	2	2271,13656,	0,1520183,
chr1	208313572	209850002	chr1:208313572..208315705-chr1:209839155..209850002,2	200	.	208313572	209850002	0	2	2133,10847,	0,1525583,
chr1	208404768	209850002	chr1:208404768..208414096-chr1:209839155..209850002,2	200	.	208404768	209850002	0	2	9328,10847,	0,1434387,
chr1	208414925	209901585	chr1:208414925..208417463-chr1:209894274..209901585,2	200	.	208414925	209901585	0	2	2538,7311,	0,1479349,
chr1	208588338	209850002	chr1:208588338..208595842-chr1:209839155..209850002,2	200	.	208588338	209850002	0	2	7504,10847,	0,1250817,
chr1	208588338	209824305	chr1:208588338..208595842-chr1:209810649..209824305,2	200	.	208588338	209824305	0	2	7504,13656,	0,1222311,
chr1	208852121	209824305	chr1:208852121..208854268-chr1:209810649..209824305,2	200	.	208852121	209824305	0	2	2147,13656,	0,958528,
chr1	208858808	209850002	chr1:208858808..208862030-chr1:209839155..209850002,2	200	.	208858808	209850002	0	2	3222,10847,	0,980347,
chr1	209123887	209824305	chr1:209123887..209127183-chr1:209810649..209824305,2	200	.	209123887	209824305	0	2	3296,13656,	0,686762,
chr1	209380804	209824305	chr1:209380804..209382410-chr1:209810649..209824305,2	200	.	209380804	209824305	0	2	1606,13656,	0,429845,
chr1	209438186	209824305	chr1:209438186..209442576-chr1:209810649..209824305,2	200	.	209438186	209824305	0	2	4390,13656,	0,372463,
chr1	209487582	209850002	chr1:209487582..209491602-chr1:209839155..209850002,2	200	.	209487582	209850002	0	2	4020,10847,	0,351573,
chr1	209525290	209824305	chr1:209525290..209527557-chr1:209810649..209824305,2	200	.	209525290	209824305	0	2	2267,13656,	0,285359,
chr1	209591364	209850002	chr1:209591364..209596235-chr1:209839155..209850002,2	200	.	209591364	209850002	0	2	4871,10847,	0,247791,
chr1	209598763	209831326	chr1:209598763..209600808-chr1:209828468..209831326,2	200	.	209598763	209831326	0	2	2045,2858,	0,229705,
chr1	209598763	209824305	chr1:209598763..209600808-chr1:209810649..209824305,2	200	.	209598763	209824305	0	2	2045,13656,	0,211886,
chr1	209698153	209978899	chr1:209698153..209700320-chr1:209974506..209978899,2	200	.	209698153	209978899	0	2	2167,4393,	0,276353,
chr1	209698153	209824305	chr1:209698153..209700320-chr1:209810649..209824305,5	200	.	209698153	209824305	0	2	2167,13656,	0,112496,
chr1	209714029	209760727	chr1:209714029..209722860-chr1:209755682..209760727,5	200	.	209714029	209760727	0	2	8831,5045,	0,41653,
chr1	217249018	218113112	chr1:217249018..217254256-chr1:218111559..218113112,2	200	.	217249018	218113112	0	2	5238,1553,	0,862541,
chr1	217803273	219473563	chr1:217803273..217805894-chr1:219463309..219473563,2	200	.	217803273	219473563	0	2	2621,10254,	0,1660036,
chr1	225609315	226580100	chr1:225609315..225620766-chr1:226571814..226580100,2	200	.	225609315	226580100	0	2	11451,8286,	0,962499,
chr1	225645816	227060038	chr1:225645816..225653877-chr1:227057195..227060038,2	200	.	225645816	227060038	0	2	8061,2843,	0,1411379,
chr1	225658611	226499407	chr1:225658611..225667098-chr1:226495109..226499407,2	200	.	225658611	226499407	0	2	8487,4298,	0,836498,
chr1	225995659	226580100	chr1:225995659..226000428-chr1:226571814..226580100,2	200	.	225995659	226580100	0	2	4769,8286,	0,576155,
chr1	226026466	227925576	chr1:226026466..226045354-chr1:227911609..227925576,2	200	.	226026466	227925576	0	2	18888,13967,	0,1885143,
chr1	226026466	226875146	chr1:226026466..226045354-chr1:226864564..226875146,3	200	.	226026466	226875146	0	2	18888,10582,	0,838098,
chr1	226026466	226600588	chr1:226026466..226045354-chr1:226598069..226600588,2	200	.	226026466	226600588	0	2	18888,2519,	0,571603,
chr1	226065681	226972749	chr1:226065681..226071178-chr1:226965228..226972749,3	200	.	226065681	226972749	0	2	5497,7521,	0,899547,
chr1	226065681	226732263	chr1:226065681..226071178-chr1:226728899..226732263,2	200	.	226065681	226732263	0	2	5497,3364,	0,663218,
chr1	226065681	226493104	chr1:226065681..226071178-chr1:226486980..226493104,2	200	.	226065681	226493104	0	2	5497,6124,	0,421299,
chr1	226074959	226617385	chr1:226074959..226080065-chr1:226615734..226617385,2	200	.	226074959	226617385	0	2	5106,1651,	0,540775,
chr1	226103996	227562875	chr1:226103996..226113274-chr1:227557478..227562875,2	200	.	226103996	227562875	0	2	9278,5397,	0,1453482,
chr1	226103996	226808272	chr1:226103996..226113274-chr1:226794950..226808272,2	200	.	226103996	226808272	0	2	9278,13322,	0,690954,
chr1	226103996	226716575	chr1:226103996..226113274-chr1:226713602..226716575,2	200	.	226103996	226716575	0	2	9278,2973,	0,609606,
chr1	226103996	226499407	chr1:226103996..226113274-chr1:226495109..226499407,2	200	.	226103996	226499407	0	2	9278,4298,	0,391113,
chr1	226103996	226493104	chr1:226103996..226113274-chr1:226486980..226493104,2	200	.	226103996	226493104	0	2	9278,6124,	0,382984,
chr1	226123664	227383114	chr1:226123664..226134777-chr1:227369210..227383114,2	200	.	226123664	227383114	0	2	11113,13904,	0,1245546,
chr1	226123664	226613026	chr1:226123664..226134777-chr1:226609623..226613026,2	200	.	226123664	226613026	0	2	11113,3403,	0,485959,
chr1	226136217	226499407	chr1:226136217..226137616-chr1:226495109..226499407,2	200	.	226136217	226499407	0	2	1399,4298,	0,358892,
chr1	226185369	226597222	chr1:226185369..226188323-chr1:226591460..226597222,2	200	.	226185369	226597222	0	2	2954,5762,	0,406091,
chr1	226189825	226590942	chr1:226189825..226192057-chr1:226587192..226590942,2	200	.	226189825	226590942	0	2	2232,3750,	0,397367,
chr1	226228063	226499407	chr1:226228063..226232118-chr1:226495109..226499407,2	200	.	226228063	226499407	0	2	4055,4298,	0,267046,
chr1	226248584	226750331	chr1:226248584..226251748-chr1:226739973..226750331,2	200	.	226248584	226750331	0	2	3164,10358,	0,491389,
chr1	226297034	226875146	chr1:226297034..226301272-chr1:226864564..226875146,2	200	.	226297034	226875146	0	2	4238,10582,	0,567530,
chr1	226302336	228278948	chr1:226302336..226317768-chr1:228268633..228278948,2	200	.	226302336	228278948	0	2	15432,10315,	0,1966297,
chr1	226302336	226597222	chr1:226302336..226317768-chr1:226591460..226597222,3	200	.	226302336	226597222	0	2	15432,5762,	0,289124,
chr1	226302336	226499407	chr1:226302336..226317768-chr1:226495109..226499407,8	200	.	226302336	226499407	0	2	15432,4298,	0,192773,
chr1	226320529	228278948	chr1:226320529..226323443-chr1:228268633..228278948,2	200	.	226320529	228278948	0	2	2914,10315,	0,1948104,
chr1	226320529	227925576	chr1:226320529..226323443-chr1:227911609..227925576,2	200	.	226320529	227925576	0	2	2914,13967,	0,1591080,
chr1	226320529	227752495	chr1:226320529..226323443-chr1:227743162..227752495,2	200	.	226320529	227752495	0	2	2914,9333,	0,1422633,
chr1	226320529	226597222	chr1:226320529..226323443-chr1:226591460..226597222,2	200	.	226320529	226597222	0	2	2914,5762,	0,270931,
chr1	226320529	226499407	chr1:226320529..226323443-chr1:226495109..226499407,6	200	.	226320529	226499407	0	2	2914,4298,	0,174580,
chr1	226337304	226597222	chr1:226337304..226341752-chr1:226591460..226597222,2	200	.	226337304	226597222	0	2	4448,5762,	0,254156,
chr1	226373580	228364501	chr1:226373580..226375274-chr1:228327446..228364501,2	200	.	226373580	228364501	0	2	1694,37055,	0,1953866,
chr1	226373580	226972749	chr1:226373580..226375274-chr1:226965228..226972749,2	200	.	226373580	226972749	0	2	1694,7521,	0,591648,
chr1	226373580	226875146	chr1:226373580..226375274-chr1:226864564..226875146,2	200	.	226373580	226875146	0	2	1694,10582,	0,490984,
chr1	226373580	226808272	chr1:226373580..226375274-chr1:226794950..226808272,2	200	.	226373580	226808272	0	2	1694,13322,	0,421370,
chr1	226373580	226789063	chr1:226373580..226375274-chr1:226782692..226789063,2	200	.	226373580	226789063	0	2	1694,6371,	0,409112,
chr1	226373580	226590942	chr1:226373580..226375274-chr1:226587192..226590942,2	200	.	226373580	226590942	0	2	1694,3750,	0,213612,
chr1	226373580	226580100	chr1:226373580..226375274-chr1:226571814..226580100,4	200	.	226373580	226580100	0	2	1694,8286,	0,198234,
chr1	226397069	226597222	chr1:226397069..226399810-chr1:226591460..226597222,2	200	.	226397069	226597222	0	2	2741,5762,	0,194391,
chr1	226409507	227831235	chr1:226409507..226412403-chr1:227824284..227831235,2	200	.	226409507	227831235	0	2	2896,6951,	0,1414777,
chr1	226409507	226808272	chr1:226409507..226412403-chr1:226794950..226808272,3	200	.	226409507	226808272	0	2	2896,13322,	0,385443,
chr1	226409507	226721967	chr1:226409507..226412403-chr1:226718467..226721967,2	200	.	226409507	226721967	0	2	2896,3500,	0,308960,
chr1	226449952	228364501	chr1:226449952..226451855-chr1:228327446..228364501,3	200	.	226449952	228364501	0	2	1903,37055,	0,1877494,
chr1	226468919	227925576	chr1:226468919..226470472-chr1:227911609..227925576,2	200	.	226468919	227925576	0	2	1553,13967,	0,1442690,
chr1	226486980	226499407	chr1:226486980..226493104-chr1:226495109..226499407,9	200	.	226486980	226499407	0	2	6124,4298,	0,8129,
chr1	233080992	234883582	chr1:233080992..233084018-chr1:234879569..234883582,2	200	.	233080992	234883582	0	2	3026,4013,	0,1798577,
chr1	233743959	235065649	chr1:233743959..233754407-chr1:235052279..235065649,2	200	.	233743959	235065649	0	2	10448,13370,	0,1308320,
chr1	234460019	235493575	chr1:234460019..234464442-chr1:235489675..235493575,2	200	.	234460019	235493575	0	2	4423,3900,	0,1029656,
chr1	234507404	235109915	chr1:234507404..234510416-chr1:235104039..235109915,2	200	.	234507404	235109915	0	2	3012,5876,	0,596635,
chr1	234597290	236047357	chr1:234597290..234599107-chr1:236041407..236047357,2	200	.	234597290	236047357	0	2	1817,5950,	0,1444117,
chr1	234608240	235917470	chr1:234608240..234616000-chr1:235907020..235917470,3	200	.	234608240	235917470	0	2	7760,10450,	0,1298780,
chr1	234608240	235568901	chr1:234608240..234616000-chr1:235561523..235568901,3	200	.	234608240	235568901	0	2	7760,7378,	0,953283,
chr1	234608240	235395386	chr1:234608240..234616000-chr1:235392406..235395386,2	200	.	234608240	235395386	0	2	7760,2980,	0,784166,
chr1	234608240	235277814	chr1:234608240..234616000-chr1:235275993..235277814,2	200	.	234608240	235277814	0	2	7760,1821,	0,667753,
chr1	234608240	235249494	chr1:234608240..234616000-chr1:235245747..235249494,3	200	.	234608240	235249494	0	2	7760,3747,	0,637507,
chr1	234608240	235149458	chr1:234608240..234616000-chr1:235143305..235149458,4	200	.	234608240	235149458	0	2	7760,6153,	0,535065,
chr1	234608240	235124137	chr1:234608240..234616000-chr1:235120444..235124137,4	200	.	234608240	235124137	0	2	7760,3693,	0,512204,
chr1	234608240	235109915	chr1:234608240..234616000-chr1:235104039..235109915,6	200	.	234608240	235109915	0	2	7760,5876,	0,495799,
chr1	234608240	235102041	chr1:234608240..234616000-chr1:235092063..235102041,2	200	.	234608240	235102041	0	2	7760,9978,	0,483823,
chr1	234608240	235080998	chr1:234608240..234616000-chr1:235075689..235080998,3	200	.	234608240	235080998	0	2	7760,5309,	0,467449,
chr1	234608240	235065649	chr1:234608240..234616000-chr1:235052279..235065649,3	200	.	234608240	235065649	0	2	7760,13370,	0,444039,
chr1	234608240	235046976	chr1:234608240..234616000-chr1:235042060..235046976,2	200	.	234608240	235046976	0	2	7760,4916,	0,433820,
chr1	234608240	235036042	chr1:234608240..234616000-chr1:235033602..235036042,2	200	.	234608240	235036042	0	2	7760,2440,	0,425362,
chr1	234608240	235030234	chr1:234608240..234616000-chr1:235028725..235030234,2	200	.	234608240	235030234	0	2	7760,1509,	0,420485,
chr1	234608240	235000641	chr1:234608240..234616000-chr1:234996921..235000641,3	200	.	234608240	235000641	0	2	7760,3720,	0,388681,
chr1	234608240	234963736	chr1:234608240..234616000-chr1:234961516..234963736,2	200	.	234608240	234963736	0	2	7760,2220,	0,353276,
chr1	234608240	234919924	chr1:234608240..234616000-chr1:234907048..234919924,3	200	.	234608240	234919924	0	2	7760,12876,	0,298808,
chr1	234664285	235390984	chr1:234664285..234673559-chr1:235386602..235390984,2	200	.	234664285	235390984	0	2	9274,4382,	0,722317,
chr1	234664285	235249494	chr1:234664285..234673559-chr1:235245747..235249494,3	200	.	234664285	235249494	0	2	9274,3747,	0,581462,
chr1	234664285	235149458	chr1:234664285..234673559-chr1:235143305..235149458,3	200	.	234664285	235149458	0	2	9274,6153,	0,479020,
chr1	234664285	235124137	chr1:234664285..234673559-chr1:235120444..235124137,2	200	.	234664285	235124137	0	2	9274,3693,	0,456159,
chr1	234664285	235117360	chr1:234664285..234673559-chr1:235115575..235117360,3	200	.	234664285	235117360	0	2	9274,1785,	0,451290,
chr1	234664285	235102041	chr1:234664285..234673559-chr1:235092063..235102041,4	200	.	234664285	235102041	0	2	9274,9978,	0,427778,
chr1	234664285	235080998	chr1:234664285..234673559-chr1:235075689..235080998,3	200	.	234664285	235080998	0	2	9274,5309,	0,411404,
chr1	234664285	235014079	chr1:234664285..234673559-chr1:235009756..235014079,3	200	.	234664285	235014079	0	2	9274,4323,	0,345471,
chr1	234664285	234919924	chr1:234664285..234673559-chr1:234907048..234919924,7	200	.	234664285	234919924	0	2	9274,12876,	0,242763,
chr1	234664285	234883582	chr1:234664285..234673559-chr1:234879569..234883582,2	200	.	234664285	234883582	0	2	9274,4013,	0,215284,
chr1	234674386	235669676	chr1:234674386..234680552-chr1:235660365..235669676,3	200	.	234674386	235669676	0	2	6166,9311,	0,985979,
chr1	234713425	235493575	chr1:234713425..234716070-chr1:235489675..235493575,2	200	.	234713425	235493575	0	2	2645,3900,	0,776250,
chr1	234742408	236315584	chr1:234742408..234750667-chr1:236309220..236315584,2	200	.	234742408	236315584	0	2	8259,6364,	0,1566812,
chr1	234742408	236035546	chr1:234742408..234750667-chr1:236026642..236035546,3	200	.	234742408	236035546	0	2	8259,8904,	0,1284234,
chr1	234742408	235669676	chr1:234742408..234750667-chr1:235660365..235669676,3	200	.	234742408	235669676	0	2	8259,9311,	0,917957,
chr1	234742408	235493575	chr1:234742408..234750667-chr1:235489675..235493575,4	200	.	234742408	235493575	0	2	8259,3900,	0,747267,
chr1	234742408	235305003	chr1:234742408..234750667-chr1:235302491..235305003,3	200	.	234742408	235305003	0	2	8259,2512,	0,560083,
chr1	234742408	235269768	chr1:234742408..234750667-chr1:235267026..235269768,7	200	.	234742408	235269768	0	2	8259,2742,	0,524618,
chr1	234742408	235255644	chr1:234742408..234750667-chr1:235253252..235255644,5	200	.	234742408	235255644	0	2	8259,2392,	0,510844,
chr1	234742408	235249494	chr1:234742408..234750667-chr1:235245747..235249494,9	200	.	234742408	235249494	0	2	8259,3747,	0,503339,
chr1	234742408	235164857	chr1:234742408..234750667-chr1:235162964..235164857,3	200	.	234742408	235164857	0	2	8259,1893,	0,420556,
chr1	234742408	235161104	chr1:234742408..234750667-chr1:235156363..235161104,6	200	.	234742408	235161104	0	2	8259,4741,	0,413955,
chr1	234742408	235155242	chr1:234742408..234750667-chr1:235153402..235155242,5	200	.	234742408	235155242	0	2	8259,1840,	0,410994,
chr1	234742408	235149458	chr1:234742408..234750667-chr1:235143305..235149458,5	200	.	234742408	235149458	0	2	8259,6153,	0,400897,
chr1	234742408	235134692	chr1:234742408..234750667-chr1:235132542..235134692,3	200	.	234742408	235134692	0	2	8259,2150,	0,390134,
chr1	234742408	235124137	chr1:234742408..234750667-chr1:235120444..235124137,4	200	.	234742408	235124137	0	2	8259,3693,	0,378036,
chr1	234742408	235117360	chr1:234742408..234750667-chr1:235115575..235117360,6	200	.	234742408	235117360	0	2	8259,1785,	0,373167,
chr1	234742408	235109915	chr1:234742408..234750667-chr1:235104039..235109915,24	200	.	234742408	235109915	0	2	8259,5876,	0,361631,
chr1	234742408	235102041	chr1:234742408..234750667-chr1:235092063..235102041,19	200	.	234742408	235102041	0	2	8259,9978,	0,349655,
chr1	234742408	235080998	chr1:234742408..234750667-chr1:235075689..235080998,4	200	.	234742408	235080998	0	2	8259,5309,	0,333281,
chr1	234742408	235069122	chr1:234742408..234750667-chr1:235067657..235069122,5	200	.	234742408	235069122	0	2	8259,1465,	0,325249,
chr1	234742408	235065649	chr1:234742408..234750667-chr1:235052279..235065649,18	200	.	234742408	235065649	0	2	8259,13370,	0,309871,
chr1	234742408	235046976	chr1:234742408..234750667-chr1:235042060..235046976,5	200	.	234742408	235046976	0	2	8259,4916,	0,299652,
chr1	234742408	235040571	chr1:234742408..234750667-chr1:235038208..235040571,3	200	.	234742408	235040571	0	2	8259,2363,	0,295800,
chr1	234742408	235036042	chr1:234742408..234750667-chr1:235033602..235036042,5	200	.	234742408	235036042	0	2	8259,2440,	0,291194,
chr1	234742408	235030234	chr1:234742408..234750667-chr1:235028725..235030234,3	200	.	234742408	235030234	0	2	8259,1509,	0,286317,
chr1	234742408	235014079	chr1:234742408..234750667-chr1:235009756..235014079,2	200	.	234742408	235014079	0	2	8259,4323,	0,267348,
chr1	234742408	235007849	chr1:234742408..234750667-chr1:235004472..235007849,7	200	.	234742408	235007849	0	2	8259,3377,	0,262064,
chr1	234742408	235000641	chr1:234742408..234750667-chr1:234996921..235000641,8	200	.	234742408	235000641	0	2	8259,3720,	0,254513,
chr1	234742408	234993232	chr1:234742408..234750667-chr1:234991764..234993232,2	200	.	234742408	234993232	0	2	8259,1468,	0,249356,
chr1	234742408	234989315	chr1:234742408..234750667-chr1:234987293..234989315,3	200	.	234742408	234989315	0	2	8259,2022,	0,244885,
chr1	234742408	234979464	chr1:234742408..234750667-chr1:234973674..234979464,3	200	.	234742408	234979464	0	2	8259,5790,	0,231266,
chr1	234742408	234963736	chr1:234742408..234750667-chr1:234961516..234963736,3	200	.	234742408	234963736	0	2	8259,2220,	0,219108,
chr1	234742408	234960060	chr1:234742408..234750667-chr1:234955899..234960060,4	200	.	234742408	234960060	0	2	8259,4161,	0,213491,
chr1	234742408	234948072	chr1:234742408..234750667-chr1:234946151..234948072,2	200	.	234742408	234948072	0	2	8259,1921,	0,203743,
chr1	234742408	234919924	chr1:234742408..234750667-chr1:234907048..234919924,7	200	.	234742408	234919924	0	2	8259,12876,	0,164640,
chr1	234742408	234893819	chr1:234742408..234750667-chr1:234891524..234893819,7	200	.	234742408	234893819	0	2	8259,2295,	0,149116,
chr1	234742408	234883582	chr1:234742408..234750667-chr1:234879569..234883582,9	200	.	234742408	234883582	0	2	8259,4013,	0,137161,
chr1	234755314	236047357	chr1:234755314..234758773-chr1:236041407..236047357,2	200	.	234755314	236047357	0	2	3459,5950,	0,1286093,
chr1	234755314	235493575	chr1:234755314..234758773-chr1:235489675..235493575,2	200	.	234755314	235493575	0	2	3459,3900,	0,734361,
chr1	234762617	235493575	chr1:234762617..234770524-chr1:235489675..235493575,2	200	.	234762617	235493575	0	2	7907,3900,	0,727058,
chr1	234762617	235425306	chr1:234762617..234770524-chr1:235421432..235425306,2	200	.	234762617	235425306	0	2	7907,3874,	0,658815,
chr1	234762617	235369692	chr1:234762617..234770524-chr1:235367587..235369692,3	200	.	234762617	235369692	0	2	7907,2105,	0,604970,
chr1	234762617	235333214	chr1:234762617..234770524-chr1:235330294..235333214,2	200	.	234762617	235333214	0	2	7907,2920,	0,567677,
chr1	234762617	235269768	chr1:234762617..234770524-chr1:235267026..235269768,2	200	.	234762617	235269768	0	2	7907,2742,	0,504409,
chr1	234762617	235255644	chr1:234762617..234770524-chr1:235253252..235255644,5	200	.	234762617	235255644	0	2	7907,2392,	0,490635,
chr1	234762617	235249494	chr1:234762617..234770524-chr1:235245747..235249494,3	200	.	234762617	235249494	0	2	7907,3747,	0,483130,
chr1	234762617	235164857	chr1:234762617..234770524-chr1:235162964..235164857,2	200	.	234762617	235164857	0	2	7907,1893,	0,400347,
chr1	234762617	235161104	chr1:234762617..234770524-chr1:235156363..235161104,3	200	.	234762617	235161104	0	2	7907,4741,	0,393746,
chr1	234762617	235155242	chr1:234762617..234770524-chr1:235153402..235155242,3	200	.	234762617	235155242	0	2	7907,1840,	0,390785,
chr1	234762617	235149458	chr1:234762617..234770524-chr1:235143305..235149458,2	200	.	234762617	235149458	0	2	7907,6153,	0,380688,
chr1	234762617	235124137	chr1:234762617..234770524-chr1:235120444..235124137,3	200	.	234762617	235124137	0	2	7907,3693,	0,357827,
chr1	234762617	235117360	chr1:234762617..234770524-chr1:235115575..235117360,3	200	.	234762617	235117360	0	2	7907,1785,	0,352958,
chr1	234762617	235109915	chr1:234762617..234770524-chr1:235104039..235109915,3	200	.	234762617	235109915	0	2	7907,5876,	0,341422,
chr1	234762617	235102041	chr1:234762617..234770524-chr1:235092063..235102041,7	200	.	234762617	235102041	0	2	7907,9978,	0,329446,
chr1	234762617	235089505	chr1:234762617..234770524-chr1:235087839..235089505,2	200	.	234762617	235089505	0	2	7907,1666,	0,325222,
chr1	234762617	235083784	chr1:234762617..234770524-chr1:235081906..235083784,2	200	.	234762617	235083784	0	2	7907,1878,	0,319289,
chr1	234762617	235080998	chr1:234762617..234770524-chr1:235075689..235080998,2	200	.	234762617	235080998	0	2	7907,5309,	0,313072,
chr1	234762617	235069122	chr1:234762617..234770524-chr1:235067657..235069122,3	200	.	234762617	235069122	0	2	7907,1465,	0,305040,
chr1	234762617	235065649	chr1:234762617..234770524-chr1:235052279..235065649,8	200	.	234762617	235065649	0	2	7907,13370,	0,289662,
chr1	234762617	235046976	chr1:234762617..234770524-chr1:235042060..235046976,6	200	.	234762617	235046976	0	2	7907,4916,	0,279443,
chr1	234762617	235014079	chr1:234762617..234770524-chr1:235009756..235014079,3	200	.	234762617	235014079	0	2	7907,4323,	0,247139,
chr1	234762617	235000641	chr1:234762617..234770524-chr1:234996921..235000641,3	200	.	234762617	235000641	0	2	7907,3720,	0,234304,
chr1	234762617	234979464	chr1:234762617..234770524-chr1:234973674..234979464,2	200	.	234762617	234979464	0	2	7907,5790,	0,211057,
chr1	234762617	234966974	chr1:234762617..234770524-chr1:234964303..234966974,3	200	.	234762617	234966974	0	2	7907,2671,	0,201686,
chr1	234762617	234963736	chr1:234762617..234770524-chr1:234961516..234963736,2	200	.	234762617	234963736	0	2	7907,2220,	0,198899,
chr1	234762617	234883582	chr1:234762617..234770524-chr1:234879569..234883582,5	200	.	234762617	234883582	0	2	7907,4013,	0,116952,
chr1	234773894	235669676	chr1:234773894..234781365-chr1:235660365..235669676,2	200	.	234773894	235669676	0	2	7471,9311,	0,886471,
chr1	234814729	235669676	chr1:234814729..234820756-chr1:235660365..235669676,2	200	.	234814729	235669676	0	2	6027,9311,	0,845636,
chr1	234853620	235932159	chr1:234853620..234863569-chr1:235918465..235932159,2	200	.	234853620	235932159	0	2	9949,13694,	0,1064845,
chr1	234853620	235608861	chr1:234853620..234863569-chr1:235603770..235608861,2	200	.	234853620	235608861	0	2	9949,5091,	0,750150,
chr1	234853620	235326067	chr1:234853620..234863569-chr1:235323517..235326067,2	200	.	234853620	235326067	0	2	9949,2550,	0,469897,
chr1	234853620	235321505	chr1:234853620..234863569-chr1:235317829..235321505,2	200	.	234853620	235321505	0	2	9949,3676,	0,464209,
chr1	234853620	235269768	chr1:234853620..234863569-chr1:235267026..235269768,4	200	.	234853620	235269768	0	2	9949,2742,	0,413406,
chr1	234853620	235255644	chr1:234853620..234863569-chr1:235253252..235255644,6	200	.	234853620	235255644	0	2	9949,2392,	0,399632,
chr1	234853620	235249494	chr1:234853620..234863569-chr1:235245747..235249494,6	200	.	234853620	235249494	0	2	9949,3747,	0,392127,
chr1	234853620	235161104	chr1:234853620..234863569-chr1:235156363..235161104,4	200	.	234853620	235161104	0	2	9949,4741,	0,302743,
chr1	234853620	235155242	chr1:234853620..234863569-chr1:235153402..235155242,2	200	.	234853620	235155242	0	2	9949,1840,	0,299782,
chr1	234853620	235149458	chr1:234853620..234863569-chr1:235143305..235149458,5	200	.	234853620	235149458	0	2	9949,6153,	0,289685,
chr1	234853620	235124137	chr1:234853620..234863569-chr1:235120444..235124137,8	200	.	234853620	235124137	0	2	9949,3693,	0,266824,
chr1	234853620	235117360	chr1:234853620..234863569-chr1:235115575..235117360,3	200	.	234853620	235117360	0	2	9949,1785,	0,261955,
chr1	234853620	235109915	chr1:234853620..234863569-chr1:235104039..235109915,8	200	.	234853620	235109915	0	2	9949,5876,	0,250419,
chr1	234853620	235102041	chr1:234853620..234863569-chr1:235092063..235102041,12	200	.	234853620	235102041	0	2	9949,9978,	0,238443,
chr1	234853620	235089505	chr1:234853620..234863569-chr1:235087839..235089505,2	200	.	234853620	235089505	0	2	9949,1666,	0,234219,
chr1	234853620	235083784	chr1:234853620..234863569-chr1:235081906..235083784,3	200	.	234853620	235083784	0	2	9949,1878,	0,228286,
chr1	234853620	235080998	chr1:234853620..234863569-chr1:235075689..235080998,3	200	.	234853620	235080998	0	2	9949,5309,	0,222069,
chr1	234853620	235069122	chr1:234853620..234863569-chr1:235067657..235069122,6	200	.	234853620	235069122	0	2	9949,1465,	0,214037,
chr1	234853620	235065649	chr1:234853620..234863569-chr1:235052279..235065649,14	200	.	234853620	235065649	0	2	9949,13370,	0,198659,
chr1	234853620	235040571	chr1:234853620..234863569-chr1:235038208..235040571,4	200	.	234853620	235040571	0	2	9949,2363,	0,184588,
chr1	234853620	235036042	chr1:234853620..234863569-chr1:235033602..235036042,4	200	.	234853620	235036042	0	2	9949,2440,	0,179982,
chr1	234853620	235014079	chr1:234853620..234863569-chr1:235009756..235014079,5	200	.	234853620	235014079	0	2	9949,4323,	0,156136,
chr1	234853620	235007849	chr1:234853620..234863569-chr1:235004472..235007849,5	200	.	234853620	235007849	0	2	9949,3377,	0,150852,
chr1	234853620	234979464	chr1:234853620..234863569-chr1:234973674..234979464,5	200	.	234853620	234979464	0	2	9949,5790,	0,120054,
chr1	234853620	234919924	chr1:234853620..234863569-chr1:234907048..234919924,11	200	.	234853620	234919924	0	2	9949,12876,	0,53428,
chr1	234853620	234896910	chr1:234853620..234863569-chr1:234894989..234896910,6	200	.	234853620	234896910	0	2	9949,1921,	0,41369,
chr1	234853620	234893819	chr1:234853620..234863569-chr1:234891524..234893819,8	200	.	234853620	234893819	0	2	9949,2295,	0,37904,
chr1	234853620	234888330	chr1:234853620..234863569-chr1:234886721..234888330,5	200	.	234853620	234888330	0	2	9949,1609,	0,33101,
chr1	234868187	235669676	chr1:234868187..234869869-chr1:235660365..235669676,3	200	.	234868187	235669676	0	2	1682,9311,	0,792178,
chr1	564335	1298239	chr1:564335..569140-chr1:1275129..1298239,2	200	.	564335	1298239	0	2	4805,23110,	0,710794,
chr1	813696	1248456	chr1:813696..815791-chr1:1236742..1248456,2	200	.	813696	1248456	0	2	2095,11714,	0,423046,
chr1	813696	1072937	chr1:813696..815791-chr1:1067033..1072937,3	200	.	813696	1072937	0	2	2095,5904,	0,253337,
chr1	829454	1122009	chr1:829454..830811-chr1:1117340..1122009,2	200	.	829454	1122009	0	2	1357,4669,	0,287886,
chr1	838104	1357363	chr1:838104..848999-chr1:1352382..1357363,2	200	.	838104	1357363	0	2	10895,4981,	0,514278,
chr1	838104	1298239	chr1:838104..848999-chr1:1275129..1298239,3	200	.	838104	1298239	0	2	10895,23110,	0,437025,
chr1	838104	1273515	chr1:838104..848999-chr1:1259028..1273515,7	200	.	838104	1273515	0	2	10895,14487,	0,420924,
chr1	838104	1248456	chr1:838104..848999-chr1:1236742..1248456,5	200	.	838104	1248456	0	2	10895,11714,	0,398638,
chr1	838104	1187103	chr1:838104..848999-chr1:1170951..1187103,3	200	.	838104	1187103	0	2	10895,16152,	0,332847,
chr1	838104	1144972	chr1:838104..848999-chr1:1131993..1144972,5	200	.	838104	1144972	0	2	10895,12979,	0,293889,
chr1	838104	1122009	chr1:838104..848999-chr1:1117340..1122009,2	200	.	838104	1122009	0	2	10895,4669,	0,279236,
chr1	838104	1107697	chr1:838104..848999-chr1:1095431..1107697,2	200	.	838104	1107697	0	2	10895,12266,	0,257327,
chr1	850401	1298239	chr1:850401..862138-chr1:1275129..1298239,5	200	.	850401	1298239	0	2	11737,23110,	0,424728,
chr1	850401	1273515	chr1:850401..862138-chr1:1259028..1273515,3	200	.	850401	1273515	0	2	11737,14487,	0,408627,
chr1	850401	1248456	chr1:850401..862138-chr1:1236742..1248456,3	200	.	850401	1248456	0	2	11737,11714,	0,386341,
chr1	850401	1236101	chr1:850401..862138-chr1:1219028..1236101,4	200	.	850401	1236101	0	2	11737,17073,	0,368627,
chr1	850401	1210739	chr1:850401..862138-chr1:1208232..1210739,2	200	.	850401	1210739	0	2	11737,2507,	0,357831,
chr1	850401	1187103	chr1:850401..862138-chr1:1170951..1187103,3	200	.	850401	1187103	0	2	11737,16152,	0,320550,
chr1	850401	1144972	chr1:850401..862138-chr1:1131993..1144972,3	200	.	850401	1144972	0	2	11737,12979,	0,281592,
chr1	850401	1116159	chr1:850401..862138-chr1:1110920..1116159,3	200	.	850401	1116159	0	2	11737,5239,	0,260519,
chr1	850401	1107697	chr1:850401..862138-chr1:1095431..1107697,5	200	.	850401	1107697	0	2	11737,12266,	0,245030,
chr1	863565	1298239	chr1:863565..871863-chr1:1275129..1298239,2	200	.	863565	1298239	0	2	8298,23110,	0,411564,
chr1	863565	1248456	chr1:863565..871863-chr1:1236742..1248456,2	200	.	863565	1248456	0	2	8298,11714,	0,373177,
chr1	863565	1236101	chr1:863565..871863-chr1:1219028..1236101,2	200	.	863565	1236101	0	2	8298,17073,	0,355463,
chr1	863565	1187103	chr1:863565..871863-chr1:1170951..1187103,4	200	.	863565	1187103	0	2	8298,16152,	0,307386,
chr1	863565	1107697	chr1:863565..871863-chr1:1095431..1107697,3	200	.	863565	1107697	0	2	8298,12266,	0,231866,
chr1	875764	1298239	chr1:875764..878458-chr1:1275129..1298239,2	200	.	875764	1298239	0	2	2694,23110,	0,399365,
chr1	875764	1273515	chr1:875764..878458-chr1:1259028..1273515,2	200	.	875764	1273515	0	2	2694,14487,	0,383264,
chr1	875764	1248456	chr1:875764..878458-chr1:1236742..1248456,2	200	.	875764	1248456	0	2	2694,11714,	0,360978,
chr1	875764	1187103	chr1:875764..878458-chr1:1170951..1187103,2	200	.	875764	1187103	0	2	2694,16152,	0,295187,
chr1	875764	1144972	chr1:875764..878458-chr1:1131993..1144972,2	200	.	875764	1144972	0	2	2694,12979,	0,256229,
chr1	879175	1862644	chr1:879175..881006-chr1:1845277..1862644,2	200	.	879175	1862644	0	2	1831,17367,	0,966102,
chr1	882387	1374167	chr1:882387..890954-chr1:1365343..1374167,3	200	.	882387	1374167	0	2	8567,8824,	0,482956,
chr1	882387	1298239	chr1:882387..890954-chr1:1275129..1298239,5	200	.	882387	1298239	0	2	8567,23110,	0,392742,
chr1	882387	1273515	chr1:882387..890954-chr1:1259028..1273515,2	200	.	882387	1273515	0	2	8567,14487,	0,376641,
chr1	882387	1257673	chr1:882387..890954-chr1:1253988..1257673,2	200	.	882387	1257673	0	2	8567,3685,	0,371601,
chr1	882387	1207304	chr1:882387..890954-chr1:1205679..1207304,2	200	.	882387	1207304	0	2	8567,1625,	0,323292,
chr1	882387	1187103	chr1:882387..890954-chr1:1170951..1187103,2	200	.	882387	1187103	0	2	8567,16152,	0,288564,
chr1	882387	1168929	chr1:882387..890954-chr1:1165102..1168929,2	200	.	882387	1168929	0	2	8567,3827,	0,282715,
chr1	882387	1110096	chr1:882387..890954-chr1:1108302..1110096,2	200	.	882387	1110096	0	2	8567,1794,	0,225915,
chr1	882387	1107697	chr1:882387..890954-chr1:1095431..1107697,5	200	.	882387	1107697	0	2	8567,12266,	0,213044,
chr1	892162	1965378	chr1:892162..919891-chr1:1949553..1965378,3	200	.	892162	1965378	0	2	27729,15825,	0,1057391,
chr1	892162	1862644	chr1:892162..919891-chr1:1845277..1862644,2	200	.	892162	1862644	0	2	27729,17367,	0,953115,
chr1	892162	1568359	chr1:892162..919891-chr1:1566284..1568359,3	200	.	892162	1568359	0	2	27729,2075,	0,674122,
chr1	892162	1503747	chr1:892162..919891-chr1:1502184..1503747,3	200	.	892162	1503747	0	2	27729,1563,	0,610022,
chr1	892162	1472075	chr1:892162..919891-chr1:1467268..1472075,2	200	.	892162	1472075	0	2	27729,4807,	0,575106,
chr1	892162	1450388	chr1:892162..919891-chr1:1446245..1450388,2	200	.	892162	1450388	0	2	27729,4143,	0,554083,
chr1	892162	1399537	chr1:892162..919891-chr1:1395515..1399537,2	200	.	892162	1399537	0	2	27729,4022,	0,503353,
chr1	892162	1374167	chr1:892162..919891-chr1:1365343..1374167,3	200	.	892162	1374167	0	2	27729,8824,	0,473181,
chr1	892162	1344217	chr1:892162..919891-chr1:1341680..1344217,2	200	.	892162	1344217	0	2	27729,2537,	0,449518,
chr1	892162	1337197	chr1:892162..919891-chr1:1333195..1337197,2	200	.	892162	1337197	0	2	27729,4002,	0,441033,
chr1	892162	1313177	chr1:892162..919891-chr1:1308647..1313177,2	200	.	892162	1313177	0	2	27729,4530,	0,416485,
chr1	892162	1298239	chr1:892162..919891-chr1:1275129..1298239,2	200	.	892162	1298239	0	2	27729,23110,	0,382967,
chr1	892162	1273515	chr1:892162..919891-chr1:1259028..1273515,6	200	.	892162	1273515	0	2	27729,14487,	0,366866,
chr1	892162	1248456	chr1:892162..919891-chr1:1236742..1248456,5	200	.	892162	1248456	0	2	27729,11714,	0,344580,
chr1	892162	1236101	chr1:892162..919891-chr1:1219028..1236101,10	200	.	892162	1236101	0	2	27729,17073,	0,326866,
chr1	892162	1210739	chr1:892162..919891-chr1:1208232..1210739,2	200	.	892162	1210739	0	2	27729,2507,	0,316070,
chr1	892162	1207304	chr1:892162..919891-chr1:1205679..1207304,3	200	.	892162	1207304	0	2	27729,1625,	0,313517,
chr1	892162	1192619	chr1:892162..919891-chr1:1187616..1192619,9	200	.	892162	1192619	0	2	27729,5003,	0,295454,
chr1	892162	1187103	chr1:892162..919891-chr1:1170951..1187103,11	200	.	892162	1187103	0	2	27729,16152,	0,278789,
chr1	892162	1168929	chr1:892162..919891-chr1:1165102..1168929,12	200	.	892162	1168929	0	2	27729,3827,	0,272940,
chr1	892162	1154522	chr1:892162..919891-chr1:1145941..1154522,2	200	.	892162	1154522	0	2	27729,8581,	0,253779,
chr1	892162	1144972	chr1:892162..919891-chr1:1131993..1144972,6	200	.	892162	1144972	0	2	27729,12979,	0,239831,
chr1	892162	1122009	chr1:892162..919891-chr1:1117340..1122009,6	200	.	892162	1122009	0	2	27729,4669,	0,225178,
chr1	892162	1116159	chr1:892162..919891-chr1:1110920..1116159,4	200	.	892162	1116159	0	2	27729,5239,	0,218758,
chr1	892162	1110096	chr1:892162..919891-chr1:1108302..1110096,2	200	.	892162	1110096	0	2	27729,1794,	0,216140,
chr1	892162	1107697	chr1:892162..919891-chr1:1095431..1107697,7	200	.	892162	1107697	0	2	27729,12266,	0,203269,
chr1	892162	1094481	chr1:892162..919891-chr1:1089977..1094481,4	200	.	892162	1094481	0	2	27729,4504,	0,197815,
chr1	892162	1087396	chr1:892162..919891-chr1:1084660..1087396,8	200	.	892162	1087396	0	2	27729,2736,	0,192498,
chr1	892162	1072937	chr1:892162..919891-chr1:1067033..1072937,5	200	.	892162	1072937	0	2	27729,5904,	0,174871,
chr1	930505	1298239	chr1:930505..937557-chr1:1275129..1298239,2	200	.	930505	1298239	0	2	7052,23110,	0,344624,
chr1	930505	1273515	chr1:930505..937557-chr1:1259028..1273515,3	200	.	930505	1273515	0	2	7052,14487,	0,328523,
chr1	930505	1248456	chr1:930505..937557-chr1:1236742..1248456,2	200	.	930505	1248456	0	2	7052,11714,	0,306237,
chr1	930505	1236101	chr1:930505..937557-chr1:1219028..1236101,3	200	.	930505	1236101	0	2	7052,17073,	0,288523,
chr1	930505	1218195	chr1:930505..937557-chr1:1215794..1218195,2	200	.	930505	1218195	0	2	7052,2401,	0,285289,
chr1	930505	1192619	chr1:930505..937557-chr1:1187616..1192619,2	200	.	930505	1192619	0	2	7052,5003,	0,257111,
chr1	930505	1144972	chr1:930505..937557-chr1:1131993..1144972,3	200	.	930505	1144972	0	2	7052,12979,	0,201488,
chr1	939218	1965378	chr1:939218..942388-chr1:1949553..1965378,2	200	.	939218	1965378	0	2	3170,15825,	0,1010335,
chr1	939218	1168929	chr1:939218..942388-chr1:1165102..1168929,2	200	.	939218	1168929	0	2	3170,3827,	0,225884,
chr1	939218	1154522	chr1:939218..942388-chr1:1145941..1154522,2	200	.	939218	1154522	0	2	3170,8581,	0,206723,
chr1	948359	1248456	chr1:948359..949882-chr1:1236742..1248456,2	200	.	948359	1248456	0	2	1523,11714,	0,288383,
chr1	954434	1374167	chr1:954434..957657-chr1:1365343..1374167,2	200	.	954434	1374167	0	2	3223,8824,	0,410909,
chr1	954434	1364459	chr1:954434..957657-chr1:1360796..1364459,2	200	.	954434	1364459	0	2	3223,3663,	0,406362,
chr1	954434	1298239	chr1:954434..957657-chr1:1275129..1298239,3	200	.	954434	1298239	0	2	3223,23110,	0,320695,
chr1	954434	1257673	chr1:954434..957657-chr1:1253988..1257673,2	200	.	954434	1257673	0	2	3223,3685,	0,299554,
chr1	954434	1248456	chr1:954434..957657-chr1:1236742..1248456,2	200	.	954434	1248456	0	2	3223,11714,	0,282308,
chr1	954434	1207304	chr1:954434..957657-chr1:1205679..1207304,2	200	.	954434	1207304	0	2	3223,1625,	0,251245,
chr1	954434	1187103	chr1:954434..957657-chr1:1170951..1187103,2	200	.	954434	1187103	0	2	3223,16152,	0,216517,
chr1	954434	1168929	chr1:954434..957657-chr1:1165102..1168929,2	200	.	954434	1168929	0	2	3223,3827,	0,210668,
chr1	959012	1565261	chr1:959012..965353-chr1:1554162..1565261,2	200	.	959012	1565261	0	2	6341,11099,	0,595150,
chr1	959012	1374167	chr1:959012..965353-chr1:1365343..1374167,2	200	.	959012	1374167	0	2	6341,8824,	0,406331,
chr1	959012	1298239	chr1:959012..965353-chr1:1275129..1298239,2	200	.	959012	1298239	0	2	6341,23110,	0,316117,
chr1	959012	1273515	chr1:959012..965353-chr1:1259028..1273515,3	200	.	959012	1273515	0	2	6341,14487,	0,300016,
chr1	959012	1187103	chr1:959012..965353-chr1:1170951..1187103,3	200	.	959012	1187103	0	2	6341,16152,	0,211939,
chr1	959012	1154522	chr1:959012..965353-chr1:1145941..1154522,2	200	.	959012	1154522	0	2	6341,8581,	0,186929,
chr1	967176	1248456	chr1:967176..970027-chr1:1236742..1248456,2	200	.	967176	1248456	0	2	2851,11714,	0,269566,
chr1	967176	1210739	chr1:967176..970027-chr1:1208232..1210739,2	200	.	967176	1210739	0	2	2851,2507,	0,241056,
chr1	970530	1357363	chr1:970530..975227-chr1:1352382..1357363,2	200	.	970530	1357363	0	2	4697,4981,	0,381852,
chr1	970530	1273515	chr1:970530..975227-chr1:1259028..1273515,3	200	.	970530	1273515	0	2	4697,14487,	0,288498,
chr1	970530	1187103	chr1:970530..975227-chr1:1170951..1187103,4	200	.	970530	1187103	0	2	4697,16152,	0,200421,
chr1	970530	1168929	chr1:970530..975227-chr1:1165102..1168929,2	200	.	970530	1168929	0	2	4697,3827,	0,194572,
chr1	970530	1144972	chr1:970530..975227-chr1:1131993..1144972,4	200	.	970530	1144972	0	2	4697,12979,	0,161463,
chr1	977019	1298239	chr1:977019..979368-chr1:1275129..1298239,2	200	.	977019	1298239	0	2	2349,23110,	0,298110,
chr1	977019	1273515	chr1:977019..979368-chr1:1259028..1273515,2	200	.	977019	1273515	0	2	2349,14487,	0,282009,
chr1	977019	1187103	chr1:977019..979368-chr1:1170951..1187103,3	200	.	977019	1187103	0	2	2349,16152,	0,193932,
chr1	980430	1565261	chr1:980430..992460-chr1:1554162..1565261,2	200	.	980430	1565261	0	2	12030,11099,	0,573732,
chr1	980430	1313177	chr1:980430..992460-chr1:1308647..1313177,2	200	.	980430	1313177	0	2	12030,4530,	0,328217,
chr1	980430	1298239	chr1:980430..992460-chr1:1275129..1298239,2	200	.	980430	1298239	0	2	12030,23110,	0,294699,
chr1	980430	1248456	chr1:980430..992460-chr1:1236742..1248456,6	200	.	980430	1248456	0	2	12030,11714,	0,256312,
chr1	980430	1218195	chr1:980430..992460-chr1:1215794..1218195,3	200	.	980430	1218195	0	2	12030,2401,	0,235364,
chr1	980430	1210739	chr1:980430..992460-chr1:1208232..1210739,2	200	.	980430	1210739	0	2	12030,2507,	0,227802,
chr1	980430	1187103	chr1:980430..992460-chr1:1170951..1187103,5	200	.	980430	1187103	0	2	12030,16152,	0,190521,
chr1	980430	1154522	chr1:980430..992460-chr1:1145941..1154522,5	200	.	980430	1154522	0	2	12030,8581,	0,165511,
chr1	980430	1122009	chr1:980430..992460-chr1:1117340..1122009,5	200	.	980430	1122009	0	2	12030,4669,	0,136910,
chr1	980430	1107697	chr1:980430..992460-chr1:1095431..1107697,6	200	.	980430	1107697	0	2	12030,12266,	0,115001,
chr1	996883	1298239	chr1:996883..1000748-chr1:1275129..1298239,2	200	.	996883	1298239	0	2	3865,23110,	0,278246,
chr1	996883	1257673	chr1:996883..1000748-chr1:1253988..1257673,2	200	.	996883	1257673	0	2	3865,3685,	0,257105,
chr1	996883	1144972	chr1:996883..1000748-chr1:1131993..1144972,4	200	.	996883	1144972	0	2	3865,12979,	0,135110,
chr1	1001757	1377761	chr1:1001757..1028982-chr1:1374713..1377761,3	200	.	1001757	1377761	0	2	27225,3048,	0,372956,
chr1	1001757	1374167	chr1:1001757..1028982-chr1:1365343..1374167,3	200	.	1001757	1374167	0	2	27225,8824,	0,363586,
chr1	1001757	1337197	chr1:1001757..1028982-chr1:1333195..1337197,2	200	.	1001757	1337197	0	2	27225,4002,	0,331438,
chr1	1001757	1313177	chr1:1001757..1028982-chr1:1308647..1313177,2	200	.	1001757	1313177	0	2	27225,4530,	0,306890,
chr1	1001757	1298239	chr1:1001757..1028982-chr1:1275129..1298239,5	200	.	1001757	1298239	0	2	27225,23110,	0,273372,
chr1	1001757	1273515	chr1:1001757..1028982-chr1:1259028..1273515,6	200	.	1001757	1273515	0	2	27225,14487,	0,257271,
chr1	1001757	1257673	chr1:1001757..1028982-chr1:1253988..1257673,2	200	.	1001757	1257673	0	2	27225,3685,	0,252231,
chr1	1001757	1248456	chr1:1001757..1028982-chr1:1236742..1248456,8	200	.	1001757	1248456	0	2	27225,11714,	0,234985,
chr1	1001757	1236101	chr1:1001757..1028982-chr1:1219028..1236101,10	200	.	1001757	1236101	0	2	27225,17073,	0,217271,
chr1	1001757	1210739	chr1:1001757..1028982-chr1:1208232..1210739,3	200	.	1001757	1210739	0	2	27225,2507,	0,206475,
chr1	1001757	1187103	chr1:1001757..1028982-chr1:1170951..1187103,11	200	.	1001757	1187103	0	2	27225,16152,	0,169194,
chr1	1001757	1168929	chr1:1001757..1028982-chr1:1165102..1168929,9	200	.	1001757	1168929	0	2	27225,3827,	0,163345,
chr1	1001757	1164005	chr1:1001757..1028982-chr1:1160243..1164005,4	200	.	1001757	1164005	0	2	27225,3762,	0,158486,
chr1	1001757	1154522	chr1:1001757..1028982-chr1:1145941..1154522,6	200	.	1001757	1154522	0	2	27225,8581,	0,144184,
chr1	1001757	1144972	chr1:1001757..1028982-chr1:1131993..1144972,13	200	.	1001757	1144972	0	2	27225,12979,	0,130236,
chr1	1001757	1122009	chr1:1001757..1028982-chr1:1117340..1122009,6	200	.	1001757	1122009	0	2	27225,4669,	0,115583,
chr1	1001757	1116159	chr1:1001757..1028982-chr1:1110920..1116159,4	200	.	1001757	1116159	0	2	27225,5239,	0,109163,
chr1	1001757	1110096	chr1:1001757..1028982-chr1:1108302..1110096,6	200	.	1001757	1110096	0	2	27225,1794,	0,106545,
chr1	1001757	1107697	chr1:1001757..1028982-chr1:1095431..1107697,14	200	.	1001757	1107697	0	2	27225,12266,	0,93674,
chr1	1001757	1094481	chr1:1001757..1028982-chr1:1089977..1094481,6	200	.	1001757	1094481	0	2	27225,4504,	0,88220,
chr1	1001757	1087396	chr1:1001757..1028982-chr1:1084660..1087396,6	200	.	1001757	1087396	0	2	27225,2736,	0,82903,
chr1	1001757	1083341	chr1:1001757..1028982-chr1:1076581..1083341,6	200	.	1001757	1083341	0	2	27225,6760,	0,74824,
chr1	1001757	1072937	chr1:1001757..1028982-chr1:1067033..1072937,6	200	.	1001757	1072937	0	2	27225,5904,	0,65276,
chr1	1001757	1052500	chr1:1001757..1028982-chr1:1049532..1052500,8	200	.	1001757	1052500	0	2	27225,2968,	0,47775,
chr1	1033686	1374167	chr1:1033686..1036264-chr1:1365343..1374167,2	200	.	1033686	1374167	0	2	2578,8824,	0,331657,
chr1	1033686	1248456	chr1:1033686..1036264-chr1:1236742..1248456,2	200	.	1033686	1248456	0	2	2578,11714,	0,203056,
chr1	1033686	1187103	chr1:1033686..1036264-chr1:1170951..1187103,4	200	.	1033686	1187103	0	2	2578,16152,	0,137265,
chr1	1095431	2799170	chr1:1095431..1107697-chr1:2764042..2799170,2	200	.	1095431	2799170	0	2	12266,35128,	0,1668611,
chr1	1253988	2501359	chr1:1253988..1257673-chr1:2482406..2501359,2	200	.	1253988	2501359	0	2	3685,18953,	0,1228418,
chr1	1275129	2277751	chr1:1275129..1298239-chr1:2251516..2277751,2	200	.	1275129	2277751	0	2	23110,26235,	0,976387,
chr1	1616353	2455584	chr1:1616353..1618954-chr1:2434317..2455584,2	200	.	1616353	2455584	0	2	2601,21267,	0,817964,
chr1	1634677	2345519	chr1:1634677..1636061-chr1:2330065..2345519,2	200	.	1634677	2345519	0	2	1384,15454,	0,695388,
chr1	1688473	2345519	chr1:1688473..1692371-chr1:2330065..2345519,2	200	.	1688473	2345519	0	2	3898,15454,	0,641592,
chr1	1688473	2277751	chr1:1688473..1692371-chr1:2251516..2277751,2	200	.	1688473	2277751	0	2	3898,26235,	0,563043,
chr1	1717798	2481428	chr1:1717798..1720588-chr1:2458862..2481428,2	200	.	1717798	2481428	0	2	2790,22566,	0,741064,
chr1	1730596	2345519	chr1:1730596..1735198-chr1:2330065..2345519,2	200	.	1730596	2345519	0	2	4602,15454,	0,599469,
chr1	1762950	2320326	chr1:1762950..1767186-chr1:2305177..2320326,2	200	.	1762950	2320326	0	2	4236,15149,	0,542227,
chr1	1787486	2481428	chr1:1787486..1796477-chr1:2458862..2481428,2	200	.	1787486	2481428	0	2	8991,22566,	0,671376,
chr1	1787486	2455584	chr1:1787486..1796477-chr1:2434317..2455584,2	200	.	1787486	2455584	0	2	8991,21267,	0,646831,
chr1	1787486	2320326	chr1:1787486..1796477-chr1:2305177..2320326,2	200	.	1787486	2320326	0	2	8991,15149,	0,517691,
chr1	1814505	2164609	chr1:1814505..1815888-chr1:2153956..2164609,3	200	.	1814505	2164609	0	2	1383,10653,	0,339451,
chr1	1820228	3464026	chr1:1820228..1831623-chr1:3450541..3464026,2	200	.	1820228	3464026	0	2	11395,13485,	0,1630313,
chr1	1820228	2546859	chr1:1820228..1831623-chr1:2533156..2546859,2	200	.	1820228	2546859	0	2	11395,13703,	0,712928,
chr1	1820228	2481428	chr1:1820228..1831623-chr1:2458862..2481428,3	200	.	1820228	2481428	0	2	11395,22566,	0,638634,
chr1	1820228	2455584	chr1:1820228..1831623-chr1:2434317..2455584,2	200	.	1820228	2455584	0	2	11395,21267,	0,614089,
chr1	1820228	2345519	chr1:1820228..1831623-chr1:2330065..2345519,3	200	.	1820228	2345519	0	2	11395,15454,	0,509837,
chr1	1820228	2320326	chr1:1820228..1831623-chr1:2305177..2320326,3	200	.	1820228	2320326	0	2	11395,15149,	0,484949,
chr1	1820228	2277751	chr1:1820228..1831623-chr1:2251516..2277751,9	200	.	1820228	2277751	0	2	11395,26235,	0,431288,
chr1	1820228	2239603	chr1:1820228..1831623-chr1:2228933..2239603,4	200	.	1820228	2239603	0	2	11395,10670,	0,408705,
chr1	1820228	2188841	chr1:1820228..1831623-chr1:2176974..2188841,2	200	.	1820228	2188841	0	2	11395,11867,	0,356746,
chr1	1845277	3283303	chr1:1845277..1862644-chr1:3276727..3283303,2	200	.	1845277	3283303	0	2	17367,6576,	0,1431450,
chr1	1845277	3108790	chr1:1845277..1862644-chr1:3106357..3108790,2	200	.	1845277	3108790	0	2	17367,2433,	0,1261080,
chr1	1845277	3094387	chr1:1845277..1862644-chr1:3076082..3094387,2	200	.	1845277	3094387	0	2	17367,18305,	0,1230805,
chr1	1845277	2731674	chr1:1845277..1862644-chr1:2713580..2731674,2	200	.	1845277	2731674	0	2	17367,18094,	0,868303,
chr1	1845277	2632989	chr1:1845277..1862644-chr1:2628451..2632989,2	200	.	1845277	2632989	0	2	17367,4538,	0,783174,
chr1	1845277	2481428	chr1:1845277..1862644-chr1:2458862..2481428,4	200	.	1845277	2481428	0	2	17367,22566,	0,613585,
chr1	1845277	2455584	chr1:1845277..1862644-chr1:2434317..2455584,2	200	.	1845277	2455584	0	2	17367,21267,	0,589040,
chr1	1845277	2388379	chr1:1845277..1862644-chr1:2381684..2388379,2	200	.	1845277	2388379	0	2	17367,6695,	0,536407,
chr1	1845277	2370176	chr1:1845277..1862644-chr1:2357015..2370176,3	200	.	1845277	2370176	0	2	17367,13161,	0,511738,
chr1	1845277	2345519	chr1:1845277..1862644-chr1:2330065..2345519,3	200	.	1845277	2345519	0	2	17367,15454,	0,484788,
chr1	1845277	2320326	chr1:1845277..1862644-chr1:2305177..2320326,2	200	.	1845277	2320326	0	2	17367,15149,	0,459900,
chr1	1845277	2295668	chr1:1845277..1862644-chr1:2294253..2295668,4	200	.	1845277	2295668	0	2	17367,1415,	0,448976,
chr1	1845277	2277751	chr1:1845277..1862644-chr1:2251516..2277751,7	200	.	1845277	2277751	0	2	17367,26235,	0,406239,
chr1	1845277	2250503	chr1:1845277..1862644-chr1:2241210..2250503,2	200	.	1845277	2250503	0	2	17367,9293,	0,395933,
chr1	1845277	2188841	chr1:1845277..1862644-chr1:2176974..2188841,2	200	.	1845277	2188841	0	2	17367,11867,	0,331697,
chr1	1845277	2164609	chr1:1845277..1862644-chr1:2153956..2164609,5	200	.	1845277	2164609	0	2	17367,10653,	0,308679,
chr1	1845277	2148846	chr1:1845277..1862644-chr1:2143125..2148846,3	200	.	1845277	2148846	0	2	17367,5721,	0,297848,
chr1	1845277	2141941	chr1:1845277..1862644-chr1:2134152..2141941,3	200	.	1845277	2141941	0	2	17367,7789,	0,288875,
chr1	1845277	2127907	chr1:1845277..1862644-chr1:2124708..2127907,4	200	.	1845277	2127907	0	2	17367,3199,	0,279431,
chr1	1845277	2122126	chr1:1845277..1862644-chr1:2120682..2122126,2	200	.	1845277	2122126	0	2	17367,1444,	0,275405,
chr1	1845277	2118806	chr1:1845277..1862644-chr1:2115769..2118806,4	200	.	1845277	2118806	0	2	17367,3037,	0,270492,
chr1	1845277	2114620	chr1:1845277..1862644-chr1:2107671..2114620,2	200	.	1845277	2114620	0	2	17367,6949,	0,262394,
chr1	1845277	2105870	chr1:1845277..1862644-chr1:2095640..2105870,2	200	.	1845277	2105870	0	2	17367,10230,	0,250363,
chr1	1864856	2481428	chr1:1864856..1876108-chr1:2458862..2481428,4	200	.	1864856	2481428	0	2	11252,22566,	0,594006,
chr1	1864856	2455584	chr1:1864856..1876108-chr1:2434317..2455584,2	200	.	1864856	2455584	0	2	11252,21267,	0,569461,
chr1	1864856	2345519	chr1:1864856..1876108-chr1:2330065..2345519,2	200	.	1864856	2345519	0	2	11252,15454,	0,465209,
chr1	1864856	2320326	chr1:1864856..1876108-chr1:2305177..2320326,2	200	.	1864856	2320326	0	2	11252,15149,	0,440321,
chr1	1886648	2481428	chr1:1886648..1889123-chr1:2458862..2481428,2	200	.	1886648	2481428	0	2	2475,22566,	0,572214,
chr1	1886648	2164609	chr1:1886648..1889123-chr1:2153956..2164609,3	200	.	1886648	2164609	0	2	2475,10653,	0,267308,
chr1	1892003	2481428	chr1:1892003..1893450-chr1:2458862..2481428,2	200	.	1892003	2481428	0	2	1447,22566,	0,566859,
chr1	1894408	2455584	chr1:1894408..1896004-chr1:2434317..2455584,2	200	.	1894408	2455584	0	2	1596,21267,	0,539909,
chr1	1894408	2127907	chr1:1894408..1896004-chr1:2124708..2127907,2	200	.	1894408	2127907	0	2	1596,3199,	0,230300,
chr1	1898942	3498337	chr1:1898942..1907266-chr1:3477195..3498337,3	200	.	1898942	3498337	0	2	8324,21142,	0,1578253,
chr1	1898942	2481428	chr1:1898942..1907266-chr1:2458862..2481428,2	200	.	1898942	2481428	0	2	8324,22566,	0,559920,
chr1	1898942	2455584	chr1:1898942..1907266-chr1:2434317..2455584,2	200	.	1898942	2455584	0	2	8324,21267,	0,535375,
chr1	1898942	2429777	chr1:1898942..1907266-chr1:2409186..2429777,3	200	.	1898942	2429777	0	2	8324,20591,	0,510244,
chr1	1898942	2327481	chr1:1898942..1907266-chr1:2320944..2327481,2	200	.	1898942	2327481	0	2	8324,6537,	0,422002,
chr1	1898942	2320326	chr1:1898942..1907266-chr1:2305177..2320326,2	200	.	1898942	2320326	0	2	8324,15149,	0,406235,
chr1	1898942	2283810	chr1:1898942..1907266-chr1:2278915..2283810,2	200	.	1898942	2283810	0	2	8324,4895,	0,379973,
chr1	1898942	2164609	chr1:1898942..1907266-chr1:2153956..2164609,3	200	.	1898942	2164609	0	2	8324,10653,	0,255014,
chr1	1898942	2127907	chr1:1898942..1907266-chr1:2124708..2127907,2	200	.	1898942	2127907	0	2	8324,3199,	0,225766,
chr1	1908219	2320326	chr1:1908219..1911382-chr1:2305177..2320326,2	200	.	1908219	2320326	0	2	3163,15149,	0,396958,
chr1	1911919	2455584	chr1:1911919..1919043-chr1:2434317..2455584,2	200	.	1911919	2455584	0	2	7124,21267,	0,522398,
chr1	1911919	2345519	chr1:1911919..1919043-chr1:2330065..2345519,2	200	.	1911919	2345519	0	2	7124,15454,	0,418146,
chr1	1911919	2283810	chr1:1911919..1919043-chr1:2278915..2283810,2	200	.	1911919	2283810	0	2	7124,4895,	0,366996,
chr1	1930105	2481428	chr1:1930105..1933433-chr1:2458862..2481428,2	200	.	1930105	2481428	0	2	3328,22566,	0,528757,
chr1	1949553	3534956	chr1:1949553..1965378-chr1:3525488..3534956,3	200	.	1949553	3534956	0	2	15825,9468,	0,1575935,
chr1	1949553	3442103	chr1:1949553..1965378-chr1:3430762..3442103,2	200	.	1949553	3442103	0	2	15825,11341,	0,1481209,
chr1	1949553	2901860	chr1:1949553..1965378-chr1:2888672..2901860,2	200	.	1949553	2901860	0	2	15825,13188,	0,939119,
chr1	1949553	2816720	chr1:1949553..1965378-chr1:2808922..2816720,2	200	.	1949553	2816720	0	2	15825,7798,	0,859369,
chr1	1949553	2632989	chr1:1949553..1965378-chr1:2628451..2632989,2	200	.	1949553	2632989	0	2	15825,4538,	0,678898,
chr1	1949553	2501359	chr1:1949553..1965378-chr1:2482406..2501359,5	200	.	1949553	2501359	0	2	15825,18953,	0,532853,
chr1	1949553	2455584	chr1:1949553..1965378-chr1:2434317..2455584,2	200	.	1949553	2455584	0	2	15825,21267,	0,484764,
chr1	1949553	2429777	chr1:1949553..1965378-chr1:2409186..2429777,2	200	.	1949553	2429777	0	2	15825,20591,	0,459633,
chr1	1949553	2398933	chr1:1949553..1965378-chr1:2389265..2398933,2	200	.	1949553	2398933	0	2	15825,9668,	0,439712,
chr1	1949553	2388379	chr1:1949553..1965378-chr1:2381684..2388379,3	200	.	1949553	2388379	0	2	15825,6695,	0,432131,
chr1	1949553	2370176	chr1:1949553..1965378-chr1:2357015..2370176,6	200	.	1949553	2370176	0	2	15825,13161,	0,407462,
chr1	1949553	2320326	chr1:1949553..1965378-chr1:2305177..2320326,6	200	.	1949553	2320326	0	2	15825,15149,	0,355624,
chr1	1949553	2295668	chr1:1949553..1965378-chr1:2294253..2295668,2	200	.	1949553	2295668	0	2	15825,1415,	0,344700,
chr1	1949553	2277751	chr1:1949553..1965378-chr1:2251516..2277751,11	200	.	1949553	2277751	0	2	15825,26235,	0,301963,
chr1	1949553	2239603	chr1:1949553..1965378-chr1:2228933..2239603,3	200	.	1949553	2239603	0	2	15825,10670,	0,279380,
chr1	1949553	2227785	chr1:1949553..1965378-chr1:2217842..2227785,5	200	.	1949553	2227785	0	2	15825,9943,	0,268289,
chr1	1949553	2212030	chr1:1949553..1965378-chr1:2196488..2212030,2	200	.	1949553	2212030	0	2	15825,15542,	0,246935,
chr1	1949553	2188841	chr1:1949553..1965378-chr1:2176974..2188841,4	200	.	1949553	2188841	0	2	15825,11867,	0,227421,
chr1	1949553	2164609	chr1:1949553..1965378-chr1:2153956..2164609,3	200	.	1949553	2164609	0	2	15825,10653,	0,204403,
chr1	1949553	2118806	chr1:1949553..1965378-chr1:2115769..2118806,5	200	.	1949553	2118806	0	2	15825,3037,	0,166216,
chr1	1949553	2105870	chr1:1949553..1965378-chr1:2095640..2105870,8	200	.	1949553	2105870	0	2	15825,10230,	0,146087,
chr1	1972854	2283810	chr1:1972854..1975921-chr1:2278915..2283810,2	200	.	1972854	2283810	0	2	3067,4895,	0,306061,
chr1	1976889	2481428	chr1:1976889..1979465-chr1:2458862..2481428,2	200	.	1976889	2481428	0	2	2576,22566,	0,481973,
chr1	1976889	2320326	chr1:1976889..1979465-chr1:2305177..2320326,2	200	.	1976889	2320326	0	2	2576,15149,	0,328288,
chr1	1976889	2291755	chr1:1976889..1979465-chr1:2288278..2291755,2	200	.	1976889	2291755	0	2	2576,3477,	0,311389,
chr1	1976889	2227785	chr1:1976889..1979465-chr1:2217842..2227785,2	200	.	1976889	2227785	0	2	2576,9943,	0,240953,
chr1	1980380	2856663	chr1:1980380..1986444-chr1:2846094..2856663,2	200	.	1980380	2856663	0	2	6064,10569,	0,865714,
chr1	1980380	2576482	chr1:1980380..1986444-chr1:2570422..2576482,3	200	.	1980380	2576482	0	2	6064,6060,	0,590042,
chr1	1980380	2481428	chr1:1980380..1986444-chr1:2458862..2481428,3	200	.	1980380	2481428	0	2	6064,22566,	0,478482,
chr1	1980380	2455584	chr1:1980380..1986444-chr1:2434317..2455584,2	200	.	1980380	2455584	0	2	6064,21267,	0,453937,
chr1	1980380	2429777	chr1:1980380..1986444-chr1:2409186..2429777,2	200	.	1980380	2429777	0	2	6064,20591,	0,428806,
chr1	1980380	2345519	chr1:1980380..1986444-chr1:2330065..2345519,2	200	.	1980380	2345519	0	2	6064,15454,	0,349685,
chr1	1980380	2320326	chr1:1980380..1986444-chr1:2305177..2320326,2	200	.	1980380	2320326	0	2	6064,15149,	0,324797,
chr1	1980380	2277751	chr1:1980380..1986444-chr1:2251516..2277751,2	200	.	1980380	2277751	0	2	6064,26235,	0,271136,
chr1	1980380	2227785	chr1:1980380..1986444-chr1:2217842..2227785,2	200	.	1980380	2227785	0	2	6064,9943,	0,237462,
chr1	1980380	2212030	chr1:1980380..1986444-chr1:2196488..2212030,2	200	.	1980380	2212030	0	2	6064,15542,	0,216108,
chr1	1980380	2188841	chr1:1980380..1986444-chr1:2176974..2188841,3	200	.	1980380	2188841	0	2	6064,11867,	0,196594,
chr1	1990110	2501359	chr1:1990110..1993866-chr1:2482406..2501359,2	200	.	1990110	2501359	0	2	3756,18953,	0,492296,
chr1	1990110	2455584	chr1:1990110..1993866-chr1:2434317..2455584,2	200	.	1990110	2455584	0	2	3756,21267,	0,444207,
chr1	1990110	2429777	chr1:1990110..1993866-chr1:2409186..2429777,4	200	.	1990110	2429777	0	2	3756,20591,	0,419076,
chr1	1998270	3521029	chr1:1998270..2009629-chr1:3498933..3521029,3	200	.	1998270	3521029	0	2	11359,22096,	0,1500663,
chr1	1998270	3402271	chr1:1998270..2009629-chr1:3378690..3402271,2	200	.	1998270	3402271	0	2	11359,23581,	0,1380420,
chr1	1998270	2531072	chr1:1998270..2009629-chr1:2525466..2531072,2	200	.	1998270	2531072	0	2	11359,5606,	0,527196,
chr1	1998270	2501359	chr1:1998270..2009629-chr1:2482406..2501359,4	200	.	1998270	2501359	0	2	11359,18953,	0,484136,
chr1	1998270	2481428	chr1:1998270..2009629-chr1:2458862..2481428,2	200	.	1998270	2481428	0	2	11359,22566,	0,460592,
chr1	1998270	2429777	chr1:1998270..2009629-chr1:2409186..2429777,3	200	.	1998270	2429777	0	2	11359,20591,	0,410916,
chr1	1998270	2406028	chr1:1998270..2009629-chr1:2404510..2406028,3	200	.	1998270	2406028	0	2	11359,1518,	0,406240,
chr1	1998270	2375082	chr1:1998270..2009629-chr1:2372398..2375082,2	200	.	1998270	2375082	0	2	11359,2684,	0,374128,
chr1	1998270	2345519	chr1:1998270..2009629-chr1:2330065..2345519,6	200	.	1998270	2345519	0	2	11359,15454,	0,331795,
chr1	1998270	2327481	chr1:1998270..2009629-chr1:2320944..2327481,2	200	.	1998270	2327481	0	2	11359,6537,	0,322674,
chr1	1998270	2277751	chr1:1998270..2009629-chr1:2251516..2277751,4	200	.	1998270	2277751	0	2	11359,26235,	0,253246,
chr1	1998270	2250503	chr1:1998270..2009629-chr1:2241210..2250503,2	200	.	1998270	2250503	0	2	11359,9293,	0,242940,
chr1	1998270	2227785	chr1:1998270..2009629-chr1:2217842..2227785,2	200	.	1998270	2227785	0	2	11359,9943,	0,219572,
chr1	1998270	2212030	chr1:1998270..2009629-chr1:2196488..2212030,3	200	.	1998270	2212030	0	2	11359,15542,	0,198218,
chr1	1998270	2133232	chr1:1998270..2009629-chr1:2129713..2133232,4	200	.	1998270	2133232	0	2	11359,3519,	0,131443,
chr1	1998270	2114620	chr1:1998270..2009629-chr1:2107671..2114620,5	200	.	1998270	2114620	0	2	11359,6949,	0,109401,
chr1	1998270	2105870	chr1:1998270..2009629-chr1:2095640..2105870,6	200	.	1998270	2105870	0	2	11359,10230,	0,97370,
chr1	2010518	2501359	chr1:2010518..2017443-chr1:2482406..2501359,3	200	.	2010518	2501359	0	2	6925,18953,	0,471888,
chr1	2010518	2455584	chr1:2010518..2017443-chr1:2434317..2455584,3	200	.	2010518	2455584	0	2	6925,21267,	0,423799,
chr1	2010518	2327481	chr1:2010518..2017443-chr1:2320944..2327481,2	200	.	2010518	2327481	0	2	6925,6537,	0,310426,
chr1	2010518	2320326	chr1:2010518..2017443-chr1:2305177..2320326,3	200	.	2010518	2320326	0	2	6925,15149,	0,294659,
chr1	2010518	2283810	chr1:2010518..2017443-chr1:2278915..2283810,2	200	.	2010518	2283810	0	2	6925,4895,	0,268397,
chr1	2022356	2481428	chr1:2022356..2030183-chr1:2458862..2481428,3	200	.	2022356	2481428	0	2	7827,22566,	0,436506,
chr1	2022356	2455584	chr1:2022356..2030183-chr1:2434317..2455584,3	200	.	2022356	2455584	0	2	7827,21267,	0,411961,
chr1	2022356	2429777	chr1:2022356..2030183-chr1:2409186..2429777,7	200	.	2022356	2429777	0	2	7827,20591,	0,386830,
chr1	2022356	2351045	chr1:2022356..2030183-chr1:2346822..2351045,2	200	.	2022356	2351045	0	2	7827,4223,	0,324466,
chr1	2022356	2320326	chr1:2022356..2030183-chr1:2305177..2320326,4	200	.	2022356	2320326	0	2	7827,15149,	0,282821,
chr1	2031278	2320326	chr1:2031278..2032506-chr1:2305177..2320326,2	200	.	2031278	2320326	0	2	1228,15149,	0,273899,
chr1	2035083	3430032	chr1:2035083..2041516-chr1:3404760..3430032,5	200	.	2035083	3430032	0	2	6433,25272,	0,1369677,
chr1	2035083	3402271	chr1:2035083..2041516-chr1:3378690..3402271,2	200	.	2035083	3402271	0	2	6433,23581,	0,1343607,
chr1	2035083	3003382	chr1:2035083..2041516-chr1:3000213..3003382,2	200	.	2035083	3003382	0	2	6433,3169,	0,965130,
chr1	2035083	2632989	chr1:2035083..2041516-chr1:2628451..2632989,2	200	.	2035083	2632989	0	2	6433,4538,	0,593368,
chr1	2035083	2501359	chr1:2035083..2041516-chr1:2482406..2501359,2	200	.	2035083	2501359	0	2	6433,18953,	0,447323,
chr1	2035083	2481428	chr1:2035083..2041516-chr1:2458862..2481428,3	200	.	2035083	2481428	0	2	6433,22566,	0,423779,
chr1	2035083	2403739	chr1:2035083..2041516-chr1:2399766..2403739,2	200	.	2035083	2403739	0	2	6433,3973,	0,364683,
chr1	2035083	2398933	chr1:2035083..2041516-chr1:2389265..2398933,3	200	.	2035083	2398933	0	2	6433,9668,	0,354182,
chr1	2035083	2320326	chr1:2035083..2041516-chr1:2305177..2320326,3	200	.	2035083	2320326	0	2	6433,15149,	0,270094,
chr1	2035083	2277751	chr1:2035083..2041516-chr1:2251516..2277751,7	200	.	2035083	2277751	0	2	6433,26235,	0,216433,
chr1	2035083	2239603	chr1:2035083..2041516-chr1:2228933..2239603,3	200	.	2035083	2239603	0	2	6433,10670,	0,193850,
chr1	2035083	2127907	chr1:2035083..2041516-chr1:2124708..2127907,4	200	.	2035083	2127907	0	2	6433,3199,	0,89625,
chr1	2035083	2114620	chr1:2035083..2041516-chr1:2107671..2114620,6	200	.	2035083	2114620	0	2	6433,6949,	0,72588,
chr1	2035083	2105870	chr1:2035083..2041516-chr1:2095640..2105870,5	200	.	2035083	2105870	0	2	6433,10230,	0,60557,
chr1	2048303	2320326	chr1:2048303..2049673-chr1:2305177..2320326,2	200	.	2048303	2320326	0	2	1370,15149,	0,256874,
chr1	2052940	3498337	chr1:2052940..2070684-chr1:3477195..3498337,2	200	.	2052940	3498337	0	2	17744,21142,	0,1424255,
chr1	2052940	2705432	chr1:2052940..2070684-chr1:2700832..2705432,3	200	.	2052940	2705432	0	2	17744,4600,	0,647892,
chr1	2052940	2562886	chr1:2052940..2070684-chr1:2558836..2562886,2	200	.	2052940	2562886	0	2	17744,4050,	0,505896,
chr1	2052940	2455584	chr1:2052940..2070684-chr1:2434317..2455584,3	200	.	2052940	2455584	0	2	17744,21267,	0,381377,
chr1	2052940	2429777	chr1:2052940..2070684-chr1:2409186..2429777,2	200	.	2052940	2429777	0	2	17744,20591,	0,356246,
chr1	2052940	2406028	chr1:2052940..2070684-chr1:2404510..2406028,2	200	.	2052940	2406028	0	2	17744,1518,	0,351570,
chr1	2052940	2345519	chr1:2052940..2070684-chr1:2330065..2345519,5	200	.	2052940	2345519	0	2	17744,15454,	0,277125,
chr1	2052940	2327481	chr1:2052940..2070684-chr1:2320944..2327481,2	200	.	2052940	2327481	0	2	17744,6537,	0,268004,
chr1	2052940	2320326	chr1:2052940..2070684-chr1:2305177..2320326,7	200	.	2052940	2320326	0	2	17744,15149,	0,252237,
chr1	2052940	2164609	chr1:2052940..2070684-chr1:2153956..2164609,4	200	.	2052940	2164609	0	2	17744,10653,	0,101016,
chr1	2052940	2127907	chr1:2052940..2070684-chr1:2124708..2127907,4	200	.	2052940	2127907	0	2	17744,3199,	0,71768,
chr1	2073022	2501359	chr1:2073022..2083037-chr1:2482406..2501359,2	200	.	2073022	2501359	0	2	10015,18953,	0,409384,
chr1	2073022	2481428	chr1:2073022..2083037-chr1:2458862..2481428,5	200	.	2073022	2481428	0	2	10015,22566,	0,385840,
chr1	2073022	2455584	chr1:2073022..2083037-chr1:2434317..2455584,2	200	.	2073022	2455584	0	2	10015,21267,	0,361295,
chr1	2073022	2429777	chr1:2073022..2083037-chr1:2409186..2429777,3	200	.	2073022	2429777	0	2	10015,20591,	0,336164,
chr1	2073022	2327481	chr1:2073022..2083037-chr1:2320944..2327481,3	200	.	2073022	2327481	0	2	10015,6537,	0,247922,
chr1	2073022	2320326	chr1:2073022..2083037-chr1:2305177..2320326,6	200	.	2073022	2320326	0	2	10015,15149,	0,232155,
chr1	2073022	2127907	chr1:2073022..2083037-chr1:2124708..2127907,4	200	.	2073022	2127907	0	2	10015,3199,	0,51686,
chr1	2083921	2501359	chr1:2083921..2090427-chr1:2482406..2501359,2	200	.	2083921	2501359	0	2	6506,18953,	0,398485,
chr1	2083921	2481428	chr1:2083921..2090427-chr1:2458862..2481428,2	200	.	2083921	2481428	0	2	6506,22566,	0,374941,
chr1	2083921	2455584	chr1:2083921..2090427-chr1:2434317..2455584,5	200	.	2083921	2455584	0	2	6506,21267,	0,350396,
chr1	2083921	2429777	chr1:2083921..2090427-chr1:2409186..2429777,4	200	.	2083921	2429777	0	2	6506,20591,	0,325265,
chr1	2083921	2351045	chr1:2083921..2090427-chr1:2346822..2351045,4	200	.	2083921	2351045	0	2	6506,4223,	0,262901,
chr1	2083921	2345519	chr1:2083921..2090427-chr1:2330065..2345519,4	200	.	2083921	2345519	0	2	6506,15454,	0,246144,
chr1	2083921	2283810	chr1:2083921..2090427-chr1:2278915..2283810,2	200	.	2083921	2283810	0	2	6506,4895,	0,194994,
chr1	2083921	2127907	chr1:2083921..2090427-chr1:2124708..2127907,7	200	.	2083921	2127907	0	2	6506,3199,	0,40787,
chr1	2091417	2455584	chr1:2091417..2093808-chr1:2434317..2455584,2	200	.	2091417	2455584	0	2	2391,21267,	0,342900,
chr1	2091417	2429777	chr1:2091417..2093808-chr1:2409186..2429777,2	200	.	2091417	2429777	0	2	2391,20591,	0,317769,
chr1	2091417	2345519	chr1:2091417..2093808-chr1:2330065..2345519,3	200	.	2091417	2345519	0	2	2391,15454,	0,238648,
chr1	2091417	2320326	chr1:2091417..2093808-chr1:2305177..2320326,2	200	.	2091417	2320326	0	2	2391,15149,	0,213760,
chr1	2095640	2481428	chr1:2095640..2105870-chr1:2458862..2481428,7	200	.	2095640	2481428	0	2	10230,22566,	0,363222,
chr1	2095640	2455584	chr1:2095640..2105870-chr1:2434317..2455584,8	200	.	2095640	2455584	0	2	10230,21267,	0,338677,
chr1	2095640	2429777	chr1:2095640..2105870-chr1:2409186..2429777,4	200	.	2095640	2429777	0	2	10230,20591,	0,313546,
chr1	2095640	2345519	chr1:2095640..2105870-chr1:2330065..2345519,6	200	.	2095640	2345519	0	2	10230,15454,	0,234425,
chr1	2095640	2327481	chr1:2095640..2105870-chr1:2320944..2327481,2	200	.	2095640	2327481	0	2	10230,6537,	0,225304,
chr1	2095640	2320326	chr1:2095640..2105870-chr1:2305177..2320326,10	200	.	2095640	2320326	0	2	10230,15149,	0,209537,
chr1	2095640	2164609	chr1:2095640..2105870-chr1:2153956..2164609,6	200	.	2095640	2164609	0	2	10230,10653,	0,58316,
chr1	2095640	2127907	chr1:2095640..2105870-chr1:2124708..2127907,6	200	.	2095640	2127907	0	2	10230,3199,	0,29068,
chr1	2107671	3534956	chr1:2107671..2114620-chr1:3525488..3534956,2	200	.	2107671	3534956	0	2	6949,9468,	0,1417817,
chr1	2107671	3375862	chr1:2107671..2114620-chr1:3369425..3375862,2	200	.	2107671	3375862	0	2	6949,6437,	0,1261754,
chr1	2124708	3402271	chr1:2124708..2127907-chr1:3378690..3402271,2	200	.	2124708	3402271	0	2	3199,23581,	0,1253982,
chr1	2129713	3354858	chr1:2129713..2133232-chr1:3350533..3354858,3	200	.	2129713	3354858	0	2	3519,4325,	0,1220820,
chr1	2129713	3312803	chr1:2129713..2133232-chr1:3290934..3312803,3	200	.	2129713	3312803	0	2	3519,21869,	0,1161221,
chr1	2129713	3190610	chr1:2129713..2133232-chr1:3173214..3190610,2	200	.	2129713	3190610	0	2	3519,17396,	0,1043501,
chr1	2153956	3615901	chr1:2153956..2164609-chr1:3613395..3615901,2	200	.	2153956	3615901	0	2	10653,2506,	0,1459439,
chr1	2153956	3521029	chr1:2153956..2164609-chr1:3498933..3521029,4	200	.	2153956	3521029	0	2	10653,22096,	0,1344977,
chr1	2153956	3475271	chr1:2153956..2164609-chr1:3468378..3475271,2	200	.	2153956	3475271	0	2	10653,6893,	0,1314422,
chr1	2153956	3402271	chr1:2153956..2164609-chr1:3378690..3402271,2	200	.	2153956	3402271	0	2	10653,23581,	0,1224734,
chr1	2153956	3170327	chr1:2153956..2164609-chr1:3161494..3170327,2	200	.	2153956	3170327	0	2	10653,8833,	0,1007538,
chr1	2196488	3534956	chr1:2196488..2212030-chr1:3525488..3534956,2	200	.	2196488	3534956	0	2	15542,9468,	0,1329000,
chr1	2196488	3375862	chr1:2196488..2212030-chr1:3369425..3375862,2	200	.	2196488	3375862	0	2	15542,6437,	0,1172937,
chr1	2217842	3612404	chr1:2217842..2227785-chr1:3605322..3612404,3	200	.	2217842	3612404	0	2	9943,7082,	0,1387480,
chr1	2228933	3498337	chr1:2228933..2239603-chr1:3477195..3498337,2	200	.	2228933	3498337	0	2	10670,21142,	0,1248262,
chr1	2241210	3498337	chr1:2241210..2250503-chr1:3477195..3498337,2	200	.	2241210	3498337	0	2	9293,21142,	0,1235985,
chr1	2251516	3672680	chr1:2251516..2277751-chr1:3667038..3672680,2	200	.	2251516	3672680	0	2	26235,5642,	0,1415522,
chr1	2251516	3612404	chr1:2251516..2277751-chr1:3605322..3612404,2	200	.	2251516	3612404	0	2	26235,7082,	0,1353806,
chr1	2251516	3534956	chr1:2251516..2277751-chr1:3525488..3534956,3	200	.	2251516	3534956	0	2	26235,9468,	0,1273972,
chr1	2251516	3498337	chr1:2251516..2277751-chr1:3477195..3498337,4	200	.	2251516	3498337	0	2	26235,21142,	0,1225679,
chr1	2251516	3475271	chr1:2251516..2277751-chr1:3468378..3475271,3	200	.	2251516	3475271	0	2	26235,6893,	0,1216862,
chr1	2288278	3498337	chr1:2288278..2291755-chr1:3477195..3498337,2	200	.	2288278	3498337	0	2	3477,21142,	0,1188917,
chr1	2305177	3599957	chr1:2305177..2320326-chr1:3592102..3599957,4	200	.	2305177	3599957	0	2	15149,7855,	0,1286925,
chr1	2305177	3563189	chr1:2305177..2320326-chr1:3560929..3563189,2	200	.	2305177	3563189	0	2	15149,2260,	0,1255752,
chr1	2305177	3521029	chr1:2305177..2320326-chr1:3498933..3521029,3	200	.	2305177	3521029	0	2	15149,22096,	0,1193756,
chr1	2305177	3464026	chr1:2305177..2320326-chr1:3450541..3464026,2	200	.	2305177	3464026	0	2	15149,13485,	0,1145364,
chr1	2305177	3442103	chr1:2305177..2320326-chr1:3430762..3442103,3	200	.	2305177	3442103	0	2	15149,11341,	0,1125585,
chr1	2305177	3430032	chr1:2305177..2320326-chr1:3404760..3430032,2	200	.	2305177	3430032	0	2	15149,25272,	0,1099583,
chr1	2305177	3402271	chr1:2305177..2320326-chr1:3378690..3402271,4	200	.	2305177	3402271	0	2	15149,23581,	0,1073513,
chr1	2305177	3349663	chr1:2305177..2320326-chr1:3341998..3349663,3	200	.	2305177	3349663	0	2	15149,7665,	0,1036821,
chr1	2305177	3340365	chr1:2305177..2320326-chr1:3324542..3340365,3	200	.	2305177	3340365	0	2	15149,15823,	0,1019365,
chr1	2305177	3312803	chr1:2305177..2320326-chr1:3290934..3312803,3	200	.	2305177	3312803	0	2	15149,21869,	0,985757,
chr1	2305177	3283303	chr1:2305177..2320326-chr1:3276727..3283303,2	200	.	2305177	3283303	0	2	15149,6576,	0,971550,
chr1	2305177	3225523	chr1:2305177..2320326-chr1:3216850..3225523,2	200	.	2305177	3225523	0	2	15149,8673,	0,911673,
chr1	2305177	3156424	chr1:2305177..2320326-chr1:3150335..3156424,3	200	.	2305177	3156424	0	2	15149,6089,	0,845158,
chr1	2320944	3521029	chr1:2320944..2327481-chr1:3498933..3521029,4	200	.	2320944	3521029	0	2	6537,22096,	0,1177989,
chr1	2320944	3402271	chr1:2320944..2327481-chr1:3378690..3402271,5	200	.	2320944	3402271	0	2	6537,23581,	0,1057746,
chr1	2320944	3357558	chr1:2320944..2327481-chr1:3355980..3357558,2	200	.	2320944	3357558	0	2	6537,1578,	0,1035036,
chr1	2320944	3354858	chr1:2320944..2327481-chr1:3350533..3354858,2	200	.	2320944	3354858	0	2	6537,4325,	0,1029589,
chr1	2320944	3349663	chr1:2320944..2327481-chr1:3341998..3349663,2	200	.	2320944	3349663	0	2	6537,7665,	0,1021054,
chr1	2320944	3340365	chr1:2320944..2327481-chr1:3324542..3340365,3	200	.	2320944	3340365	0	2	6537,15823,	0,1003598,
chr1	2320944	3275283	chr1:2320944..2327481-chr1:3260866..3275283,2	200	.	2320944	3275283	0	2	6537,14417,	0,939922,
chr1	2320944	3259430	chr1:2320944..2327481-chr1:3257221..3259430,2	200	.	2320944	3259430	0	2	6537,2209,	0,936277,
chr1	2330065	3641280	chr1:2330065..2345519-chr1:3626459..3641280,4	200	.	2330065	3641280	0	2	15454,14821,	0,1296394,
chr1	2330065	3567248	chr1:2330065..2345519-chr1:3565223..3567248,2	200	.	2330065	3567248	0	2	15454,2025,	0,1235158,
chr1	2330065	3521029	chr1:2330065..2345519-chr1:3498933..3521029,3	200	.	2330065	3521029	0	2	15454,22096,	0,1168868,
chr1	2330065	3498337	chr1:2330065..2345519-chr1:3477195..3498337,2	200	.	2330065	3498337	0	2	15454,21142,	0,1147130,
chr1	2330065	3475271	chr1:2330065..2345519-chr1:3468378..3475271,2	200	.	2330065	3475271	0	2	15454,6893,	0,1138313,
chr1	2330065	3430032	chr1:2330065..2345519-chr1:3404760..3430032,3	200	.	2330065	3430032	0	2	15454,25272,	0,1074695,
chr1	2330065	3402271	chr1:2330065..2345519-chr1:3378690..3402271,7	200	.	2330065	3402271	0	2	15454,23581,	0,1048625,
chr1	2330065	3340365	chr1:2330065..2345519-chr1:3324542..3340365,3	200	.	2330065	3340365	0	2	15454,15823,	0,994477,
chr1	2330065	3312803	chr1:2330065..2345519-chr1:3290934..3312803,5	200	.	2330065	3312803	0	2	15454,21869,	0,960869,
chr1	2330065	3289373	chr1:2330065..2345519-chr1:3286818..3289373,2	200	.	2330065	3289373	0	2	15454,2555,	0,956753,
chr1	2330065	3283303	chr1:2330065..2345519-chr1:3276727..3283303,4	200	.	2330065	3283303	0	2	15454,6576,	0,946662,
chr1	2330065	3275283	chr1:2330065..2345519-chr1:3260866..3275283,3	200	.	2330065	3275283	0	2	15454,14417,	0,930801,
chr1	2330065	3190610	chr1:2330065..2345519-chr1:3173214..3190610,4	200	.	2330065	3190610	0	2	15454,17396,	0,843149,
chr1	2330065	3156424	chr1:2330065..2345519-chr1:3150335..3156424,2	200	.	2330065	3156424	0	2	15454,6089,	0,820270,
chr1	2346822	3832832	chr1:2346822..2351045-chr1:3818671..3832832,2	200	.	2346822	3832832	0	2	4223,14161,	0,1471849,
chr1	2346822	3641280	chr1:2346822..2351045-chr1:3626459..3641280,3	200	.	2346822	3641280	0	2	4223,14821,	0,1279637,
chr1	2346822	3498337	chr1:2346822..2351045-chr1:3477195..3498337,2	200	.	2346822	3498337	0	2	4223,21142,	0,1130373,
chr1	2346822	3349663	chr1:2346822..2351045-chr1:3341998..3349663,2	200	.	2346822	3349663	0	2	4223,7665,	0,995176,
chr1	2346822	3340365	chr1:2346822..2351045-chr1:3324542..3340365,5	200	.	2346822	3340365	0	2	4223,15823,	0,977720,
chr1	2346822	3323069	chr1:2346822..2351045-chr1:3313861..3323069,2	200	.	2346822	3323069	0	2	4223,9208,	0,967039,
chr1	2346822	3312803	chr1:2346822..2351045-chr1:3290934..3312803,2	200	.	2346822	3312803	0	2	4223,21869,	0,944112,
chr1	2357015	3615901	chr1:2357015..2370176-chr1:3613395..3615901,2	200	.	2357015	3615901	0	2	13161,2506,	0,1256380,
chr1	2357015	3612404	chr1:2357015..2370176-chr1:3605322..3612404,2	200	.	2357015	3612404	0	2	13161,7082,	0,1248307,
chr1	2357015	3534956	chr1:2357015..2370176-chr1:3525488..3534956,2	200	.	2357015	3534956	0	2	13161,9468,	0,1168473,
chr1	2357015	3375862	chr1:2357015..2370176-chr1:3369425..3375862,3	200	.	2357015	3375862	0	2	13161,6437,	0,1012410,
chr1	2404510	3695979	chr1:2404510..2406028-chr1:3687585..3695979,2	200	.	2404510	3695979	0	2	1518,8394,	0,1283075,
chr1	2404510	3521029	chr1:2404510..2406028-chr1:3498933..3521029,2	200	.	2404510	3521029	0	2	1518,22096,	0,1094423,
chr1	2404510	3354858	chr1:2404510..2406028-chr1:3350533..3354858,2	200	.	2404510	3354858	0	2	1518,4325,	0,946023,
chr1	2409186	3708257	chr1:2409186..2429777-chr1:3700157..3708257,2	200	.	2409186	3708257	0	2	20591,8100,	0,1290971,
chr1	2409186	3672680	chr1:2409186..2429777-chr1:3667038..3672680,3	200	.	2409186	3672680	0	2	20591,5642,	0,1257852,
chr1	2409186	3651212	chr1:2409186..2429777-chr1:3641903..3651212,2	200	.	2409186	3651212	0	2	20591,9309,	0,1232717,
chr1	2409186	3641280	chr1:2409186..2429777-chr1:3626459..3641280,2	200	.	2409186	3641280	0	2	20591,14821,	0,1217273,
chr1	2409186	3624620	chr1:2409186..2429777-chr1:3618310..3624620,6	200	.	2409186	3624620	0	2	20591,6310,	0,1209124,
chr1	2409186	3599957	chr1:2409186..2429777-chr1:3592102..3599957,2	200	.	2409186	3599957	0	2	20591,7855,	0,1182916,
chr1	2409186	3534956	chr1:2409186..2429777-chr1:3525488..3534956,4	200	.	2409186	3534956	0	2	20591,9468,	0,1116302,
chr1	2409186	3521029	chr1:2409186..2429777-chr1:3498933..3521029,6	200	.	2409186	3521029	0	2	20591,22096,	0,1089747,
chr1	2409186	3498337	chr1:2409186..2429777-chr1:3477195..3498337,2	200	.	2409186	3498337	0	2	20591,21142,	0,1068009,
chr1	2409186	3475271	chr1:2409186..2429777-chr1:3468378..3475271,2	200	.	2409186	3475271	0	2	20591,6893,	0,1059192,
chr1	2409186	3466435	chr1:2409186..2429777-chr1:3464650..3466435,2	200	.	2409186	3466435	0	2	20591,1785,	0,1055464,
chr1	2409186	3448857	chr1:2409186..2429777-chr1:3446090..3448857,2	200	.	2409186	3448857	0	2	20591,2767,	0,1036904,
chr1	2409186	3442103	chr1:2409186..2429777-chr1:3430762..3442103,3	200	.	2409186	3442103	0	2	20591,11341,	0,1021576,
chr1	2409186	3430032	chr1:2409186..2429777-chr1:3404760..3430032,5	200	.	2409186	3430032	0	2	20591,25272,	0,995574,
chr1	2409186	3402271	chr1:2409186..2429777-chr1:3378690..3402271,8	200	.	2409186	3402271	0	2	20591,23581,	0,969504,
chr1	2409186	3375862	chr1:2409186..2429777-chr1:3369425..3375862,3	200	.	2409186	3375862	0	2	20591,6437,	0,960239,
chr1	2409186	3357558	chr1:2409186..2429777-chr1:3355980..3357558,3	200	.	2409186	3357558	0	2	20591,1578,	0,946794,
chr1	2409186	3349663	chr1:2409186..2429777-chr1:3341998..3349663,6	200	.	2409186	3349663	0	2	20591,7665,	0,932812,
chr1	2409186	3340365	chr1:2409186..2429777-chr1:3324542..3340365,5	200	.	2409186	3340365	0	2	20591,15823,	0,915356,
chr1	2409186	3323069	chr1:2409186..2429777-chr1:3313861..3323069,8	200	.	2409186	3323069	0	2	20591,9208,	0,904675,
chr1	2409186	3312803	chr1:2409186..2429777-chr1:3290934..3312803,6	200	.	2409186	3312803	0	2	20591,21869,	0,881748,
chr1	2409186	3275283	chr1:2409186..2429777-chr1:3260866..3275283,2	200	.	2409186	3275283	0	2	20591,14417,	0,851680,
chr1	2409186	3225523	chr1:2409186..2429777-chr1:3216850..3225523,3	200	.	2409186	3225523	0	2	20591,8673,	0,807664,
chr1	2409186	3190610	chr1:2409186..2429777-chr1:3173214..3190610,4	200	.	2409186	3190610	0	2	20591,17396,	0,764028,
chr1	2409186	3170327	chr1:2409186..2429777-chr1:3161494..3170327,3	200	.	2409186	3170327	0	2	20591,8833,	0,752308,
chr1	2409186	3156424	chr1:2409186..2429777-chr1:3150335..3156424,2	200	.	2409186	3156424	0	2	20591,6089,	0,741149,
chr1	2434317	4258186	chr1:2434317..2455584-chr1:4255357..4258186,2	200	.	2434317	4258186	0	2	21267,2829,	0,1821040,
chr1	2434317	4144574	chr1:2434317..2455584-chr1:4139759..4144574,2	200	.	2434317	4144574	0	2	21267,4815,	0,1705442,
chr1	2434317	3695979	chr1:2434317..2455584-chr1:3687585..3695979,2	200	.	2434317	3695979	0	2	21267,8394,	0,1253268,
chr1	2434317	3682495	chr1:2434317..2455584-chr1:3678102..3682495,4	200	.	2434317	3682495	0	2	21267,4393,	0,1243785,
chr1	2434317	3651212	chr1:2434317..2455584-chr1:3641903..3651212,2	200	.	2434317	3651212	0	2	21267,9309,	0,1207586,
chr1	2434317	3641280	chr1:2434317..2455584-chr1:3626459..3641280,2	200	.	2434317	3641280	0	2	21267,14821,	0,1192142,
chr1	2434317	3534956	chr1:2434317..2455584-chr1:3525488..3534956,4	200	.	2434317	3534956	0	2	21267,9468,	0,1091171,
chr1	2434317	3521029	chr1:2434317..2455584-chr1:3498933..3521029,4	200	.	2434317	3521029	0	2	21267,22096,	0,1064616,
chr1	2434317	3498337	chr1:2434317..2455584-chr1:3477195..3498337,4	200	.	2434317	3498337	0	2	21267,21142,	0,1042878,
chr1	2434317	3475271	chr1:2434317..2455584-chr1:3468378..3475271,3	200	.	2434317	3475271	0	2	21267,6893,	0,1034061,
chr1	2434317	3464026	chr1:2434317..2455584-chr1:3450541..3464026,2	200	.	2434317	3464026	0	2	21267,13485,	0,1016224,
chr1	2434317	3448857	chr1:2434317..2455584-chr1:3446090..3448857,3	200	.	2434317	3448857	0	2	21267,2767,	0,1011773,
chr1	2434317	3430032	chr1:2434317..2455584-chr1:3404760..3430032,5	200	.	2434317	3430032	0	2	21267,25272,	0,970443,
chr1	2434317	3402271	chr1:2434317..2455584-chr1:3378690..3402271,6	200	.	2434317	3402271	0	2	21267,23581,	0,944373,
chr1	2434317	3375862	chr1:2434317..2455584-chr1:3369425..3375862,3	200	.	2434317	3375862	0	2	21267,6437,	0,935108,
chr1	2434317	3365821	chr1:2434317..2455584-chr1:3363745..3365821,2	200	.	2434317	3365821	0	2	21267,2076,	0,929428,
chr1	2434317	3354858	chr1:2434317..2455584-chr1:3350533..3354858,2	200	.	2434317	3354858	0	2	21267,4325,	0,916216,
chr1	2434317	3349663	chr1:2434317..2455584-chr1:3341998..3349663,2	200	.	2434317	3349663	0	2	21267,7665,	0,907681,
chr1	2434317	3340365	chr1:2434317..2455584-chr1:3324542..3340365,7	200	.	2434317	3340365	0	2	21267,15823,	0,890225,
chr1	2434317	3323069	chr1:2434317..2455584-chr1:3313861..3323069,2	200	.	2434317	3323069	0	2	21267,9208,	0,879544,
chr1	2434317	3312803	chr1:2434317..2455584-chr1:3290934..3312803,4	200	.	2434317	3312803	0	2	21267,21869,	0,856617,
chr1	2434317	3285650	chr1:2434317..2455584-chr1:3284056..3285650,2	200	.	2434317	3285650	0	2	21267,1594,	0,849739,
chr1	2434317	3283303	chr1:2434317..2455584-chr1:3276727..3283303,2	200	.	2434317	3283303	0	2	21267,6576,	0,842410,
chr1	2434317	3275283	chr1:2434317..2455584-chr1:3260866..3275283,2	200	.	2434317	3275283	0	2	21267,14417,	0,826549,
chr1	2434317	3215554	chr1:2434317..2455584-chr1:3208054..3215554,3	200	.	2434317	3215554	0	2	21267,7500,	0,773737,
chr1	2434317	3206483	chr1:2434317..2455584-chr1:3193814..3206483,3	200	.	2434317	3206483	0	2	21267,12669,	0,759497,
chr1	2434317	3190610	chr1:2434317..2455584-chr1:3173214..3190610,4	200	.	2434317	3190610	0	2	21267,17396,	0,738897,
chr1	2458862	3695979	chr1:2458862..2481428-chr1:3687585..3695979,2	200	.	2458862	3695979	0	2	22566,8394,	0,1228723,
chr1	2458862	3651212	chr1:2458862..2481428-chr1:3641903..3651212,3	200	.	2458862	3651212	0	2	22566,9309,	0,1183041,
chr1	2458862	3641280	chr1:2458862..2481428-chr1:3626459..3641280,2	200	.	2458862	3641280	0	2	22566,14821,	0,1167597,
chr1	2458862	3612404	chr1:2458862..2481428-chr1:3605322..3612404,2	200	.	2458862	3612404	0	2	22566,7082,	0,1146460,
chr1	2458862	3599957	chr1:2458862..2481428-chr1:3592102..3599957,3	200	.	2458862	3599957	0	2	22566,7855,	0,1133240,
chr1	2458862	3563189	chr1:2458862..2481428-chr1:3560929..3563189,2	200	.	2458862	3563189	0	2	22566,2260,	0,1102067,
chr1	2458862	3521029	chr1:2458862..2481428-chr1:3498933..3521029,6	200	.	2458862	3521029	0	2	22566,22096,	0,1040071,
chr1	2458862	3498337	chr1:2458862..2481428-chr1:3477195..3498337,4	200	.	2458862	3498337	0	2	22566,21142,	0,1018333,
chr1	2458862	3475271	chr1:2458862..2481428-chr1:3468378..3475271,3	200	.	2458862	3475271	0	2	22566,6893,	0,1009516,
chr1	2458862	3464026	chr1:2458862..2481428-chr1:3450541..3464026,5	200	.	2458862	3464026	0	2	22566,13485,	0,991679,
chr1	2458862	3442103	chr1:2458862..2481428-chr1:3430762..3442103,3	200	.	2458862	3442103	0	2	22566,11341,	0,971900,
chr1	2458862	3430032	chr1:2458862..2481428-chr1:3404760..3430032,4	200	.	2458862	3430032	0	2	22566,25272,	0,945898,
chr1	2458862	3349663	chr1:2458862..2481428-chr1:3341998..3349663,7	200	.	2458862	3349663	0	2	22566,7665,	0,883136,
chr1	2458862	3340365	chr1:2458862..2481428-chr1:3324542..3340365,6	200	.	2458862	3340365	0	2	22566,15823,	0,865680,
chr1	2458862	3323069	chr1:2458862..2481428-chr1:3313861..3323069,5	200	.	2458862	3323069	0	2	22566,9208,	0,854999,
chr1	2458862	3312803	chr1:2458862..2481428-chr1:3290934..3312803,3	200	.	2458862	3312803	0	2	22566,21869,	0,832072,
chr1	2458862	3283303	chr1:2458862..2481428-chr1:3276727..3283303,3	200	.	2458862	3283303	0	2	22566,6576,	0,817865,
chr1	2458862	3275283	chr1:2458862..2481428-chr1:3260866..3275283,4	200	.	2458862	3275283	0	2	22566,14417,	0,802004,
chr1	2458862	3256595	chr1:2458862..2481428-chr1:3251817..3256595,3	200	.	2458862	3256595	0	2	22566,4778,	0,792955,
chr1	2458862	3225523	chr1:2458862..2481428-chr1:3216850..3225523,2	200	.	2458862	3225523	0	2	22566,8673,	0,757988,
chr1	2458862	3206483	chr1:2458862..2481428-chr1:3193814..3206483,3	200	.	2458862	3206483	0	2	22566,12669,	0,734952,
chr1	2458862	3190610	chr1:2458862..2481428-chr1:3173214..3190610,2	200	.	2458862	3190610	0	2	22566,17396,	0,714352,
chr1	2458862	3170327	chr1:2458862..2481428-chr1:3161494..3170327,4	200	.	2458862	3170327	0	2	22566,8833,	0,702632,
chr1	2458862	3156424	chr1:2458862..2481428-chr1:3150335..3156424,2	200	.	2458862	3156424	0	2	22566,6089,	0,691473,
chr1	2482406	3745038	chr1:2482406..2501359-chr1:3735433..3745038,2	200	.	2482406	3745038	0	2	18953,9605,	0,1253027,
chr1	2482406	3682495	chr1:2482406..2501359-chr1:3678102..3682495,2	200	.	2482406	3682495	0	2	18953,4393,	0,1195696,
chr1	2482406	3641280	chr1:2482406..2501359-chr1:3626459..3641280,2	200	.	2482406	3641280	0	2	18953,14821,	0,1144053,
chr1	2482406	3534956	chr1:2482406..2501359-chr1:3525488..3534956,2	200	.	2482406	3534956	0	2	18953,9468,	0,1043082,
chr1	2482406	3521029	chr1:2482406..2501359-chr1:3498933..3521029,3	200	.	2482406	3521029	0	2	18953,22096,	0,1016527,
chr1	2482406	3464026	chr1:2482406..2501359-chr1:3450541..3464026,3	200	.	2482406	3464026	0	2	18953,13485,	0,968135,
chr1	2482406	3442103	chr1:2482406..2501359-chr1:3430762..3442103,2	200	.	2482406	3442103	0	2	18953,11341,	0,948356,
chr1	2482406	3430032	chr1:2482406..2501359-chr1:3404760..3430032,5	200	.	2482406	3430032	0	2	18953,25272,	0,922354,
chr1	2482406	3402271	chr1:2482406..2501359-chr1:3378690..3402271,5	200	.	2482406	3402271	0	2	18953,23581,	0,896284,
chr1	2482406	3375862	chr1:2482406..2501359-chr1:3369425..3375862,2	200	.	2482406	3375862	0	2	18953,6437,	0,887019,
chr1	2482406	3349663	chr1:2482406..2501359-chr1:3341998..3349663,4	200	.	2482406	3349663	0	2	18953,7665,	0,859592,
chr1	2482406	3340365	chr1:2482406..2501359-chr1:3324542..3340365,7	200	.	2482406	3340365	0	2	18953,15823,	0,842136,
chr1	2482406	3323069	chr1:2482406..2501359-chr1:3313861..3323069,3	200	.	2482406	3323069	0	2	18953,9208,	0,831455,
chr1	2482406	3312803	chr1:2482406..2501359-chr1:3290934..3312803,4	200	.	2482406	3312803	0	2	18953,21869,	0,808528,
chr1	2482406	3256595	chr1:2482406..2501359-chr1:3251817..3256595,2	200	.	2482406	3256595	0	2	18953,4778,	0,769411,
chr1	2482406	3241263	chr1:2482406..2501359-chr1:3237699..3241263,3	200	.	2482406	3241263	0	2	18953,3564,	0,755293,
chr1	2482406	3225523	chr1:2482406..2501359-chr1:3216850..3225523,3	200	.	2482406	3225523	0	2	18953,8673,	0,734444,
chr1	2482406	3215554	chr1:2482406..2501359-chr1:3208054..3215554,2	200	.	2482406	3215554	0	2	18953,7500,	0,725648,
chr1	2482406	3190610	chr1:2482406..2501359-chr1:3173214..3190610,3	200	.	2482406	3190610	0	2	18953,17396,	0,690808,
chr1	2516632	3323069	chr1:2516632..2519564-chr1:3313861..3323069,2	200	.	2516632	3323069	0	2	2932,9208,	0,797229,
chr1	2516632	3156424	chr1:2516632..2519564-chr1:3150335..3156424,3	200	.	2516632	3156424	0	2	2932,6089,	0,633703,
chr1	2533156	3695979	chr1:2533156..2546859-chr1:3687585..3695979,3	200	.	2533156	3695979	0	2	13703,8394,	0,1154429,
chr1	2533156	3604418	chr1:2533156..2546859-chr1:3600702..3604418,2	200	.	2533156	3604418	0	2	13703,3716,	0,1067546,
chr1	2533156	3567248	chr1:2533156..2546859-chr1:3565223..3567248,2	200	.	2533156	3567248	0	2	13703,2025,	0,1032067,
chr1	2554558	3612404	chr1:2554558..2556165-chr1:3605322..3612404,2	200	.	2554558	3612404	0	2	1607,7082,	0,1050764,
chr1	2558836	3275283	chr1:2558836..2562886-chr1:3260866..3275283,3	200	.	2558836	3275283	0	2	4050,14417,	0,702030,
chr1	2558836	3190610	chr1:2558836..2562886-chr1:3173214..3190610,2	200	.	2558836	3190610	0	2	4050,17396,	0,614378,
chr1	2558836	3156424	chr1:2558836..2562886-chr1:3150335..3156424,2	200	.	2558836	3156424	0	2	4050,6089,	0,591499,
chr1	2565372	3402271	chr1:2565372..2567797-chr1:3378690..3402271,2	200	.	2565372	3402271	0	2	2425,23581,	0,813318,
chr1	2570422	3498337	chr1:2570422..2576482-chr1:3477195..3498337,2	200	.	2570422	3498337	0	2	6060,21142,	0,906773,
chr1	2582981	3475271	chr1:2582981..2589641-chr1:3468378..3475271,3	200	.	2582981	3475271	0	2	6660,6893,	0,885397,
chr1	2619016	3498337	chr1:2619016..2623968-chr1:3477195..3498337,2	200	.	2619016	3498337	0	2	4952,21142,	0,858179,
chr1	2628451	3612404	chr1:2628451..2632989-chr1:3605322..3612404,2	200	.	2628451	3612404	0	2	4538,7082,	0,976871,
chr1	2628451	3534956	chr1:2628451..2632989-chr1:3525488..3534956,3	200	.	2628451	3534956	0	2	4538,9468,	0,897037,
chr1	2628451	3498337	chr1:2628451..2632989-chr1:3477195..3498337,3	200	.	2628451	3498337	0	2	4538,21142,	0,848744,
chr1	2700832	3534956	chr1:2700832..2705432-chr1:3525488..3534956,2	200	.	2700832	3534956	0	2	4600,9468,	0,824656,
chr1	2700832	3498337	chr1:2700832..2705432-chr1:3477195..3498337,2	200	.	2700832	3498337	0	2	4600,21142,	0,776363,
chr1	2700832	3442103	chr1:2700832..2705432-chr1:3430762..3442103,2	200	.	2700832	3442103	0	2	4600,11341,	0,729930,
chr1	2700832	3430032	chr1:2700832..2705432-chr1:3404760..3430032,3	200	.	2700832	3430032	0	2	4600,25272,	0,703928,
chr1	2700832	3402271	chr1:2700832..2705432-chr1:3378690..3402271,3	200	.	2700832	3402271	0	2	4600,23581,	0,677858,
chr1	2700832	3354858	chr1:2700832..2705432-chr1:3350533..3354858,2	200	.	2700832	3354858	0	2	4600,4325,	0,649701,
chr1	2700832	3349663	chr1:2700832..2705432-chr1:3341998..3349663,3	200	.	2700832	3349663	0	2	4600,7665,	0,641166,
chr1	2700832	3340365	chr1:2700832..2705432-chr1:3324542..3340365,3	200	.	2700832	3340365	0	2	4600,15823,	0,623710,
chr1	2700832	3323069	chr1:2700832..2705432-chr1:3313861..3323069,4	200	.	2700832	3323069	0	2	4600,9208,	0,613029,
chr1	2700832	3312803	chr1:2700832..2705432-chr1:3290934..3312803,2	200	.	2700832	3312803	0	2	4600,21869,	0,590102,
chr1	2700832	3275283	chr1:2700832..2705432-chr1:3260866..3275283,3	200	.	2700832	3275283	0	2	4600,14417,	0,560034,
chr1	2700832	3259430	chr1:2700832..2705432-chr1:3257221..3259430,2	200	.	2700832	3259430	0	2	4600,2209,	0,556389,
chr1	2700832	3206483	chr1:2700832..2705432-chr1:3193814..3206483,2	200	.	2700832	3206483	0	2	4600,12669,	0,492982,
chr1	2700832	3190610	chr1:2700832..2705432-chr1:3173214..3190610,3	200	.	2700832	3190610	0	2	4600,17396,	0,472382,
chr1	2700832	3145884	chr1:2700832..2705432-chr1:3142375..3145884,2	200	.	2700832	3145884	0	2	4600,3509,	0,441543,
chr1	2706142	3323069	chr1:2706142..2708285-chr1:3313861..3323069,4	200	.	2706142	3323069	0	2	2143,9208,	0,607719,
chr1	2713580	4720667	chr1:2713580..2731674-chr1:4706448..4720667,2	200	.	2713580	4720667	0	2	18094,14219,	0,1992868,
chr1	2713580	3776893	chr1:2713580..2731674-chr1:3772450..3776893,2	200	.	2713580	3776893	0	2	18094,4443,	0,1058870,
chr1	2713580	3695979	chr1:2713580..2731674-chr1:3687585..3695979,2	200	.	2713580	3695979	0	2	18094,8394,	0,974005,
chr1	2713580	3612404	chr1:2713580..2731674-chr1:3605322..3612404,5	200	.	2713580	3612404	0	2	18094,7082,	0,891742,
chr1	2713580	3498337	chr1:2713580..2731674-chr1:3477195..3498337,4	200	.	2713580	3498337	0	2	18094,21142,	0,763615,
chr1	2713580	3475271	chr1:2713580..2731674-chr1:3468378..3475271,3	200	.	2713580	3475271	0	2	18094,6893,	0,754798,
chr1	2745123	4720667	chr1:2745123..2752743-chr1:4706448..4720667,2	200	.	2745123	4720667	0	2	7620,14219,	0,1961325,
chr1	2745123	3498337	chr1:2745123..2752743-chr1:3477195..3498337,3	200	.	2745123	3498337	0	2	7620,21142,	0,732072,
chr1	2764042	3832832	chr1:2764042..2799170-chr1:3818671..3832832,2	200	.	2764042	3832832	0	2	35128,14161,	0,1054629,
chr1	2764042	3612404	chr1:2764042..2799170-chr1:3605322..3612404,3	200	.	2764042	3612404	0	2	35128,7082,	0,841280,
chr1	2764042	3604418	chr1:2764042..2799170-chr1:3600702..3604418,2	200	.	2764042	3604418	0	2	35128,3716,	0,836660,
chr1	2764042	3534956	chr1:2764042..2799170-chr1:3525488..3534956,2	200	.	2764042	3534956	0	2	35128,9468,	0,761446,
chr1	2764042	3498337	chr1:2764042..2799170-chr1:3477195..3498337,6	200	.	2764042	3498337	0	2	35128,21142,	0,713153,
chr1	2764042	3475271	chr1:2764042..2799170-chr1:3468378..3475271,6	200	.	2764042	3475271	0	2	35128,6893,	0,704336,
chr1	2764042	3375862	chr1:2764042..2799170-chr1:3369425..3375862,6	200	.	2764042	3375862	0	2	35128,6437,	0,605383,
chr1	2799794	3498337	chr1:2799794..2806112-chr1:3477195..3498337,2	200	.	2799794	3498337	0	2	6318,21142,	0,677401,
chr1	2808922	3534956	chr1:2808922..2816720-chr1:3525488..3534956,2	200	.	2808922	3534956	0	2	7798,9468,	0,716566,
chr1	2808922	3498337	chr1:2808922..2816720-chr1:3477195..3498337,2	200	.	2808922	3498337	0	2	7798,21142,	0,668273,
chr1	2831899	3498337	chr1:2831899..2844539-chr1:3477195..3498337,3	200	.	2831899	3498337	0	2	12640,21142,	0,645296,
chr1	2846094	3832832	chr1:2846094..2856663-chr1:3818671..3832832,2	200	.	2846094	3832832	0	2	10569,14161,	0,972577,
chr1	2846094	3534956	chr1:2846094..2856663-chr1:3525488..3534956,2	200	.	2846094	3534956	0	2	10569,9468,	0,679394,
chr1	2846094	3498337	chr1:2846094..2856663-chr1:3477195..3498337,2	200	.	2846094	3498337	0	2	10569,21142,	0,631101,
chr1	2846094	3475271	chr1:2846094..2856663-chr1:3468378..3475271,2	200	.	2846094	3475271	0	2	10569,6893,	0,622284,
chr1	2858298	3541949	chr1:2858298..2872027-chr1:3539096..3541949,2	200	.	2858298	3541949	0	2	13729,2853,	0,680798,
chr1	2858298	3534956	chr1:2858298..2872027-chr1:3525488..3534956,2	200	.	2858298	3534956	0	2	13729,9468,	0,667190,
chr1	2858298	3498337	chr1:2858298..2872027-chr1:3477195..3498337,2	200	.	2858298	3498337	0	2	13729,21142,	0,618897,
chr1	2858298	3475271	chr1:2858298..2872027-chr1:3468378..3475271,2	200	.	2858298	3475271	0	2	13729,6893,	0,610080,
chr1	2858298	3375862	chr1:2858298..2872027-chr1:3369425..3375862,2	200	.	2858298	3375862	0	2	13729,6437,	0,511127,
chr1	2880030	3534956	chr1:2880030..2884395-chr1:3525488..3534956,3	200	.	2880030	3534956	0	2	4365,9468,	0,645458,
chr1	2888672	3498337	chr1:2888672..2901860-chr1:3477195..3498337,2	200	.	2888672	3498337	0	2	13188,21142,	0,588523,
chr1	2888672	3375862	chr1:2888672..2901860-chr1:3369425..3375862,3	200	.	2888672	3375862	0	2	13188,6437,	0,480753,
chr1	2928774	3832832	chr1:2928774..2941266-chr1:3818671..3832832,2	200	.	2928774	3832832	0	2	12492,14161,	0,889897,
chr1	2928774	3498337	chr1:2928774..2941266-chr1:3477195..3498337,3	200	.	2928774	3498337	0	2	12492,21142,	0,548421,
chr1	2928774	3475271	chr1:2928774..2941266-chr1:3468378..3475271,2	200	.	2928774	3475271	0	2	12492,6893,	0,539604,
chr1	2944313	3375862	chr1:2944313..2949932-chr1:3369425..3375862,2	200	.	2944313	3375862	0	2	5619,6437,	0,425112,
chr1	2973576	3534956	chr1:2973576..2979008-chr1:3525488..3534956,3	200	.	2973576	3534956	0	2	5432,9468,	0,551912,
chr1	2973576	3498337	chr1:2973576..2979008-chr1:3477195..3498337,2	200	.	2973576	3498337	0	2	5432,21142,	0,503619,
chr1	2973576	3475271	chr1:2973576..2979008-chr1:3468378..3475271,2	200	.	2973576	3475271	0	2	5432,6893,	0,494802,
chr1	2980833	3521029	chr1:2980833..2985157-chr1:3498933..3521029,2	200	.	2980833	3521029	0	2	4324,22096,	0,518100,
chr1	2980833	3466435	chr1:2980833..2985157-chr1:3464650..3466435,2	200	.	2980833	3466435	0	2	4324,1785,	0,483817,
chr1	2980833	3402271	chr1:2980833..2985157-chr1:3378690..3402271,2	200	.	2980833	3402271	0	2	4324,23581,	0,397857,
chr1	2980833	3349663	chr1:2980833..2985157-chr1:3341998..3349663,3	200	.	2980833	3349663	0	2	4324,7665,	0,361165,
chr1	2980833	3340365	chr1:2980833..2985157-chr1:3324542..3340365,3	200	.	2980833	3340365	0	2	4324,15823,	0,343709,
chr1	2980833	3323069	chr1:2980833..2985157-chr1:3313861..3323069,4	200	.	2980833	3323069	0	2	4324,9208,	0,333028,
chr1	2980833	3312803	chr1:2980833..2985157-chr1:3290934..3312803,3	200	.	2980833	3312803	0	2	4324,21869,	0,310101,
chr1	2980833	3283303	chr1:2980833..2985157-chr1:3276727..3283303,2	200	.	2980833	3283303	0	2	4324,6576,	0,295894,
chr1	2980833	3259430	chr1:2980833..2985157-chr1:3257221..3259430,3	200	.	2980833	3259430	0	2	4324,2209,	0,276388,
chr1	2980833	3256595	chr1:2980833..2985157-chr1:3251817..3256595,2	200	.	2980833	3256595	0	2	4324,4778,	0,270984,
chr1	2980833	3225523	chr1:2980833..2985157-chr1:3216850..3225523,2	200	.	2980833	3225523	0	2	4324,8673,	0,236017,
chr1	2980833	3206483	chr1:2980833..2985157-chr1:3193814..3206483,3	200	.	2980833	3206483	0	2	4324,12669,	0,212981,
chr1	2980833	3190610	chr1:2980833..2985157-chr1:3173214..3190610,3	200	.	2980833	3190610	0	2	4324,17396,	0,192381,
chr1	2980833	3170327	chr1:2980833..2985157-chr1:3161494..3170327,4	200	.	2980833	3170327	0	2	4324,8833,	0,180661,
chr1	2985827	3695979	chr1:2985827..2996433-chr1:3687585..3695979,2	200	.	2985827	3695979	0	2	10606,8394,	0,701758,
chr1	2985827	3498337	chr1:2985827..2996433-chr1:3477195..3498337,5	200	.	2985827	3498337	0	2	10606,21142,	0,491368,
chr1	2985827	3475271	chr1:2985827..2996433-chr1:3468378..3475271,2	200	.	2985827	3475271	0	2	10606,6893,	0,482551,
chr1	2985827	3464026	chr1:2985827..2996433-chr1:3450541..3464026,2	200	.	2985827	3464026	0	2	10606,13485,	0,464714,
chr1	2985827	3430032	chr1:2985827..2996433-chr1:3404760..3430032,3	200	.	2985827	3430032	0	2	10606,25272,	0,418933,
chr1	2985827	3402271	chr1:2985827..2996433-chr1:3378690..3402271,7	200	.	2985827	3402271	0	2	10606,23581,	0,392863,
chr1	2985827	3363098	chr1:2985827..2996433-chr1:3360108..3363098,2	200	.	2985827	3363098	0	2	10606,2990,	0,374281,
chr1	2985827	3354858	chr1:2985827..2996433-chr1:3350533..3354858,3	200	.	2985827	3354858	0	2	10606,4325,	0,364706,
chr1	2985827	3349663	chr1:2985827..2996433-chr1:3341998..3349663,5	200	.	2985827	3349663	0	2	10606,7665,	0,356171,
chr1	2985827	3340365	chr1:2985827..2996433-chr1:3324542..3340365,4	200	.	2985827	3340365	0	2	10606,15823,	0,338715,
chr1	2985827	3323069	chr1:2985827..2996433-chr1:3313861..3323069,5	200	.	2985827	3323069	0	2	10606,9208,	0,328034,
chr1	2985827	3312803	chr1:2985827..2996433-chr1:3290934..3312803,7	200	.	2985827	3312803	0	2	10606,21869,	0,305107,
chr1	2985827	3283303	chr1:2985827..2996433-chr1:3276727..3283303,4	200	.	2985827	3283303	0	2	10606,6576,	0,290900,
chr1	2985827	3275283	chr1:2985827..2996433-chr1:3260866..3275283,2	200	.	2985827	3275283	0	2	10606,14417,	0,275039,
chr1	2985827	3225523	chr1:2985827..2996433-chr1:3216850..3225523,5	200	.	2985827	3225523	0	2	10606,8673,	0,231023,
chr1	2985827	3215554	chr1:2985827..2996433-chr1:3208054..3215554,10	200	.	2985827	3215554	0	2	10606,7500,	0,222227,
chr1	2985827	3206483	chr1:2985827..2996433-chr1:3193814..3206483,7	200	.	2985827	3206483	0	2	10606,12669,	0,207987,
chr1	2985827	3190610	chr1:2985827..2996433-chr1:3173214..3190610,5	200	.	2985827	3190610	0	2	10606,17396,	0,187387,
chr1	2985827	3170327	chr1:2985827..2996433-chr1:3161494..3170327,8	200	.	2985827	3170327	0	2	10606,8833,	0,175667,
chr1	3005259	3612404	chr1:3005259..3024900-chr1:3605322..3612404,4	200	.	3005259	3612404	0	2	19641,7082,	0,600063,
chr1	3005259	3534956	chr1:3005259..3024900-chr1:3525488..3534956,3	200	.	3005259	3534956	0	2	19641,9468,	0,520229,
chr1	3005259	3475271	chr1:3005259..3024900-chr1:3468378..3475271,3	200	.	3005259	3475271	0	2	19641,6893,	0,463119,
chr1	3005259	3375862	chr1:3005259..3024900-chr1:3369425..3375862,3	200	.	3005259	3375862	0	2	19641,6437,	0,364166,
chr1	3026055	3714336	chr1:3026055..3036164-chr1:3712111..3714336,2	200	.	3026055	3714336	0	2	10109,2225,	0,686056,
chr1	3026055	3534956	chr1:3026055..3036164-chr1:3525488..3534956,2	200	.	3026055	3534956	0	2	10109,9468,	0,499433,
chr1	3026055	3498337	chr1:3026055..3036164-chr1:3477195..3498337,6	200	.	3026055	3498337	0	2	10109,21142,	0,451140,
chr1	3026055	3475271	chr1:3026055..3036164-chr1:3468378..3475271,5	200	.	3026055	3475271	0	2	10109,6893,	0,442323,
chr1	3026055	3375862	chr1:3026055..3036164-chr1:3369425..3375862,2	200	.	3026055	3375862	0	2	10109,6437,	0,343370,
chr1	3045162	3612404	chr1:3045162..3049943-chr1:3605322..3612404,2	200	.	3045162	3612404	0	2	4781,7082,	0,560160,
chr1	3045162	3534956	chr1:3045162..3049943-chr1:3525488..3534956,3	200	.	3045162	3534956	0	2	4781,9468,	0,480326,
chr1	3045162	3375862	chr1:3045162..3049943-chr1:3369425..3375862,2	200	.	3045162	3375862	0	2	4781,6437,	0,324263,
chr1	3052351	3498337	chr1:3052351..3055670-chr1:3477195..3498337,3	200	.	3052351	3498337	0	2	3319,21142,	0,424844,
chr1	3052351	3375862	chr1:3052351..3055670-chr1:3369425..3375862,2	200	.	3052351	3375862	0	2	3319,6437,	0,317074,
chr1	3069072	3615901	chr1:3069072..3072219-chr1:3613395..3615901,2	200	.	3069072	3615901	0	2	3147,2506,	0,544323,
chr1	3076082	3615901	chr1:3076082..3094387-chr1:3613395..3615901,2	200	.	3076082	3615901	0	2	18305,2506,	0,537313,
chr1	3076082	3567248	chr1:3076082..3094387-chr1:3565223..3567248,2	200	.	3076082	3567248	0	2	18305,2025,	0,489141,
chr1	3076082	3534956	chr1:3076082..3094387-chr1:3525488..3534956,2	200	.	3076082	3534956	0	2	18305,9468,	0,449406,
chr1	3076082	3498337	chr1:3076082..3094387-chr1:3477195..3498337,4	200	.	3076082	3498337	0	2	18305,21142,	0,401113,
chr1	3076082	3475271	chr1:3076082..3094387-chr1:3468378..3475271,3	200	.	3076082	3475271	0	2	18305,6893,	0,392296,
chr1	3076082	3375862	chr1:3076082..3094387-chr1:3369425..3375862,2	200	.	3076082	3375862	0	2	18305,6437,	0,293343,
chr1	3101943	3498337	chr1:3101943..3103634-chr1:3477195..3498337,2	200	.	3101943	3498337	0	2	1691,21142,	0,375252,
chr1	3109916	4720667	chr1:3109916..3111242-chr1:4706448..4720667,2	200	.	3109916	4720667	0	2	1326,14219,	0,1596532,
chr1	3113289	3534956	chr1:3113289..3117143-chr1:3525488..3534956,2	200	.	3113289	3534956	0	2	3854,9468,	0,412199,
chr1	3121271	3534956	chr1:3121271..3124628-chr1:3525488..3534956,2	200	.	3121271	3534956	0	2	3357,9468,	0,404217,
chr1	3131036	3615901	chr1:3131036..3140314-chr1:3613395..3615901,2	200	.	3131036	3615901	0	2	9278,2506,	0,482359,
chr1	3131036	3498337	chr1:3131036..3140314-chr1:3477195..3498337,2	200	.	3131036	3498337	0	2	9278,21142,	0,346159,
chr1	3142375	3832832	chr1:3142375..3145884-chr1:3818671..3832832,2	200	.	3142375	3832832	0	2	3509,14161,	0,676296,
chr1	3142375	3498337	chr1:3142375..3145884-chr1:3477195..3498337,2	200	.	3142375	3498337	0	2	3509,21142,	0,334820,
chr1	3369425	4418291	chr1:3369425..3375862-chr1:4406200..4418291,2	200	.	3369425	4418291	0	2	6437,12091,	0,1036775,
chr1	3450541	4720667	chr1:3450541..3464026-chr1:4706448..4720667,2	200	.	3450541	4720667	0	2	13485,14219,	0,1255907,
chr1	3468378	4563379	chr1:3468378..3475271-chr1:4561608..4563379,2	200	.	3468378	4563379	0	2	6893,1771,	0,1093230,
chr1	3468378	4365015	chr1:3468378..3475271-chr1:4357757..4365015,2	200	.	3468378	4365015	0	2	6893,7258,	0,889379,
chr1	3477195	5182635	chr1:3477195..3498337-chr1:5178972..5182635,2	200	.	3477195	5182635	0	2	21142,3663,	0,1701777,
chr1	3477195	4720667	chr1:3477195..3498337-chr1:4706448..4720667,2	200	.	3477195	4720667	0	2	21142,14219,	0,1229253,
chr1	3477195	4608847	chr1:3477195..3498337-chr1:4600157..4608847,2	200	.	3477195	4608847	0	2	21142,8690,	0,1122962,
chr1	3477195	4505016	chr1:3477195..3498337-chr1:4501957..4505016,2	200	.	3477195	4505016	0	2	21142,3059,	0,1024762,
chr1	3477195	4365015	chr1:3477195..3498337-chr1:4357757..4365015,5	200	.	3477195	4365015	0	2	21142,7258,	0,880562,
chr1	3525488	4568867	chr1:3525488..3534956-chr1:4564119..4568867,2	200	.	3525488	4568867	0	2	9468,4748,	0,1038631,
chr1	3600702	4404108	chr1:3600702..3604418-chr1:4401293..4404108,2	200	.	3600702	4404108	0	2	3716,2815,	0,800591,
chr1	3618310	4720667	chr1:3618310..3624620-chr1:4706448..4720667,2	200	.	3618310	4720667	0	2	6310,14219,	0,1088138,
chr1	3662821	4744817	chr1:3662821..3664395-chr1:4743346..4744817,2	200	.	3662821	4744817	0	2	1574,1471,	0,1080525,
chr1	3667038	5662484	chr1:3667038..3672680-chr1:5658289..5662484,2	200	.	3667038	5662484	0	2	5642,4195,	0,1991251,
chr1	3685148	4807705	chr1:3685148..3686417-chr1:4803384..4807705,2	200	.	3685148	4807705	0	2	1269,4321,	0,1118236,
chr1	3685148	4267733	chr1:3685148..3686417-chr1:4265926..4267733,2	200	.	3685148	4267733	0	2	1269,1807,	0,580778,
chr1	3687585	5046092	chr1:3687585..3695979-chr1:5034984..5046092,2	200	.	3687585	5046092	0	2	8394,11108,	0,1347399,
chr1	3687585	5025445	chr1:3687585..3695979-chr1:5023270..5025445,2	200	.	3687585	5025445	0	2	8394,2175,	0,1335685,
chr1	3687585	5015653	chr1:3687585..3695979-chr1:5010582..5015653,2	200	.	3687585	5015653	0	2	8394,5071,	0,1322997,
chr1	3687585	4694903	chr1:3687585..3695979-chr1:4682006..4694903,2	200	.	3687585	4694903	0	2	8394,12897,	0,994421,
chr1	3731113	4720667	chr1:3731113..3733535-chr1:4706448..4720667,2	200	.	3731113	4720667	0	2	2422,14219,	0,975335,
chr1	3735433	4469984	chr1:3735433..3745038-chr1:4467159..4469984,2	200	.	3735433	4469984	0	2	9605,2825,	0,731726,
chr1	3772450	5346953	chr1:3772450..3776893-chr1:5342596..5346953,2	200	.	3772450	5346953	0	2	4443,4357,	0,1570146,
chr1	3772450	4505016	chr1:3772450..3776893-chr1:4501957..4505016,2	200	.	3772450	4505016	0	2	4443,3059,	0,729507,
chr1	3772450	4418291	chr1:3772450..3776893-chr1:4406200..4418291,2	200	.	3772450	4418291	0	2	4443,12091,	0,633750,
chr1	3772450	4211200	chr1:3772450..3776893-chr1:4207318..4211200,2	200	.	3772450	4211200	0	2	4443,3882,	0,434868,
chr1	3802711	4720667	chr1:3802711..3803903-chr1:4706448..4720667,2	200	.	3802711	4720667	0	2	1192,14219,	0,903737,
chr1	3818671	5812702	chr1:3818671..3832832-chr1:5793339..5812702,4	200	.	3818671	5812702	0	2	14161,19363,	0,1974668,
chr1	3818671	5524988	chr1:3818671..3832832-chr1:5510336..5524988,2	200	.	3818671	5524988	0	2	14161,14652,	0,1691665,
chr1	3818671	5472086	chr1:3818671..3832832-chr1:5470376..5472086,2	200	.	3818671	5472086	0	2	14161,1710,	0,1651705,
chr1	3818671	5162161	chr1:3818671..3832832-chr1:5154371..5162161,2	200	.	3818671	5162161	0	2	14161,7790,	0,1335700,
chr1	3818671	5146163	chr1:3818671..3832832-chr1:5141381..5146163,2	200	.	3818671	5146163	0	2	14161,4782,	0,1322710,
chr1	3818671	5033408	chr1:3818671..3832832-chr1:5029457..5033408,2	200	.	3818671	5033408	0	2	14161,3951,	0,1210786,
chr1	3818671	4966163	chr1:3818671..3832832-chr1:4961803..4966163,2	200	.	3818671	4966163	0	2	14161,4360,	0,1143132,
chr1	3818671	4780902	chr1:3818671..3832832-chr1:4749700..4780902,8	200	.	3818671	4780902	0	2	14161,31202,	0,931029,
chr1	3818671	4720667	chr1:3818671..3832832-chr1:4706448..4720667,4	200	.	3818671	4720667	0	2	14161,14219,	0,887777,
chr1	3818671	4697284	chr1:3818671..3832832-chr1:4695914..4697284,2	200	.	3818671	4697284	0	2	14161,1370,	0,877243,
chr1	3818671	4694903	chr1:3818671..3832832-chr1:4682006..4694903,5	200	.	3818671	4694903	0	2	14161,12897,	0,863335,
chr1	3818671	4671512	chr1:3818671..3832832-chr1:4670130..4671512,2	200	.	3818671	4671512	0	2	14161,1382,	0,851459,
chr1	3818671	4665193	chr1:3818671..3832832-chr1:4661444..4665193,5	200	.	3818671	4665193	0	2	14161,3749,	0,842773,
chr1	3818671	4635539	chr1:3818671..3832832-chr1:4630077..4635539,3	200	.	3818671	4635539	0	2	14161,5462,	0,811406,
chr1	3818671	4628184	chr1:3818671..3832832-chr1:4626956..4628184,2	200	.	3818671	4628184	0	2	14161,1228,	0,808285,
chr1	3818671	4608847	chr1:3818671..3832832-chr1:4600157..4608847,2	200	.	3818671	4608847	0	2	14161,8690,	0,781486,
chr1	3818671	4583556	chr1:3818671..3832832-chr1:4579513..4583556,2	200	.	3818671	4583556	0	2	14161,4043,	0,760842,
chr1	3818671	4560322	chr1:3818671..3832832-chr1:4550697..4560322,3	200	.	3818671	4560322	0	2	14161,9625,	0,732026,
chr1	3818671	4524459	chr1:3818671..3832832-chr1:4518671..4524459,2	200	.	3818671	4524459	0	2	14161,5788,	0,700000,
chr1	3818671	4484026	chr1:3818671..3832832-chr1:4480675..4484026,2	200	.	3818671	4484026	0	2	14161,3351,	0,662004,
chr1	3818671	4461927	chr1:3818671..3832832-chr1:4458177..4461927,2	200	.	3818671	4461927	0	2	14161,3750,	0,639506,
chr1	3818671	4430853	chr1:3818671..3832832-chr1:4424693..4430853,2	200	.	3818671	4430853	0	2	14161,6160,	0,606022,
chr1	3818671	4418291	chr1:3818671..3832832-chr1:4406200..4418291,3	200	.	3818671	4418291	0	2	14161,12091,	0,587529,
chr1	3818671	4385229	chr1:3818671..3832832-chr1:4381538..4385229,3	200	.	3818671	4385229	0	2	14161,3691,	0,562867,
chr1	3818671	4378827	chr1:3818671..3832832-chr1:4374794..4378827,3	200	.	3818671	4378827	0	2	14161,4033,	0,556123,
chr1	3818671	4365015	chr1:3818671..3832832-chr1:4357757..4365015,3	200	.	3818671	4365015	0	2	14161,7258,	0,539086,
chr1	3818671	4320737	chr1:3818671..3832832-chr1:4319453..4320737,2	200	.	3818671	4320737	0	2	14161,1284,	0,500782,
chr1	3818671	4317105	chr1:3818671..3832832-chr1:4311920..4317105,2	200	.	3818671	4317105	0	2	14161,5185,	0,493249,
chr1	3818671	4258186	chr1:3818671..3832832-chr1:4255357..4258186,2	200	.	3818671	4258186	0	2	14161,2829,	0,436686,
chr1	3818671	4241204	chr1:3818671..3832832-chr1:4238474..4241204,2	200	.	3818671	4241204	0	2	14161,2730,	0,419803,
chr1	3818671	4228126	chr1:3818671..3832832-chr1:4222672..4228126,7	200	.	3818671	4228126	0	2	14161,5454,	0,404001,
chr1	3835670	4720667	chr1:3835670..3843429-chr1:4706448..4720667,3	200	.	3835670	4720667	0	2	7759,14219,	0,870778,
chr1	3835670	4469984	chr1:3835670..3843429-chr1:4467159..4469984,2	200	.	3835670	4469984	0	2	7759,2825,	0,631489,
chr1	3998160	4824230	chr1:3998160..4001893-chr1:4818074..4824230,2	200	.	3998160	4824230	0	2	3733,6156,	0,819914,
chr1	3998160	4780902	chr1:3998160..4001893-chr1:4749700..4780902,4	200	.	3998160	4780902	0	2	3733,31202,	0,751540,
chr1	3998160	4418291	chr1:3998160..4001893-chr1:4406200..4418291,2	200	.	3998160	4418291	0	2	3733,12091,	0,408040,
chr1	4057917	4720667	chr1:4057917..4065950-chr1:4706448..4720667,2	200	.	4057917	4720667	0	2	8033,14219,	0,648531,
chr1	4118142	4720667	chr1:4118142..4129588-chr1:4706448..4720667,3	200	.	4118142	4720667	0	2	11446,14219,	0,588306,
chr1	4139759	4720667	chr1:4139759..4144574-chr1:4706448..4720667,4	200	.	4139759	4720667	0	2	4815,14219,	0,566689,
chr1	4145621	4720667	chr1:4145621..4152440-chr1:4706448..4720667,2	200	.	4145621	4720667	0	2	6819,14219,	0,560827,
chr1	4164552	4720667	chr1:4164552..4166586-chr1:4706448..4720667,2	200	.	4164552	4720667	0	2	2034,14219,	0,541896,
chr1	4187050	4720667	chr1:4187050..4191568-chr1:4706448..4720667,2	200	.	4187050	4720667	0	2	4518,14219,	0,519398,
chr1	4463677	6241033	chr1:4463677..4465861-chr1:6233401..6241033,2	200	.	4463677	6241033	0	2	2184,7632,	0,1769724,
chr1	4534745	6060199	chr1:4534745..4542845-chr1:6044545..6060199,2	200	.	4534745	6060199	0	2	8100,15654,	0,1509800,
chr1	4571254	5931576	chr1:4571254..4574137-chr1:5919854..5931576,2	200	.	4571254	5931576	0	2	2883,11722,	0,1348600,
chr1	4630077	6060199	chr1:4630077..4635539-chr1:6044545..6060199,2	200	.	4630077	6060199	0	2	5462,15654,	0,1414468,
chr1	4682006	5931576	chr1:4682006..4694903-chr1:5919854..5931576,2	200	.	4682006	5931576	0	2	12897,11722,	0,1237848,
chr1	4706448	6129674	chr1:4706448..4720667-chr1:6124894..6129674,2	200	.	4706448	6129674	0	2	14219,4780,	0,1418446,
chr1	4706448	6103044	chr1:4706448..4720667-chr1:6098413..6103044,3	200	.	4706448	6103044	0	2	14219,4631,	0,1391965,
chr1	4706448	5965911	chr1:4706448..4720667-chr1:5963399..5965911,2	200	.	4706448	5965911	0	2	14219,2512,	0,1256951,
chr1	4706448	5916735	chr1:4706448..4720667-chr1:5915019..5916735,2	200	.	4706448	5916735	0	2	14219,1716,	0,1208571,
chr1	4706448	5896212	chr1:4706448..4720667-chr1:5887212..5896212,2	200	.	4706448	5896212	0	2	14219,9000,	0,1180764,
chr1	4706448	5812702	chr1:4706448..4720667-chr1:5793339..5812702,7	200	.	4706448	5812702	0	2	14219,19363,	0,1086891,
chr1	4706448	5784224	chr1:4706448..4720667-chr1:5782658..5784224,2	200	.	4706448	5784224	0	2	14219,1566,	0,1076210,
chr1	4706448	5707338	chr1:4706448..4720667-chr1:5702311..5707338,2	200	.	4706448	5707338	0	2	14219,5027,	0,995863,
chr1	4706448	5627919	chr1:4706448..4720667-chr1:5622162..5627919,2	200	.	4706448	5627919	0	2	14219,5757,	0,915714,
chr1	4706448	5596401	chr1:4706448..4720667-chr1:5586523..5596401,4	200	.	4706448	5596401	0	2	14219,9878,	0,880075,
chr1	4706448	5549156	chr1:4706448..4720667-chr1:5539923..5549156,2	200	.	4706448	5549156	0	2	14219,9233,	0,833475,
chr1	4706448	5524988	chr1:4706448..4720667-chr1:5510336..5524988,2	200	.	4706448	5524988	0	2	14219,14652,	0,803888,
chr1	4706448	5398792	chr1:4706448..4720667-chr1:5393108..5398792,2	200	.	4706448	5398792	0	2	14219,5684,	0,686660,
chr1	4706448	5279062	chr1:4706448..4720667-chr1:5276317..5279062,2	200	.	4706448	5279062	0	2	14219,2745,	0,569869,
chr1	4706448	5263884	chr1:4706448..4720667-chr1:5258311..5263884,3	200	.	4706448	5263884	0	2	14219,5573,	0,551863,
chr1	4723276	6060199	chr1:4723276..4727606-chr1:6044545..6060199,2	200	.	4723276	6060199	0	2	4330,15654,	0,1321269,
chr1	4749700	6343459	chr1:4749700..4780902-chr1:6319851..6343459,2	200	.	4749700	6343459	0	2	31202,23608,	0,1570151,
chr1	4749700	6103044	chr1:4749700..4780902-chr1:6098413..6103044,2	200	.	4749700	6103044	0	2	31202,4631,	0,1348713,
chr1	4749700	5931576	chr1:4749700..4780902-chr1:5919854..5931576,4	200	.	4749700	5931576	0	2	31202,11722,	0,1170154,
chr1	4794771	5931576	chr1:4794771..4802254-chr1:5919854..5931576,2	200	.	4794771	5931576	0	2	7483,11722,	0,1125083,
chr1	4808583	5931576	chr1:4808583..4815977-chr1:5919854..5931576,2	200	.	4808583	5931576	0	2	7394,11722,	0,1111271,
chr1	4818074	5931576	chr1:4818074..4824230-chr1:5919854..5931576,2	200	.	4818074	5931576	0	2	6156,11722,	0,1101780,
chr1	4930286	6343459	chr1:4930286..4934174-chr1:6319851..6343459,2	200	.	4930286	6343459	0	2	3888,23608,	0,1389565,
chr1	4958532	6060199	chr1:4958532..4961141-chr1:6044545..6060199,2	200	.	4958532	6060199	0	2	2609,15654,	0,1086013,
chr1	5034984	5931576	chr1:5034984..5046092-chr1:5919854..5931576,2	200	.	5034984	5931576	0	2	11108,11722,	0,884870,
chr1	5207052	5931576	chr1:5207052..5213192-chr1:5919854..5931576,2	200	.	5207052	5931576	0	2	6140,11722,	0,712802,
chr1	5510336	6678766	chr1:5510336..5524988-chr1:6671822..6678766,2	200	.	5510336	6678766	0	2	14652,6944,	0,1161486,
chr1	5823643	6343459	chr1:5823643..5830290-chr1:6319851..6343459,2	200	.	5823643	6343459	0	2	6647,23608,	0,496208,
chr1	5851614	6343459	chr1:5851614..5859362-chr1:6319851..6343459,2	200	.	5851614	6343459	0	2	7748,23608,	0,468237,
chr1	5919854	6570428	chr1:5919854..5931576-chr1:6565767..6570428,2	200	.	5919854	6570428	0	2	11722,4661,	0,645913,
chr1	5919854	6349222	chr1:5919854..5931576-chr1:6344586..6349222,3	200	.	5919854	6349222	0	2	11722,4636,	0,424732,
chr1	6025828	6641155	chr1:6025828..6028437-chr1:6637660..6641155,2	200	.	6025828	6641155	0	2	2609,3495,	0,611832,
chr1	6025828	6343459	chr1:6025828..6028437-chr1:6319851..6343459,3	200	.	6025828	6343459	0	2	2609,23608,	0,294023,
chr1	6035054	6343459	chr1:6035054..6039031-chr1:6319851..6343459,2	200	.	6035054	6343459	0	2	3977,23608,	0,284797,
chr1	6044545	7061822	chr1:6044545..6060199-chr1:7059210..7061822,2	200	.	6044545	7061822	0	2	15654,2612,	0,1014665,
chr1	6044545	6530700	chr1:6044545..6060199-chr1:6524253..6530700,5	200	.	6044545	6530700	0	2	15654,6447,	0,479708,
chr1	6044545	6518142	chr1:6044545..6060199-chr1:6503008..6518142,2	200	.	6044545	6518142	0	2	15654,15134,	0,458463,
chr1	6044545	6487249	chr1:6044545..6060199-chr1:6482565..6487249,4	200	.	6044545	6487249	0	2	15654,4684,	0,438020,
chr1	6044545	6392651	chr1:6044545..6060199-chr1:6385408..6392651,2	200	.	6044545	6392651	0	2	15654,7243,	0,340863,
chr1	6044545	6371298	chr1:6044545..6060199-chr1:6366022..6371298,2	200	.	6044545	6371298	0	2	15654,5276,	0,321477,
chr1	6044545	6343459	chr1:6044545..6060199-chr1:6319851..6343459,6	200	.	6044545	6343459	0	2	15654,23608,	0,275306,
chr1	6044545	6315478	chr1:6044545..6060199-chr1:6309627..6315478,2	200	.	6044545	6315478	0	2	15654,5851,	0,265082,
chr1	6061793	6641155	chr1:6061793..6064123-chr1:6637660..6641155,2	200	.	6061793	6641155	0	2	2330,3495,	0,575867,
chr1	6061793	6343459	chr1:6061793..6064123-chr1:6319851..6343459,2	200	.	6061793	6343459	0	2	2330,23608,	0,258058,
chr1	6085961	6343459	chr1:6085961..6088914-chr1:6319851..6343459,2	200	.	6085961	6343459	0	2	2953,23608,	0,233890,
chr1	6093105	6518142	chr1:6093105..6096338-chr1:6503008..6518142,2	200	.	6093105	6518142	0	2	3233,15134,	0,409903,
chr1	6093105	6392651	chr1:6093105..6096338-chr1:6385408..6392651,2	200	.	6093105	6392651	0	2	3233,7243,	0,292303,
chr1	6093105	6343459	chr1:6093105..6096338-chr1:6319851..6343459,2	200	.	6093105	6343459	0	2	3233,23608,	0,226746,
chr1	6093105	6300030	chr1:6093105..6096338-chr1:6297367..6300030,2	200	.	6093105	6300030	0	2	3233,2663,	0,204262,
chr1	6098413	6343459	chr1:6098413..6103044-chr1:6319851..6343459,3	200	.	6098413	6343459	0	2	4631,23608,	0,221438,
chr1	6107057	6343459	chr1:6107057..6111939-chr1:6319851..6343459,3	200	.	6107057	6343459	0	2	4882,23608,	0,212794,
chr1	6107057	6315478	chr1:6107057..6111939-chr1:6309627..6315478,3	200	.	6107057	6315478	0	2	4882,5851,	0,202570,
chr1	6124894	6487249	chr1:6124894..6129674-chr1:6482565..6487249,2	200	.	6124894	6487249	0	2	4780,4684,	0,357671,
chr1	6124894	6300030	chr1:6124894..6129674-chr1:6297367..6300030,4	200	.	6124894	6300030	0	2	4780,2663,	0,172473,
chr1	6130750	6454874	chr1:6130750..6137021-chr1:6451765..6454874,3	200	.	6130750	6454874	0	2	6271,3109,	0,321015,
chr1	6130750	6343459	chr1:6130750..6137021-chr1:6319851..6343459,7	200	.	6130750	6343459	0	2	6271,23608,	0,189101,
chr1	6139355	6343459	chr1:6139355..6144651-chr1:6319851..6343459,5	200	.	6139355	6343459	0	2	5296,23608,	0,180496,
chr1	6152084	6454874	chr1:6152084..6154077-chr1:6451765..6454874,2	200	.	6152084	6454874	0	2	1993,3109,	0,299681,
chr1	6152084	6343459	chr1:6152084..6154077-chr1:6319851..6343459,6	200	.	6152084	6343459	0	2	1993,23608,	0,167767,
chr1	6156140	6530700	chr1:6156140..6171240-chr1:6524253..6530700,2	200	.	6156140	6530700	0	2	15100,6447,	0,368113,
chr1	6156140	6343459	chr1:6156140..6171240-chr1:6319851..6343459,11	200	.	6156140	6343459	0	2	15100,23608,	0,163711,
chr1	6187701	6421229	chr1:6187701..6192418-chr1:6419186..6421229,2	200	.	6187701	6421229	0	2	4717,2043,	0,231485,
chr1	6202698	6343459	chr1:6202698..6204067-chr1:6319851..6343459,5	200	.	6202698	6343459	0	2	1369,23608,	0,117153,
chr1	6205418	6343459	chr1:6205418..6208251-chr1:6319851..6343459,5	200	.	6205418	6343459	0	2	2833,23608,	0,114433,
chr1	6209401	6678766	chr1:6209401..6212035-chr1:6671822..6678766,2	200	.	6209401	6678766	0	2	2634,6944,	0,462421,
chr1	6216976	6447216	chr1:6216976..6221803-chr1:6444349..6447216,2	200	.	6216976	6447216	0	2	4827,2867,	0,227373,
chr1	6216976	6343459	chr1:6216976..6221803-chr1:6319851..6343459,10	200	.	6216976	6343459	0	2	4827,23608,	0,102875,
chr1	6222396	6784342	chr1:6222396..6232447-chr1:6782441..6784342,2	200	.	6222396	6784342	0	2	10051,1901,	0,560045,
chr1	6222396	6615994	chr1:6222396..6232447-chr1:6613693..6615994,2	200	.	6222396	6615994	0	2	10051,2301,	0,391297,
chr1	6222396	6530700	chr1:6222396..6232447-chr1:6524253..6530700,5	200	.	6222396	6530700	0	2	10051,6447,	0,301857,
chr1	6222396	6487249	chr1:6222396..6232447-chr1:6482565..6487249,2	200	.	6222396	6487249	0	2	10051,4684,	0,260169,
chr1	6222396	6480958	chr1:6222396..6232447-chr1:6478918..6480958,2	200	.	6222396	6480958	0	2	10051,2040,	0,256522,
chr1	6222396	6343459	chr1:6222396..6232447-chr1:6319851..6343459,5	200	.	6222396	6343459	0	2	10051,23608,	0,97455,
chr1	6233401	7598485	chr1:6233401..6241033-chr1:7588834..7598485,2	200	.	6233401	7598485	0	2	7632,9651,	0,1355433,
chr1	6233401	6678766	chr1:6233401..6241033-chr1:6671822..6678766,2	200	.	6233401	6678766	0	2	7632,6944,	0,438421,
chr1	6233401	6641155	chr1:6233401..6241033-chr1:6637660..6641155,2	200	.	6233401	6641155	0	2	7632,3495,	0,404259,
chr1	6233401	6633467	chr1:6233401..6241033-chr1:6629044..6633467,2	200	.	6233401	6633467	0	2	7632,4423,	0,395643,
chr1	6233401	6530700	chr1:6233401..6241033-chr1:6524253..6530700,3	200	.	6233401	6530700	0	2	7632,6447,	0,290852,
chr1	6233401	6487249	chr1:6233401..6241033-chr1:6482565..6487249,3	200	.	6233401	6487249	0	2	7632,4684,	0,249164,
chr1	6242607	6664858	chr1:6242607..6248103-chr1:6651197..6664858,2	200	.	6242607	6664858	0	2	5496,13661,	0,408590,
chr1	6242607	6650537	chr1:6242607..6248103-chr1:6644211..6650537,2	200	.	6242607	6650537	0	2	5496,6326,	0,401604,
chr1	6242607	6570428	chr1:6242607..6248103-chr1:6565767..6570428,2	200	.	6242607	6570428	0	2	5496,4661,	0,323160,
chr1	6242607	6551454	chr1:6242607..6248103-chr1:6549021..6551454,2	200	.	6242607	6551454	0	2	5496,2433,	0,306414,
chr1	6242607	6537754	chr1:6242607..6248103-chr1:6535135..6537754,2	200	.	6242607	6537754	0	2	5496,2619,	0,292528,
chr1	6242607	6530700	chr1:6242607..6248103-chr1:6524253..6530700,2	200	.	6242607	6530700	0	2	5496,6447,	0,281646,
chr1	6242607	6518142	chr1:6242607..6248103-chr1:6503008..6518142,2	200	.	6242607	6518142	0	2	5496,15134,	0,260401,
chr1	6242607	6454874	chr1:6242607..6248103-chr1:6451765..6454874,2	200	.	6242607	6454874	0	2	5496,3109,	0,209158,
chr1	6242607	6343459	chr1:6242607..6248103-chr1:6319851..6343459,8	200	.	6242607	6343459	0	2	5496,23608,	0,77244,
chr1	6242607	6315478	chr1:6242607..6248103-chr1:6309627..6315478,7	200	.	6242607	6315478	0	2	5496,5851,	0,67020,
chr1	6258289	6931817	chr1:6258289..6261264-chr1:6927013..6931817,2	200	.	6258289	6931817	0	2	2975,4804,	0,668724,
chr1	6258289	6551454	chr1:6258289..6261264-chr1:6549021..6551454,2	200	.	6258289	6551454	0	2	2975,2433,	0,290732,
chr1	6258289	6545696	chr1:6258289..6261264-chr1:6543303..6545696,2	200	.	6258289	6545696	0	2	2975,2393,	0,285014,
chr1	6258289	6537754	chr1:6258289..6261264-chr1:6535135..6537754,2	200	.	6258289	6537754	0	2	2975,2619,	0,276846,
chr1	6258289	6518142	chr1:6258289..6261264-chr1:6503008..6518142,3	200	.	6258289	6518142	0	2	2975,15134,	0,244719,
chr1	6258289	6477595	chr1:6258289..6261264-chr1:6476075..6477595,2	200	.	6258289	6477595	0	2	2975,1520,	0,217786,
chr1	6258289	6343459	chr1:6258289..6261264-chr1:6319851..6343459,9	200	.	6258289	6343459	0	2	2975,23608,	0,61562,
chr1	6265076	6664858	chr1:6265076..6268604-chr1:6651197..6664858,2	200	.	6265076	6664858	0	2	3528,13661,	0,386121,
chr1	6265076	6518142	chr1:6265076..6268604-chr1:6503008..6518142,2	200	.	6265076	6518142	0	2	3528,15134,	0,237932,
chr1	6265076	6362311	chr1:6265076..6268604-chr1:6356869..6362311,4	200	.	6265076	6362311	0	2	3528,5442,	0,91793,
chr1	6265076	6343459	chr1:6265076..6268604-chr1:6319851..6343459,6	200	.	6265076	6343459	0	2	3528,23608,	0,54775,
chr1	6269442	6664858	chr1:6269442..6271254-chr1:6651197..6664858,2	200	.	6269442	6664858	0	2	1812,13661,	0,381755,
chr1	6277166	6487249	chr1:6277166..6279791-chr1:6482565..6487249,2	200	.	6277166	6487249	0	2	2625,4684,	0,205399,
chr1	6277166	6343459	chr1:6277166..6279791-chr1:6319851..6343459,4	200	.	6277166	6343459	0	2	2625,23608,	0,42685,
chr1	6284408	6858119	chr1:6284408..6286231-chr1:6843615..6858119,2	200	.	6284408	6858119	0	2	1823,14504,	0,559207,
chr1	6284408	6664858	chr1:6284408..6286231-chr1:6651197..6664858,2	200	.	6284408	6664858	0	2	1823,13661,	0,366789,
chr1	6319851	8092023	chr1:6319851..6343459-chr1:8083400..8092023,2	200	.	6319851	8092023	0	2	23608,8623,	0,1763549,
chr1	6319851	7766079	chr1:6319851..6343459-chr1:7761717..7766079,2	200	.	6319851	7766079	0	2	23608,4362,	0,1441866,
chr1	6319851	7682070	chr1:6319851..6343459-chr1:7665226..7682070,2	200	.	6319851	7682070	0	2	23608,16844,	0,1345375,
chr1	6319851	7540830	chr1:6319851..6343459-chr1:7509605..7540830,3	200	.	6319851	7540830	0	2	23608,31225,	0,1189754,
chr1	6319851	7486087	chr1:6319851..6343459-chr1:7484559..7486087,2	200	.	6319851	7486087	0	2	23608,1528,	0,1164708,
chr1	6319851	7451294	chr1:6319851..6343459-chr1:7445212..7451294,2	200	.	6319851	7451294	0	2	23608,6082,	0,1125361,
chr1	6451765	7480991	chr1:6451765..6454874-chr1:7477575..7480991,2	200	.	6451765	7480991	0	2	3109,3416,	0,1025810,
chr1	6549021	8092023	chr1:6549021..6551454-chr1:8083400..8092023,2	200	.	6549021	8092023	0	2	2433,8623,	0,1534379,
chr1	6549021	7918699	chr1:6549021..6551454-chr1:7915824..7918699,2	200	.	6549021	7918699	0	2	2433,2875,	0,1366803,
chr1	6577083	7621145	chr1:6577083..6581567-chr1:7607333..7621145,2	200	.	6577083	7621145	0	2	4484,13812,	0,1030250,
chr1	6613693	7682070	chr1:6613693..6615994-chr1:7665226..7682070,2	200	.	6613693	7682070	0	2	2301,16844,	0,1051533,
chr1	6651197	8198983	chr1:6651197..6664858-chr1:8192697..8198983,2	200	.	6651197	8198983	0	2	13661,6286,	0,1541500,
chr1	6651197	7719019	chr1:6651197..6664858-chr1:7717041..7719019,3	200	.	6651197	7719019	0	2	13661,1978,	0,1065844,
chr1	6651197	7716306	chr1:6651197..6664858-chr1:7710840..7716306,2	200	.	6651197	7716306	0	2	13661,5466,	0,1059643,
chr1	6651197	7598485	chr1:6651197..6664858-chr1:7588834..7598485,3	200	.	6651197	7598485	0	2	13661,9651,	0,937637,
chr1	6651197	7540830	chr1:6651197..6664858-chr1:7509605..7540830,5	200	.	6651197	7540830	0	2	13661,31225,	0,858408,
chr1	6651197	7431035	chr1:6651197..6664858-chr1:7425824..7431035,2	200	.	6651197	7431035	0	2	13661,5211,	0,774627,
chr1	6651197	7387252	chr1:6651197..6664858-chr1:7384817..7387252,2	200	.	6651197	7387252	0	2	13661,2435,	0,733620,
chr1	6671822	7540830	chr1:6671822..6678766-chr1:7509605..7540830,3	200	.	6671822	7540830	0	2	6944,31225,	0,837783,
chr1	6681800	7387252	chr1:6681800..6684560-chr1:7384817..7387252,2	200	.	6681800	7387252	0	2	2760,2435,	0,703017,
chr1	6760278	7540830	chr1:6760278..6762628-chr1:7509605..7540830,3	200	.	6760278	7540830	0	2	2350,31225,	0,749327,
chr1	6760278	7451294	chr1:6760278..6762628-chr1:7445212..7451294,2	200	.	6760278	7451294	0	2	2350,6082,	0,684934,
chr1	6782441	7621145	chr1:6782441..6784342-chr1:7607333..7621145,2	200	.	6782441	7621145	0	2	1901,13812,	0,824892,
chr1	6843615	8259096	chr1:6843615..6858119-chr1:8255893..8259096,2	200	.	6843615	8259096	0	2	14504,3203,	0,1412278,
chr1	6843615	7703915	chr1:6843615..6858119-chr1:7701017..7703915,2	200	.	6843615	7703915	0	2	14504,2898,	0,857402,
chr1	6843615	7694030	chr1:6843615..6858119-chr1:7689908..7694030,2	200	.	6843615	7694030	0	2	14504,4122,	0,846293,
chr1	6843615	7682070	chr1:6843615..6858119-chr1:7665226..7682070,3	200	.	6843615	7682070	0	2	14504,16844,	0,821611,
chr1	6843615	7621145	chr1:6843615..6858119-chr1:7607333..7621145,3	200	.	6843615	7621145	0	2	14504,13812,	0,763718,
chr1	6843615	7605834	chr1:6843615..6858119-chr1:7602987..7605834,2	200	.	6843615	7605834	0	2	14504,2847,	0,759372,
chr1	6843615	7598485	chr1:6843615..6858119-chr1:7588834..7598485,2	200	.	6843615	7598485	0	2	14504,9651,	0,745219,
chr1	6843615	7587986	chr1:6843615..6858119-chr1:7584387..7587986,2	200	.	6843615	7587986	0	2	14504,3599,	0,740772,
chr1	6843615	7571396	chr1:6843615..6858119-chr1:7555087..7571396,2	200	.	6843615	7571396	0	2	14504,16309,	0,711472,
chr1	6843615	7540830	chr1:6843615..6858119-chr1:7509605..7540830,6	200	.	6843615	7540830	0	2	14504,31225,	0,665990,
chr1	6843615	7508986	chr1:6843615..6858119-chr1:7504348..7508986,2	200	.	6843615	7508986	0	2	14504,4638,	0,660733,
chr1	6843615	7451294	chr1:6843615..6858119-chr1:7445212..7451294,2	200	.	6843615	7451294	0	2	14504,6082,	0,601597,
chr1	6843615	7412893	chr1:6843615..6858119-chr1:7405506..7412893,2	200	.	6843615	7412893	0	2	14504,7387,	0,561891,
chr1	6843615	7404870	chr1:6843615..6858119-chr1:7394703..7404870,2	200	.	6843615	7404870	0	2	14504,10167,	0,551088,
chr1	6843615	7378864	chr1:6843615..6858119-chr1:7376489..7378864,2	200	.	6843615	7378864	0	2	14504,2375,	0,532874,
chr1	6843615	7364952	chr1:6843615..6858119-chr1:7356638..7364952,2	200	.	6843615	7364952	0	2	14504,8314,	0,513023,
chr1	7305614	7831565	chr1:7305614..7316395-chr1:7830238..7831565,2	200	.	7305614	7831565	0	2	10781,1327,	0,524624,
chr1	8873466	10383157	chr1:8873466..8879321-chr1:10379589..10383157,2	200	.	8873466	10383157	0	2	5855,3568,	0,1506123,
chr1	8873466	9501576	chr1:8873466..8879321-chr1:9497598..9501576,4	200	.	8873466	9501576	0	2	5855,3978,	0,624132,
chr1	8937690	10593343	chr1:8937690..8941853-chr1:10587524..10593343,2	200	.	8937690	10593343	0	2	4163,5819,	0,1649834,
chr1	8955017	9603264	chr1:8955017..8958126-chr1:9601784..9603264,2	200	.	8955017	9603264	0	2	3109,1480,	0,646767,
chr1	9005224	9490366	chr1:9005224..9008675-chr1:9487698..9490366,2	200	.	9005224	9490366	0	2	3451,2668,	0,482474,
chr1	9084160	9437301	chr1:9084160..9086746-chr1:9423461..9437301,2	200	.	9084160	9437301	0	2	2586,13840,	0,339301,
chr1	9141269	9654437	chr1:9141269..9145980-chr1:9648394..9654437,2	200	.	9141269	9654437	0	2	4711,6043,	0,507125,
chr1	9178866	9654437	chr1:9178866..9182991-chr1:9648394..9654437,2	200	.	9178866	9654437	0	2	4125,6043,	0,469528,
chr1	9209533	9665187	chr1:9209533..9212533-chr1:9660752..9665187,2	200	.	9209533	9665187	0	2	3000,4435,	0,451219,
chr1	9213755	9665187	chr1:9213755..9218430-chr1:9660752..9665187,2	200	.	9213755	9665187	0	2	4675,4435,	0,446997,
chr1	9213755	9659062	chr1:9213755..9218430-chr1:9656112..9659062,3	200	.	9213755	9659062	0	2	4675,2950,	0,442357,
chr1	9213755	9501576	chr1:9213755..9218430-chr1:9497598..9501576,2	200	.	9213755	9501576	0	2	4675,3978,	0,283843,
chr1	9213755	9437301	chr1:9213755..9218430-chr1:9423461..9437301,2	200	.	9213755	9437301	0	2	4675,13840,	0,209706,
chr1	9257352	9654437	chr1:9257352..9260900-chr1:9648394..9654437,2	200	.	9257352	9654437	0	2	3548,6043,	0,391042,
chr1	9293210	9518009	chr1:9293210..9296111-chr1:9511345..9518009,2	200	.	9293210	9518009	0	2	2901,6664,	0,218135,
chr1	9293210	9437301	chr1:9293210..9296111-chr1:9423461..9437301,4	200	.	9293210	9437301	0	2	2901,13840,	0,130251,
chr1	9297529	9635047	chr1:9297529..9301488-chr1:9633066..9635047,2	200	.	9297529	9635047	0	2	3959,1981,	0,335537,
chr1	9297529	9582375	chr1:9297529..9301488-chr1:9578496..9582375,2	200	.	9297529	9582375	0	2	3959,3879,	0,280967,
chr1	9297529	9534447	chr1:9297529..9301488-chr1:9531647..9534447,3	200	.	9297529	9534447	0	2	3959,2800,	0,234118,
chr1	9297529	9490366	chr1:9297529..9301488-chr1:9487698..9490366,2	200	.	9297529	9490366	0	2	3959,2668,	0,190169,
chr1	9302342	9654437	chr1:9302342..9306064-chr1:9648394..9654437,2	200	.	9302342	9654437	0	2	3722,6043,	0,346052,
chr1	9307110	9654437	chr1:9307110..9313754-chr1:9648394..9654437,3	200	.	9307110	9654437	0	2	6644,6043,	0,341284,
chr1	9338192	9654437	chr1:9338192..9345203-chr1:9648394..9654437,3	200	.	9338192	9654437	0	2	7011,6043,	0,310202,
chr1	9349620	9640691	chr1:9349620..9356034-chr1:9635623..9640691,4	200	.	9349620	9640691	0	2	6414,5068,	0,286003,
chr1	9349620	9582375	chr1:9349620..9356034-chr1:9578496..9582375,2	200	.	9349620	9582375	0	2	6414,3879,	0,228876,
chr1	9349620	9490366	chr1:9349620..9356034-chr1:9487698..9490366,6	200	.	9349620	9490366	0	2	6414,2668,	0,138078,
chr1	9349620	9437301	chr1:9349620..9356034-chr1:9423461..9437301,10	200	.	9349620	9437301	0	2	6414,13840,	0,73841,
chr1	9362514	9654437	chr1:9362514..9365326-chr1:9648394..9654437,3	200	.	9362514	9654437	0	2	2812,6043,	0,285880,
chr1	9396641	9654437	chr1:9396641..9399832-chr1:9648394..9654437,2	200	.	9396641	9654437	0	2	3191,6043,	0,251753,
chr1	9416640	9654437	chr1:9416640..9421201-chr1:9648394..9654437,2	200	.	9416640	9654437	0	2	4561,6043,	0,231754,
chr1	9648394	10557081	chr1:9648394..9654437-chr1:10551800..10557081,2	200	.	9648394	10557081	0	2	6043,5281,	0,903406,
chr1	10091900	10732499	chr1:10091900..10094487-chr1:10724437..10732499,2	200	.	10091900	10732499	0	2	2587,8062,	0,632537,
chr1	10458226	11020220	chr1:10458226..10460418-chr1:11017453..11020220,2	200	.	10458226	11020220	0	2	2192,2767,	0,559227,
chr1	10488806	11593541	chr1:10488806..10491861-chr1:11581183..11593541,2	200	.	10488806	11593541	0	2	3055,12358,	0,1092377,
chr1	10711916	12236047	chr1:10711916..10720486-chr1:12220364..12236047,2	200	.	10711916	12236047	0	2	8570,15683,	0,1508448,
chr1	10724437	11731767	chr1:10724437..10732499-chr1:11726676..11731767,2	200	.	10724437	11731767	0	2	8062,5091,	0,1002239,
chr1	10914558	11742330	chr1:10914558..10922894-chr1:11740290..11742330,2	200	.	10914558	11742330	0	2	8336,2040,	0,825732,
chr1	10927205	12236047	chr1:10927205..10929091-chr1:12220364..12236047,2	200	.	10927205	12236047	0	2	1886,15683,	0,1293159,
chr1	10993229	11673255	chr1:10993229..10996431-chr1:11667780..11673255,2	200	.	10993229	11673255	0	2	3202,5475,	0,674551,
chr1	11098368	12041293	chr1:11098368..11107517-chr1:12038207..12041293,2	200	.	11098368	12041293	0	2	9149,3086,	0,939839,
chr1	11098368	11855819	chr1:11098368..11107517-chr1:11853755..11855819,2	200	.	11098368	11855819	0	2	9149,2064,	0,755387,
chr1	11098368	11826438	chr1:11098368..11107517-chr1:11821721..11826438,2	200	.	11098368	11826438	0	2	9149,4717,	0,723353,
chr1	11098368	11767046	chr1:11098368..11107517-chr1:11760071..11767046,2	200	.	11098368	11767046	0	2	9149,6975,	0,661703,
chr1	11098368	11754083	chr1:11098368..11107517-chr1:11749855..11754083,2	200	.	11098368	11754083	0	2	9149,4228,	0,651487,
chr1	11098368	11677804	chr1:11098368..11107517-chr1:11676451..11677804,2	200	.	11098368	11677804	0	2	9149,1353,	0,578083,
chr1	11098368	11673255	chr1:11098368..11107517-chr1:11667780..11673255,2	200	.	11098368	11673255	0	2	9149,5475,	0,569412,
chr1	11098368	11638845	chr1:11098368..11107517-chr1:11636742..11638845,2	200	.	11098368	11638845	0	2	9149,2103,	0,538374,
chr1	11098368	11620343	chr1:11098368..11107517-chr1:11614134..11620343,3	200	.	11098368	11620343	0	2	9149,6209,	0,515766,
chr1	11118568	11714983	chr1:11118568..11121293-chr1:11705188..11714983,2	200	.	11118568	11714983	0	2	2725,9795,	0,586620,
chr1	11158677	11714983	chr1:11158677..11162539-chr1:11705188..11714983,2	200	.	11158677	11714983	0	2	3862,9795,	0,546511,
chr1	11158677	11695176	chr1:11158677..11162539-chr1:11692223..11695176,2	200	.	11158677	11695176	0	2	3862,2953,	0,533546,
chr1	11158677	11593541	chr1:11158677..11162539-chr1:11581183..11593541,2	200	.	11158677	11593541	0	2	3862,12358,	0,422506,
chr1	11206061	12051931	chr1:11206061..11207708-chr1:12049820..12051931,2	200	.	11206061	12051931	0	2	1647,2111,	0,843759,
chr1	11233912	11714983	chr1:11233912..11238958-chr1:11705188..11714983,3	200	.	11233912	11714983	0	2	5046,9795,	0,471276,
chr1	11248983	11813091	chr1:11248983..11255683-chr1:11805193..11813091,2	200	.	11248983	11813091	0	2	6700,7898,	0,556210,
chr1	11248983	11714983	chr1:11248983..11255683-chr1:11705188..11714983,2	200	.	11248983	11714983	0	2	6700,9795,	0,456205,
chr1	11248983	11683750	chr1:11248983..11255683-chr1:11680865..11683750,2	200	.	11248983	11683750	0	2	6700,2885,	0,431882,
chr1	11248983	11628246	chr1:11248983..11255683-chr1:11622496..11628246,2	200	.	11248983	11628246	0	2	6700,5750,	0,373513,
chr1	11248983	11550387	chr1:11248983..11255683-chr1:11546973..11550387,2	200	.	11248983	11550387	0	2	6700,3414,	0,297990,
chr1	11288880	11731767	chr1:11288880..11292707-chr1:11726676..11731767,2	200	.	11288880	11731767	0	2	3827,5091,	0,437796,
chr1	11305779	11731767	chr1:11305779..11308084-chr1:11726676..11731767,2	200	.	11305779	11731767	0	2	2305,5091,	0,420897,
chr1	11309811	11868388	chr1:11309811..11314434-chr1:11862789..11868388,3	200	.	11309811	11868388	0	2	4623,5599,	0,552978,
chr1	11309811	11539822	chr1:11309811..11314434-chr1:11538069..11539822,2	200	.	11309811	11539822	0	2	4623,1753,	0,228258,
chr1	11321298	11714983	chr1:11321298..11323656-chr1:11705188..11714983,2	200	.	11321298	11714983	0	2	2358,9795,	0,383890,
chr1	11321298	11656355	chr1:11321298..11323656-chr1:11652993..11656355,2	200	.	11321298	11656355	0	2	2358,3362,	0,331695,
chr1	11321298	11620343	chr1:11321298..11323656-chr1:11614134..11620343,2	200	.	11321298	11620343	0	2	2358,6209,	0,292836,
chr1	11332475	11593541	chr1:11332475..11334418-chr1:11581183..11593541,2	200	.	11332475	11593541	0	2	1943,12358,	0,248708,
chr1	11339710	11725533	chr1:11339710..11347394-chr1:11723984..11725533,2	200	.	11339710	11725533	0	2	7684,1549,	0,384274,
chr1	11339710	11722629	chr1:11339710..11347394-chr1:11720905..11722629,2	200	.	11339710	11722629	0	2	7684,1724,	0,381195,
chr1	11339710	11714983	chr1:11339710..11347394-chr1:11705188..11714983,4	200	.	11339710	11714983	0	2	7684,9795,	0,365478,
chr1	11339710	11673255	chr1:11339710..11347394-chr1:11667780..11673255,2	200	.	11339710	11673255	0	2	7684,5475,	0,328070,
chr1	11339710	11539822	chr1:11339710..11347394-chr1:11538069..11539822,2	200	.	11339710	11539822	0	2	7684,1753,	0,198359,
chr1	11355284	11714983	chr1:11355284..11356600-chr1:11705188..11714983,2	200	.	11355284	11714983	0	2	1316,9795,	0,349904,
chr1	11355284	11673255	chr1:11355284..11356600-chr1:11667780..11673255,2	200	.	11355284	11673255	0	2	1316,5475,	0,312496,
chr1	11366988	11714983	chr1:11366988..11370870-chr1:11705188..11714983,2	200	.	11366988	11714983	0	2	3882,9795,	0,338200,
chr1	11373351	11673255	chr1:11373351..11375685-chr1:11667780..11673255,3	200	.	11373351	11673255	0	2	2334,5475,	0,294429,
chr1	11386833	12236047	chr1:11386833..11388453-chr1:12220364..12236047,2	200	.	11386833	12236047	0	2	1620,15683,	0,833531,
chr1	11391557	11725533	chr1:11391557..11395885-chr1:11723984..11725533,2	200	.	11391557	11725533	0	2	4328,1549,	0,332427,
chr1	11396592	11714983	chr1:11396592..11400085-chr1:11705188..11714983,2	200	.	11396592	11714983	0	2	3493,9795,	0,308596,
chr1	11396592	11673255	chr1:11396592..11400085-chr1:11667780..11673255,3	200	.	11396592	11673255	0	2	3493,5475,	0,271188,
chr1	11401439	11714983	chr1:11401439..11404936-chr1:11705188..11714983,5	200	.	11401439	11714983	0	2	3497,9795,	0,303749,
chr1	11401439	11673255	chr1:11401439..11404936-chr1:11667780..11673255,2	200	.	11401439	11673255	0	2	3497,5475,	0,266341,
chr1	11457101	11731767	chr1:11457101..11459024-chr1:11726676..11731767,2	200	.	11457101	11731767	0	2	1923,5091,	0,269575,
chr1	11476256	11714983	chr1:11476256..11479857-chr1:11705188..11714983,2	200	.	11476256	11714983	0	2	3601,9795,	0,228932,
chr1	11486842	11731767	chr1:11486842..11488278-chr1:11726676..11731767,2	200	.	11486842	11731767	0	2	1436,5091,	0,239834,
chr1	11508379	11731767	chr1:11508379..11510341-chr1:11726676..11731767,2	200	.	11508379	11731767	0	2	1962,5091,	0,218297,
chr1	11516517	11714983	chr1:11516517..11520173-chr1:11705188..11714983,4	200	.	11516517	11714983	0	2	3656,9795,	0,188671,
chr1	11938312	12679378	chr1:11938312..11944607-chr1:12676485..12679378,2	200	.	11938312	12679378	0	2	6295,2893,	0,738173,
chr1	12147287	12839275	chr1:12147287..12152298-chr1:12837366..12839275,2	200	.	12147287	12839275	0	2	5011,1909,	0,690079,
chr1	12147287	12683710	chr1:12147287..12152298-chr1:12679977..12683710,2	200	.	12147287	12683710	0	2	5011,3733,	0,532690,
chr1	12220364	12839275	chr1:12220364..12236047-chr1:12837366..12839275,3	200	.	12220364	12839275	0	2	15683,1909,	0,617002,
chr1	12220364	12754677	chr1:12220364..12236047-chr1:12749756..12754677,3	200	.	12220364	12754677	0	2	15683,4921,	0,529392,
chr1	12220364	12729626	chr1:12220364..12236047-chr1:12727762..12729626,2	200	.	12220364	12729626	0	2	15683,1864,	0,507398,
chr1	12220364	12683710	chr1:12220364..12236047-chr1:12679977..12683710,5	200	.	12220364	12683710	0	2	15683,3733,	0,459613,
chr1	12220364	12679378	chr1:12220364..12236047-chr1:12676485..12679378,2	200	.	12220364	12679378	0	2	15683,2893,	0,456121,
chr1	12220364	12590454	chr1:12220364..12236047-chr1:12587027..12590454,2	200	.	12220364	12590454	0	2	15683,3427,	0,366663,
chr1	12242694	12717112	chr1:12242694..12253035-chr1:12712150..12717112,3	200	.	12242694	12717112	0	2	10341,4962,	0,469456,
chr1	12242694	12706441	chr1:12242694..12253035-chr1:12703713..12706441,2	200	.	12242694	12706441	0	2	10341,2728,	0,461019,
chr1	12242694	12683710	chr1:12242694..12253035-chr1:12679977..12683710,2	200	.	12242694	12683710	0	2	10341,3733,	0,437283,
chr1	12242694	12617243	chr1:12242694..12253035-chr1:12610970..12617243,2	200	.	12242694	12617243	0	2	10341,6273,	0,368276,
chr1	12335422	12706441	chr1:12335422..12340609-chr1:12703713..12706441,2	200	.	12335422	12706441	0	2	5187,2728,	0,368291,
chr1	12355231	12683710	chr1:12355231..12357093-chr1:12679977..12683710,3	200	.	12355231	12683710	0	2	1862,3733,	0,324746,
chr1	12359522	12679378	chr1:12359522..12362932-chr1:12676485..12679378,3	200	.	12359522	12679378	0	2	3410,2893,	0,316963,
chr1	12433413	12679378	chr1:12433413..12442783-chr1:12676485..12679378,3	200	.	12433413	12679378	0	2	9370,2893,	0,243072,
chr1	12464869	12683710	chr1:12464869..12469283-chr1:12679977..12683710,3	200	.	12464869	12683710	0	2	4414,3733,	0,215108,
chr1	12464869	12679378	chr1:12464869..12469283-chr1:12676485..12679378,4	200	.	12464869	12679378	0	2	4414,2893,	0,211616,
chr1	12563749	12617243	chr1:12563749..12567734-chr1:12610970..12617243,4	200	.	12563749	12617243	0	2	3985,6273,	0,47221,
chr1	12563749	12601639	chr1:12563749..12567734-chr1:12597183..12601639,6	200	.	12563749	12601639	0	2	3985,4456,	0,33434,
chr1	14028848	15711252	chr1:14028848..14036430-chr1:15707869..15711252,2	200	.	14028848	15711252	0	2	7582,3383,	0,1679021,
chr1	14028848	15430700	chr1:14028848..14036430-chr1:15424192..15430700,2	200	.	14028848	15430700	0	2	7582,6508,	0,1395344,
chr1	14302216	14932135	chr1:14302216..14304573-chr1:14922288..14932135,2	200	.	14302216	14932135	0	2	2357,9847,	0,620072,
chr1	14409674	14932135	chr1:14409674..14413210-chr1:14922288..14932135,2	200	.	14409674	14932135	0	2	3536,9847,	0,512614,
chr1	14515803	15481132	chr1:14515803..14523851-chr1:15478520..15481132,2	200	.	14515803	15481132	0	2	8048,2612,	0,962717,
chr1	14594405	15252500	chr1:14594405..14598165-chr1:15246691..15252500,2	200	.	14594405	15252500	0	2	3760,5809,	0,652286,
chr1	14609926	14932135	chr1:14609926..14612659-chr1:14922288..14932135,2	200	.	14609926	14932135	0	2	2733,9847,	0,312362,
chr1	14922288	15746900	chr1:14922288..14932135-chr1:15741649..15746900,2	200	.	14922288	15746900	0	2	9847,5251,	0,819361,
chr1	14996541	15805299	chr1:14996541..15002667-chr1:15800727..15805299,2	200	.	14996541	15805299	0	2	6126,4572,	0,804186,
chr1	15270520	15854703	chr1:15270520..15273653-chr1:15850679..15854703,2	200	.	15270520	15854703	0	2	3133,4024,	0,580159,
chr1	15283052	16329407	chr1:15283052..15292218-chr1:16323536..16329407,2	200	.	15283052	16329407	0	2	9166,5871,	0,1040484,
chr1	15283052	15738117	chr1:15283052..15292218-chr1:15735648..15738117,2	200	.	15283052	15738117	0	2	9166,2469,	0,452596,
chr1	15303325	15738117	chr1:15303325..15305683-chr1:15735648..15738117,2	200	.	15303325	15738117	0	2	2358,2469,	0,432323,
chr1	15370202	16065756	chr1:15370202..15371690-chr1:16058157..16065756,2	200	.	15370202	16065756	0	2	1488,7599,	0,687955,
chr1	15388464	15770436	chr1:15388464..15394646-chr1:15766987..15770436,2	200	.	15388464	15770436	0	2	6182,3449,	0,378523,
chr1	15424192	15770436	chr1:15424192..15430700-chr1:15766987..15770436,3	200	.	15424192	15770436	0	2	6508,3449,	0,342795,
chr1	15446075	15805299	chr1:15446075..15449976-chr1:15800727..15805299,2	200	.	15446075	15805299	0	2	3901,4572,	0,354652,
chr1	15455500	15781330	chr1:15455500..15456796-chr1:15779657..15781330,2	200	.	15455500	15781330	0	2	1296,1673,	0,324157,
chr1	15478520	15947832	chr1:15478520..15481132-chr1:15942830..15947832,3	200	.	15478520	15947832	0	2	2612,5002,	0,464310,
chr1	15497737	15835885	chr1:15497737..15499098-chr1:15826234..15835885,2	200	.	15497737	15835885	0	2	1361,9651,	0,328497,
chr1	15502475	15805299	chr1:15502475..15504903-chr1:15800727..15805299,2	200	.	15502475	15805299	0	2	2428,4572,	0,298252,
chr1	15595599	16065756	chr1:15595599..15601058-chr1:16058157..16065756,2	200	.	15595599	16065756	0	2	5459,7599,	0,462558,
chr1	15623164	16065756	chr1:15623164..15625153-chr1:16058157..16065756,2	200	.	15623164	16065756	0	2	1989,7599,	0,434993,
chr1	15637152	16011697	chr1:15637152..15638443-chr1:16009064..16011697,2	200	.	15637152	16011697	0	2	1291,2633,	0,371912,
chr1	15647493	16088993	chr1:15647493..15662323-chr1:16083125..16088993,2	200	.	15647493	16088993	0	2	14830,5868,	0,435632,
chr1	15647493	15989211	chr1:15647493..15662323-chr1:15982349..15989211,2	200	.	15647493	15989211	0	2	14830,6862,	0,334856,
chr1	15647493	15854703	chr1:15647493..15662323-chr1:15850679..15854703,3	200	.	15647493	15854703	0	2	14830,4024,	0,203186,
chr1	15647493	15762893	chr1:15647493..15662323-chr1:15761295..15762893,4	200	.	15647493	15762893	0	2	14830,1598,	0,113802,
chr1	15676233	15989211	chr1:15676233..15680625-chr1:15982349..15989211,2	200	.	15676233	15989211	0	2	4392,6862,	0,306116,
chr1	15691793	16352486	chr1:15691793..15696892-chr1:16347966..16352486,3	200	.	15691793	16352486	0	2	5099,4520,	0,656173,
chr1	15707869	16065756	chr1:15707869..15711252-chr1:16058157..16065756,2	200	.	15707869	16065756	0	2	3383,7599,	0,350288,
chr1	15707869	15738117	chr1:15707869..15711252-chr1:15735648..15738117,5	200	.	15707869	15738117	0	2	3383,2469,	0,27779,
chr1	16835037	17847172	chr1:16835037..16837972-chr1:17845881..17847172,2	200	.	16835037	17847172	0	2	2935,1291,	0,1010844,
chr1	16890201	17909610	chr1:16890201..16894510-chr1:17905949..17909610,2	200	.	16890201	17909610	0	2	4309,3661,	0,1015748,
chr1	16926349	17867859	chr1:16926349..16936352-chr1:17864287..17867859,2	200	.	16926349	17867859	0	2	10003,3572,	0,937938,
chr1	16938588	18030367	chr1:16938588..16946047-chr1:18008220..18030367,2	200	.	16938588	18030367	0	2	7459,22147,	0,1069632,
chr1	16938588	17916742	chr1:16938588..16946047-chr1:17912396..17916742,3	200	.	16938588	17916742	0	2	7459,4346,	0,973808,
chr1	16954408	18003621	chr1:16954408..16959196-chr1:17977003..18003621,3	200	.	16954408	18003621	0	2	4788,26618,	0,1022595,
chr1	17250413	17904923	chr1:17250413..17257401-chr1:17900853..17904923,2	200	.	17250413	17904923	0	2	6988,4070,	0,650440,
chr1	17250413	17892622	chr1:17250413..17257401-chr1:17884084..17892622,2	200	.	17250413	17892622	0	2	6988,8538,	0,633671,
chr1	17303604	18003621	chr1:17303604..17310234-chr1:17977003..18003621,3	200	.	17303604	18003621	0	2	6630,26618,	0,673399,
chr1	17303604	17904923	chr1:17303604..17310234-chr1:17900853..17904923,2	200	.	17303604	17904923	0	2	6630,4070,	0,597249,
chr1	17303604	17892622	chr1:17303604..17310234-chr1:17884084..17892622,2	200	.	17303604	17892622	0	2	6630,8538,	0,580480,
chr1	17303604	17829859	chr1:17303604..17310234-chr1:17828132..17829859,2	200	.	17303604	17829859	0	2	6630,1727,	0,524528,
chr1	17337270	18131348	chr1:17337270..17340974-chr1:18119688..18131348,2	200	.	17337270	18131348	0	2	3704,11660,	0,782418,
chr1	17337270	17892622	chr1:17337270..17340974-chr1:17884084..17892622,2	200	.	17337270	17892622	0	2	3704,8538,	0,546814,
chr1	17337270	17881920	chr1:17337270..17340974-chr1:17871027..17881920,2	200	.	17337270	17881920	0	2	3704,10893,	0,533757,
chr1	17488196	17867859	chr1:17488196..17495675-chr1:17864287..17867859,2	200	.	17488196	17867859	0	2	7479,3572,	0,376091,
chr1	17533413	19051247	chr1:17533413..17536141-chr1:19041552..19051247,2	200	.	17533413	19051247	0	2	2728,9695,	0,1508139,
chr1	17533413	17933026	chr1:17533413..17536141-chr1:17925781..17933026,2	200	.	17533413	17933026	0	2	2728,7245,	0,392368,
chr1	17533413	17909610	chr1:17533413..17536141-chr1:17905949..17909610,2	200	.	17533413	17909610	0	2	2728,3661,	0,372536,
chr1	17571197	18003621	chr1:17571197..17574463-chr1:17977003..18003621,3	200	.	17571197	18003621	0	2	3266,26618,	0,405806,
chr1	17575305	18064787	chr1:17575305..17580697-chr1:18062867..18064787,2	200	.	17575305	18064787	0	2	5392,1920,	0,487562,
chr1	17575305	18003621	chr1:17575305..17580697-chr1:17977003..18003621,2	200	.	17575305	18003621	0	2	5392,26618,	0,401698,
chr1	17575305	17892622	chr1:17575305..17580697-chr1:17884084..17892622,2	200	.	17575305	17892622	0	2	5392,8538,	0,308779,
chr1	17575305	17844219	chr1:17575305..17580697-chr1:17841019..17844219,2	200	.	17575305	17844219	0	2	5392,3200,	0,265714,
chr1	17592684	17867859	chr1:17592684..17595239-chr1:17864287..17867859,2	200	.	17592684	17867859	0	2	2555,3572,	0,271603,
chr1	17598253	17933026	chr1:17598253..17602048-chr1:17925781..17933026,2	200	.	17598253	17933026	0	2	3795,7245,	0,327528,
chr1	17604026	18637569	chr1:17604026..17617785-chr1:18633828..18637569,2	200	.	17604026	18637569	0	2	13759,3741,	0,1029802,
chr1	17604026	18446540	chr1:17604026..17617785-chr1:18439764..18446540,2	200	.	17604026	18446540	0	2	13759,6776,	0,835738,
chr1	17604026	18308117	chr1:17604026..17617785-chr1:18303006..18308117,2	200	.	17604026	18308117	0	2	13759,5111,	0,698980,
chr1	17604026	18174959	chr1:17604026..17617785-chr1:18171039..18174959,2	200	.	17604026	18174959	0	2	13759,3920,	0,567013,
chr1	17604026	18030367	chr1:17604026..17617785-chr1:18008220..18030367,3	200	.	17604026	18030367	0	2	13759,22147,	0,404194,
chr1	17604026	18003621	chr1:17604026..17617785-chr1:17977003..18003621,2	200	.	17604026	18003621	0	2	13759,26618,	0,372977,
chr1	17604026	17933026	chr1:17604026..17617785-chr1:17925781..17933026,2	200	.	17604026	17933026	0	2	13759,7245,	0,321755,
chr1	17604026	17924834	chr1:17604026..17617785-chr1:17918234..17924834,3	200	.	17604026	17924834	0	2	13759,6600,	0,314208,
chr1	17604026	17847172	chr1:17604026..17617785-chr1:17845881..17847172,2	200	.	17604026	17847172	0	2	13759,1291,	0,241855,
chr1	17604026	17838971	chr1:17604026..17617785-chr1:17835851..17838971,3	200	.	17604026	17838971	0	2	13759,3120,	0,231825,
chr1	17630024	18034171	chr1:17630024..17633277-chr1:18032157..18034171,2	200	.	17630024	18034171	0	2	3253,2014,	0,402133,
chr1	17630024	18003621	chr1:17630024..17633277-chr1:17977003..18003621,2	200	.	17630024	18003621	0	2	3253,26618,	0,346979,
chr1	17634140	17881920	chr1:17634140..17637369-chr1:17871027..17881920,2	200	.	17634140	17881920	0	2	3229,10893,	0,236887,
chr1	17762364	18131348	chr1:17762364..17765861-chr1:18119688..18131348,2	200	.	17762364	18131348	0	2	3497,11660,	0,357324,
chr1	17762364	18030367	chr1:17762364..17765861-chr1:18008220..18030367,4	200	.	17762364	18030367	0	2	3497,22147,	0,245856,
chr1	17784529	17909610	chr1:17784529..17787800-chr1:17905949..17909610,4	200	.	17784529	17909610	0	2	3271,3661,	0,121420,
chr1	17857578	19538385	chr1:17857578..17860078-chr1:19535056..19538385,2	200	.	17857578	19538385	0	2	2500,3329,	0,1677478,
chr1	17864287	19233795	chr1:17864287..17867859-chr1:19231669..19233795,2	200	.	17864287	19233795	0	2	3572,2126,	0,1367382,
chr1	17871027	19582085	chr1:17871027..17881920-chr1:19576664..19582085,2	200	.	17871027	19582085	0	2	10893,5421,	0,1705637,
chr1	17884084	19285066	chr1:17884084..17892622-chr1:19279775..19285066,2	200	.	17884084	19285066	0	2	8538,5291,	0,1395691,
chr1	17925781	19214183	chr1:17925781..17933026-chr1:19207690..19214183,2	200	.	17925781	19214183	0	2	7245,6493,	0,1281909,
chr1	17977003	19214183	chr1:17977003..18003621-chr1:19207690..19214183,3	200	.	17977003	19214183	0	2	26618,6493,	0,1230687,
chr1	17977003	19187281	chr1:17977003..18003621-chr1:19184158..19187281,2	200	.	17977003	19187281	0	2	26618,3123,	0,1207155,
chr1	18008220	19285066	chr1:18008220..18030367-chr1:19279775..19285066,2	200	.	18008220	19285066	0	2	22147,5291,	0,1271555,
chr1	18008220	19214183	chr1:18008220..18030367-chr1:19207690..19214183,3	200	.	18008220	19214183	0	2	22147,6493,	0,1199470,
chr1	18008220	18958021	chr1:18008220..18030367-chr1:18953047..18958021,2	200	.	18008220	18958021	0	2	22147,4974,	0,944827,
chr1	18075133	19409269	chr1:18075133..18080446-chr1:19404807..19409269,2	200	.	18075133	19409269	0	2	5313,4462,	0,1329674,
chr1	18075133	18958021	chr1:18075133..18080446-chr1:18953047..18958021,2	200	.	18075133	18958021	0	2	5313,4974,	0,877914,
chr1	18081001	18937034	chr1:18081001..18084145-chr1:18927923..18937034,2	200	.	18081001	18937034	0	2	3144,9111,	0,846922,
chr1	18119688	19285066	chr1:18119688..18131348-chr1:19279775..19285066,2	200	.	18119688	19285066	0	2	11660,5291,	0,1160087,
chr1	18151511	19214183	chr1:18151511..18157357-chr1:19207690..19214183,2	200	.	18151511	19214183	0	2	5846,6493,	0,1056179,
chr1	18214122	19285066	chr1:18214122..18218833-chr1:19279775..19285066,2	200	.	18214122	19285066	0	2	4711,5291,	0,1065653,
chr1	18239624	19214183	chr1:18239624..18241764-chr1:19207690..19214183,2	200	.	18239624	19214183	0	2	2140,6493,	0,968066,
chr1	18249951	18958021	chr1:18249951..18254850-chr1:18953047..18958021,2	200	.	18249951	18958021	0	2	4899,4974,	0,703096,
chr1	18293164	19538385	chr1:18293164..18295151-chr1:19535056..19538385,2	200	.	18293164	19538385	0	2	1987,3329,	0,1241892,
chr1	18297805	19538385	chr1:18297805..18301791-chr1:19535056..19538385,2	200	.	18297805	19538385	0	2	3986,3329,	0,1237251,
chr1	18480179	18958021	chr1:18480179..18485708-chr1:18953047..18958021,3	200	.	18480179	18958021	0	2	5529,4974,	0,472868,
chr1	18538374	19230874	chr1:18538374..18541300-chr1:19229147..19230874,2	200	.	18538374	19230874	0	2	2926,1727,	0,690773,
chr1	18605649	19187281	chr1:18605649..18619066-chr1:19184158..19187281,2	200	.	18605649	19187281	0	2	13417,3123,	0,578509,
chr1	18605649	18958021	chr1:18605649..18619066-chr1:18953047..18958021,2	200	.	18605649	18958021	0	2	13417,4974,	0,347398,
chr1	18686045	19214183	chr1:18686045..18688236-chr1:19207690..19214183,2	200	.	18686045	19214183	0	2	2191,6493,	0,521645,
chr1	18806388	20251516	chr1:18806388..18809968-chr1:20246543..20251516,2	200	.	18806388	20251516	0	2	3580,4973,	0,1440155,
chr1	18806388	19106879	chr1:18806388..18809968-chr1:19104256..19106879,2	200	.	18806388	19106879	0	2	3580,2623,	0,297868,
chr1	18864175	20468231	chr1:18864175..18866084-chr1:20464361..20468231,2	200	.	18864175	20468231	0	2	1909,3870,	0,1600186,
chr1	18873127	19214183	chr1:18873127..18880604-chr1:19207690..19214183,3	200	.	18873127	19214183	0	2	7477,6493,	0,334563,
chr1	19207690	19953828	chr1:19207690..19214183-chr1:19944663..19953828,2	200	.	19207690	19953828	0	2	6493,9165,	0,736973,
chr1	19229147	19985973	chr1:19229147..19230874-chr1:19983772..19985973,2	200	.	19229147	19985973	0	2	1727,2201,	0,754625,
chr1	19279775	20144758	chr1:19279775..19285066-chr1:20140050..20144758,2	200	.	19279775	20144758	0	2	5291,4708,	0,860275,
chr1	19421003	19993547	chr1:19421003..19428809-chr1:19990559..19993547,2	200	.	19421003	19993547	0	2	7806,2988,	0,569556,
chr1	19437237	20445250	chr1:19437237..19443796-chr1:20443404..20445250,2	200	.	19437237	20445250	0	2	6559,1846,	0,1006167,
chr1	19437237	19993547	chr1:19437237..19443796-chr1:19990559..19993547,2	200	.	19437237	19993547	0	2	6559,2988,	0,553322,
chr1	19489684	19972760	chr1:19489684..19491362-chr1:19969581..19972760,2	200	.	19489684	19972760	0	2	1678,3179,	0,479897,
chr1	19506920	19924832	chr1:19506920..19514823-chr1:19922317..19924832,2	200	.	19506920	19924832	0	2	7903,2515,	0,415397,
chr1	19535056	20040838	chr1:19535056..19538385-chr1:20034970..20040838,4	200	.	19535056	20040838	0	2	3329,5868,	0,499914,
chr1	19535056	20017281	chr1:19535056..19538385-chr1:20013507..20017281,2	200	.	19535056	20017281	0	2	3329,3774,	0,478451,
chr1	19535056	19972760	chr1:19535056..19538385-chr1:19969581..19972760,2	200	.	19535056	19972760	0	2	3329,3179,	0,434525,
chr1	19576664	20153080	chr1:19576664..19582085-chr1:20150794..20153080,2	200	.	19576664	20153080	0	2	5421,2286,	0,574130,
chr1	19576664	20097662	chr1:19576664..19582085-chr1:20092855..20097662,2	200	.	19576664	20097662	0	2	5421,4807,	0,516191,
chr1	19576664	20040838	chr1:19576664..19582085-chr1:20034970..20040838,2	200	.	19576664	20040838	0	2	5421,5868,	0,458306,
chr1	19576664	19972760	chr1:19576664..19582085-chr1:19969581..19972760,2	200	.	19576664	19972760	0	2	5421,3179,	0,392917,
chr1	19610275	20226759	chr1:19610275..19615828-chr1:20218547..20226759,2	200	.	19610275	20226759	0	2	5553,8212,	0,608272,
chr1	19610275	20153080	chr1:19610275..19615828-chr1:20150794..20153080,2	200	.	19610275	20153080	0	2	5553,2286,	0,540519,
chr1	19610275	20007771	chr1:19610275..19615828-chr1:20003803..20007771,2	200	.	19610275	20007771	0	2	5553,3968,	0,393528,
chr1	19610275	19983269	chr1:19610275..19615828-chr1:19981648..19983269,2	200	.	19610275	19983269	0	2	5553,1621,	0,371373,
chr1	19619746	19972760	chr1:19619746..19622316-chr1:19969581..19972760,2	200	.	19619746	19972760	0	2	2570,3179,	0,349835,
chr1	19637116	20815812	chr1:19637116..19643223-chr1:20806635..20815812,2	200	.	19637116	20815812	0	2	6107,9177,	0,1169519,
chr1	19637116	20097662	chr1:19637116..19643223-chr1:20092855..20097662,2	200	.	19637116	20097662	0	2	6107,4807,	0,455739,
chr1	19637116	20043455	chr1:19637116..19643223-chr1:20041839..20043455,2	200	.	19637116	20043455	0	2	6107,1616,	0,404723,
chr1	19637116	20022953	chr1:19637116..19643223-chr1:20020810..20022953,2	200	.	19637116	20022953	0	2	6107,2143,	0,383694,
chr1	19637116	20002785	chr1:19637116..19643223-chr1:20001136..20002785,2	200	.	19637116	20002785	0	2	6107,1649,	0,364020,
chr1	19637116	19983269	chr1:19637116..19643223-chr1:19981648..19983269,3	200	.	19637116	19983269	0	2	6107,1621,	0,344532,
chr1	19637116	19968712	chr1:19637116..19643223-chr1:19966620..19968712,2	200	.	19637116	19968712	0	2	6107,2092,	0,329504,
chr1	19650138	19924832	chr1:19650138..19651779-chr1:19922317..19924832,2	200	.	19650138	19924832	0	2	1641,2515,	0,272179,
chr1	19653104	19993547	chr1:19653104..19654785-chr1:19990559..19993547,2	200	.	19653104	19993547	0	2	1681,2988,	0,337455,
chr1	19667101	20468231	chr1:19667101..19681763-chr1:20464361..20468231,2	200	.	19667101	20468231	0	2	14662,3870,	0,797260,
chr1	19667101	20309274	chr1:19667101..19681763-chr1:20306887..20309274,2	200	.	19667101	20309274	0	2	14662,2387,	0,639786,
chr1	19667101	20210078	chr1:19667101..19681763-chr1:20205632..20210078,3	200	.	19667101	20210078	0	2	14662,4446,	0,538531,
chr1	19667101	20128221	chr1:19667101..19681763-chr1:20121739..20128221,3	200	.	19667101	20128221	0	2	14662,6482,	0,454638,
chr1	19667101	19993547	chr1:19667101..19681763-chr1:19990559..19993547,4	200	.	19667101	19993547	0	2	14662,2988,	0,323458,
chr1	19667101	19972760	chr1:19667101..19681763-chr1:19969581..19972760,7	200	.	19667101	19972760	0	2	14662,3179,	0,302480,
chr1	19667101	19924832	chr1:19667101..19681763-chr1:19922317..19924832,3	200	.	19667101	19924832	0	2	14662,2515,	0,255216,
chr1	19685033	20144758	chr1:19685033..19687605-chr1:20140050..20144758,2	200	.	19685033	20144758	0	2	2572,4708,	0,455017,
chr1	19692958	19924832	chr1:19692958..19694375-chr1:19922317..19924832,2	200	.	19692958	19924832	0	2	1417,2515,	0,229359,
chr1	19700105	20128221	chr1:19700105..19704128-chr1:20121739..20128221,2	200	.	19700105	20128221	0	2	4023,6482,	0,421634,
chr1	19700105	19972760	chr1:19700105..19704128-chr1:19969581..19972760,3	200	.	19700105	19972760	0	2	4023,3179,	0,269476,
chr1	19712098	19993547	chr1:19712098..19714462-chr1:19990559..19993547,2	200	.	19712098	19993547	0	2	2364,2988,	0,278461,
chr1	19712098	19968712	chr1:19712098..19714462-chr1:19966620..19968712,2	200	.	19712098	19968712	0	2	2364,2092,	0,254522,
chr1	19716530	20815812	chr1:19716530..19718450-chr1:20806635..20815812,2	200	.	19716530	20815812	0	2	1920,9177,	0,1090105,
chr1	19716530	19924832	chr1:19716530..19718450-chr1:19922317..19924832,3	200	.	19716530	19924832	0	2	1920,2515,	0,205787,
chr1	19769840	19993547	chr1:19769840..19776057-chr1:19990559..19993547,2	200	.	19769840	19993547	0	2	6217,2988,	0,220719,
chr1	19769840	19972760	chr1:19769840..19776057-chr1:19969581..19972760,3	200	.	19769840	19972760	0	2	6217,3179,	0,199741,
chr1	19791741	19993547	chr1:19791741..19796845-chr1:19990559..19993547,2	200	.	19791741	19993547	0	2	5104,2988,	0,198818,
chr1	19810685	20669875	chr1:19810685..19813728-chr1:20666025..20669875,2	200	.	19810685	20669875	0	2	3043,3850,	0,855340,
chr1	19810685	20216505	chr1:19810685..19813728-chr1:20214196..20216505,2	200	.	19810685	20216505	0	2	3043,2309,	0,403511,
chr1	19810685	20128221	chr1:19810685..19813728-chr1:20121739..20128221,2	200	.	19810685	20128221	0	2	3043,6482,	0,311054,
chr1	19810685	20107438	chr1:19810685..19813728-chr1:20105207..20107438,2	200	.	19810685	20107438	0	2	3043,2231,	0,294522,
chr1	19922317	19935345	chr1:19922317..19924832-chr1:19934031..19935345,5	200	.	19922317	19935345	0	2	2515,1314,	0,11714,
chr1	19934031	21209485	chr1:19934031..19935345-chr1:21207194..21209485,2	200	.	19934031	21209485	0	2	1314,2291,	0,1273163,
chr1	19966620	21025545	chr1:19966620..19968712-chr1:21019502..21025545,2	200	.	19966620	21025545	0	2	2092,6043,	0,1052882,
chr1	20030278	21841877	chr1:20030278..20034422-chr1:21828857..21841877,2	200	.	20030278	21841877	0	2	4144,13020,	0,1798579,
chr1	20034970	21052933	chr1:20034970..20040838-chr1:21041439..21052933,2	200	.	20034970	21052933	0	2	5868,11494,	0,1006469,
chr1	20121739	20971932	chr1:20121739..20128221-chr1:20967809..20971932,2	200	.	20121739	20971932	0	2	6482,4123,	0,846070,
chr1	20140050	21052933	chr1:20140050..20144758-chr1:21041439..21052933,2	200	.	20140050	21052933	0	2	4708,11494,	0,901389,
chr1	20140050	20978381	chr1:20140050..20144758-chr1:20976392..20978381,2	200	.	20140050	20978381	0	2	4708,1989,	0,836342,
chr1	20190920	20989353	chr1:20190920..20194152-chr1:20986313..20989353,2	200	.	20190920	20989353	0	2	3232,3040,	0,795393,
chr1	20218547	21841877	chr1:20218547..20226759-chr1:21828857..21841877,2	200	.	20218547	21841877	0	2	8212,13020,	0,1610310,
chr1	20218547	20989353	chr1:20218547..20226759-chr1:20986313..20989353,2	200	.	20218547	20989353	0	2	8212,3040,	0,767766,
chr1	20246543	21140994	chr1:20246543..20251516-chr1:21137684..21140994,2	200	.	20246543	21140994	0	2	4973,3310,	0,891141,
chr1	20566458	20989353	chr1:20566458..20568142-chr1:20986313..20989353,2	200	.	20566458	20989353	0	2	1684,3040,	0,419855,
chr1	20569834	21052933	chr1:20569834..20588339-chr1:21041439..21052933,4	200	.	20569834	21052933	0	2	18505,11494,	0,471605,
chr1	20666025	21052933	chr1:20666025..20669875-chr1:21041439..21052933,3	200	.	20666025	21052933	0	2	3850,11494,	0,375414,
chr1	20690571	21060152	chr1:20690571..20694583-chr1:21057924..21060152,2	200	.	20690571	21060152	0	2	4012,2228,	0,367353,
chr1	20751567	20989353	chr1:20751567..20754236-chr1:20986313..20989353,2	200	.	20751567	20989353	0	2	2669,3040,	0,234746,
chr1	20806635	21933241	chr1:20806635..20815812-chr1:21918418..21933241,2	200	.	20806635	21933241	0	2	9177,14823,	0,1111783,
chr1	20806635	21052933	chr1:20806635..20815812-chr1:21041439..21052933,2	200	.	20806635	21052933	0	2	9177,11494,	0,234804,
[truncated: 153,080 more rows]
