# Supplementary material for: Analysis of Promoter-Associated Chromatin Interactions Reveals Biologically Relevant Candidate Target Genes at Endometrial Cancer Risk Loci
Source: Cancers (Basel). 2019 Sep 26;11(10):1440. doi: 10.3390/cancers11101440 (PMC6826789; doi:10.3390/cancers11101440)
Supplement: Supplementary file 1 [file cancers-11-01440-s001.zip › Supp File 4- JHUEM-14 promoter loops.txt]

chr1	200982723	201370081	chr1:200982723..200984681-chr1:201367505..201370081,2	200	.	200982723	201370081	0	2	1958,2576,	0,384782,
chr1	201096839	201419281	chr1:201096839..201098421-chr1:201417188..201419281,2	200	.	201096839	201419281	0	2	1582,2093,	0,320349,
chr1	201138924	201439510	chr1:201138924..201142251-chr1:201436514..201439510,2	200	.	201138924	201439510	0	2	3327,2996,	0,297590,
chr1	201170989	201439510	chr1:201170989..201181057-chr1:201436514..201439510,2	200	.	201170989	201439510	0	2	10068,2996,	0,265525,
chr1	201188639	201370081	chr1:201188639..201192356-chr1:201367505..201370081,2	200	.	201188639	201370081	0	2	3717,2576,	0,178866,
chr1	8019895	8469872	chr1:8019895..8023080-chr1:8466370..8469872,2	200	.	8019895	8469872	0	2	3185,3502,	0,446475,
chr1	8061560	8940454	chr1:8061560..8064198-chr1:8937383..8940454,2	200	.	8061560	8940454	0	2	2638,3071,	0,875823,
chr1	8084889	8469872	chr1:8084889..8087830-chr1:8466370..8469872,2	200	.	8084889	8469872	0	2	2941,3502,	0,381481,
chr1	8084889	8391211	chr1:8084889..8087830-chr1:8388674..8391211,2	200	.	8084889	8391211	0	2	2941,2537,	0,303785,
chr1	8227049	8940454	chr1:8227049..8231277-chr1:8937383..8940454,2	200	.	8227049	8940454	0	2	4228,3071,	0,710334,
chr1	16172572	16841718	chr1:16172572..16178357-chr1:16838869..16841718,3	200	.	16172572	16841718	0	2	5785,2849,	0,666297,
chr1	16537075	16950220	chr1:16537075..16540316-chr1:16946047..16950220,2	200	.	16537075	16950220	0	2	3241,4173,	0,408972,
chr1	16537075	16889131	chr1:16537075..16540316-chr1:16885428..16889131,2	200	.	16537075	16889131	0	2	3241,3703,	0,348353,
chr1	16609189	17308251	chr1:16609189..16612465-chr1:17303828..17308251,2	200	.	16609189	17308251	0	2	3276,4423,	0,694639,
chr1	16677364	16958194	chr1:16677364..16680740-chr1:16956088..16958194,2	200	.	16677364	16958194	0	2	3376,2106,	0,278724,
chr1	16692852	17034877	chr1:16692852..16695815-chr1:17023556..17034877,2	200	.	16692852	17034877	0	2	2963,11321,	0,330704,
chr1	16692852	16950220	chr1:16692852..16695815-chr1:16946047..16950220,2	200	.	16692852	16950220	0	2	2963,4173,	0,253195,
chr1	24827610	25527272	chr1:24827610..24830771-chr1:25522983..25527272,2	200	.	24827610	25527272	0	2	3161,4289,	0,695373,
chr1	24881723	25979349	chr1:24881723..24887011-chr1:25970235..25979349,2	200	.	24881723	25979349	0	2	5288,9114,	0,1088512,
chr1	24881723	25522364	chr1:24881723..24887011-chr1:25518708..25522364,2	200	.	24881723	25522364	0	2	5288,3656,	0,636985,
chr1	32800173	33565800	chr1:32800173..32806637-chr1:33564427..33565800,2	200	.	32800173	33565800	0	2	6464,1373,	0,764254,
chr1	33206514	34223255	chr1:33206514..33209768-chr1:34220398..34223255,2	200	.	33206514	34223255	0	2	3254,2857,	0,1013884,
chr1	33231638	33560378	chr1:33231638..33241006-chr1:33557078..33560378,3	200	.	33231638	33560378	0	2	9368,3300,	0,325440,
chr1	33281502	34845000	chr1:33281502..33284847-chr1:34841763..34845000,2	200	.	33281502	34845000	0	2	3345,3237,	0,1560261,
chr1	33281502	33560378	chr1:33281502..33284847-chr1:33557078..33560378,2	200	.	33281502	33560378	0	2	3345,3300,	0,275576,
chr1	33363502	33560378	chr1:33363502..33367648-chr1:33557078..33560378,2	200	.	33363502	33560378	0	2	4146,3300,	0,193576,
chr1	33429269	33834043	chr1:33429269..33431334-chr1:33827572..33834043,2	200	.	33429269	33834043	0	2	2065,6471,	0,398303,
chr1	41156645	42088416	chr1:41156645..41159312-chr1:42083249..42088416,2	200	.	41156645	42088416	0	2	2667,5167,	0,926604,
chr1	41443736	41969878	chr1:41443736..41447128-chr1:41960779..41969878,2	200	.	41443736	41969878	0	2	3392,9099,	0,517043,
chr1	41510017	42640460	chr1:41510017..41513131-chr1:42629407..42640460,2	200	.	41510017	42640460	0	2	3114,11053,	0,1119390,
chr1	41682848	41953431	chr1:41682848..41685032-chr1:41947273..41953431,2	200	.	41682848	41953431	0	2	2184,6158,	0,264425,
chr1	41722776	41953431	chr1:41722776..41727056-chr1:41947273..41953431,2	200	.	41722776	41953431	0	2	4280,6158,	0,224497,
chr1	41785409	41953431	chr1:41785409..41788345-chr1:41947273..41953431,2	200	.	41785409	41953431	0	2	2936,6158,	0,161864,
chr1	41919790	41953431	chr1:41919790..41926165-chr1:41947273..41953431,5	200	.	41919790	41953431	0	2	6375,6158,	0,27483,
chr1	41933875	41953431	chr1:41933875..41936140-chr1:41947273..41953431,4	200	.	41933875	41953431	0	2	2265,6158,	0,13398,
chr1	41940818	41953431	chr1:41940818..41945271-chr1:41947273..41953431,7	200	.	41940818	41953431	0	2	4453,6158,	0,6455,
chr1	58111184	59013507	chr1:58111184..58113404-chr1:59010650..59013507,2	200	.	58111184	59013507	0	2	2220,2857,	0,899466,
chr1	58711274	59061528	chr1:58711274..58713710-chr1:59054124..59061528,2	200	.	58711274	59061528	0	2	2436,7404,	0,342850,
chr1	92193481	92353674	chr1:92193481..92199072-chr1:92350184..92353674,2	200	.	92193481	92353674	0	2	5591,3490,	0,156703,
chr1	100314360	100733076	chr1:100314360..100316953-chr1:100730173..100733076,2	200	.	100314360	100733076	0	2	2593,2903,	0,415813,
chr1	100501611	100930544	chr1:100501611..100505157-chr1:100924110..100930544,2	200	.	100501611	100930544	0	2	3546,6434,	0,422499,
chr1	100597434	100896887	chr1:100597434..100599922-chr1:100894857..100896887,2	200	.	100597434	100896887	0	2	2488,2030,	0,297423,
chr1	108504732	109237101	chr1:108504732..108508899-chr1:109233698..109237101,2	200	.	108504732	109237101	0	2	4167,3403,	0,728966,
chr1	108869686	109237101	chr1:108869686..108872284-chr1:109233698..109237101,2	200	.	108869686	109237101	0	2	2598,3403,	0,364012,
chr1	109047218	109237101	chr1:109047218..109048594-chr1:109233698..109237101,2	200	.	109047218	109237101	0	2	1376,3403,	0,186480,
chr1	116503737	118478823	chr1:116503737..116507066-chr1:118470089..118478823,2	200	.	116503737	118478823	0	2	3329,8734,	0,1966352,
chr1	117112550	118218109	chr1:117112550..117120982-chr1:118215180..118218109,2	200	.	117112550	118218109	0	2	8432,2929,	0,1102630,
chr1	117112550	117577946	chr1:117112550..117120982-chr1:117574860..117577946,2	200	.	117112550	117577946	0	2	8432,3086,	0,462310,
chr1	117112550	117546714	chr1:117112550..117120982-chr1:117545056..117546714,2	200	.	117112550	117546714	0	2	8432,1658,	0,432506,
chr1	117235061	117454215	chr1:117235061..117237172-chr1:117451606..117454215,2	200	.	117235061	117454215	0	2	2111,2609,	0,216545,
chr1	117309991	117546714	chr1:117309991..117312706-chr1:117545056..117546714,2	200	.	117309991	117546714	0	2	2715,1658,	0,235065,
chr1	150733983	151109697	chr1:150733983..150740348-chr1:151106569..151109697,2	200	.	150733983	151109697	0	2	6365,3128,	0,372586,
chr1	167707916	167907374	chr1:167707916..167713696-chr1:167903753..167907374,2	200	.	167707916	167907374	0	2	5780,3621,	0,195837,
chr1	167721277	167907374	chr1:167721277..167731988-chr1:167903753..167907374,2	200	.	167721277	167907374	0	2	10711,3621,	0,182476,
chr1	167738227	167907374	chr1:167738227..167740174-chr1:167903753..167907374,2	200	.	167738227	167907374	0	2	1947,3621,	0,165526,
chr1	175146937	176870417	chr1:175146937..175164568-chr1:176864472..176870417,2	200	.	175146937	176870417	0	2	17631,5945,	0,1717535,
chr1	183439653	184875379	chr1:183439653..183442778-chr1:184872126..184875379,2	200	.	183439653	184875379	0	2	3125,3253,	0,1432473,
chr1	184004444	184778405	chr1:184004444..184007561-chr1:184776877..184778405,2	200	.	184004444	184778405	0	2	3117,1528,	0,772433,
chr1	184004444	184725790	chr1:184004444..184007561-chr1:184722590..184725790,2	200	.	184004444	184725790	0	2	3117,3200,	0,718146,
chr1	184004444	184631575	chr1:184004444..184007561-chr1:184628602..184631575,2	200	.	184004444	184631575	0	2	3117,2973,	0,624158,
chr1	184018572	184563371	chr1:184018572..184022045-chr1:184561429..184563371,2	200	.	184018572	184563371	0	2	3473,1942,	0,542857,
chr1	192876263	193030282	chr1:192876263..192879571-chr1:193027135..193030282,2	200	.	192876263	193030282	0	2	3308,3147,	0,150872,
chr1	226125601	227167174	chr1:226125601..226132841-chr1:227159679..227167174,2	200	.	226125601	227167174	0	2	7240,7495,	0,1034078,
chr1	226320529	228137046	chr1:226320529..226323443-chr1:228131828..228137046,2	200	.	226320529	228137046	0	2	2914,5218,	0,1811299,
chr1	226372963	226685911	chr1:226372963..226375593-chr1:226682073..226685911,2	200	.	226372963	226685911	0	2	2630,3838,	0,309110,
chr1	226372963	226625597	chr1:226372963..226375593-chr1:226622435..226625597,2	200	.	226372963	226625597	0	2	2630,3162,	0,249472,
chr1	234507404	235268886	chr1:234507404..234510308-chr1:235267579..235268886,2	200	.	234507404	235268886	0	2	2904,1307,	0,760175,
chr1	234613040	235280080	chr1:234613040..234616000-chr1:235277989..235280080,2	200	.	234613040	235280080	0	2	2960,2091,	0,664949,
chr1	234613040	235249001	chr1:234613040..234616000-chr1:235245879..235249001,2	200	.	234613040	235249001	0	2	2960,3122,	0,632839,
chr1	234666055	235292690	chr1:234666055..234670591-chr1:235290584..235292690,2	200	.	234666055	235292690	0	2	4536,2106,	0,624529,
chr1	234666055	235101280	chr1:234666055..234670591-chr1:235092063..235101280,2	200	.	234666055	235101280	0	2	4536,9217,	0,426008,
chr1	234666055	235012939	chr1:234666055..234670591-chr1:235011301..235012939,2	200	.	234666055	235012939	0	2	4536,1638,	0,345246,
chr1	234666055	234888748	chr1:234666055..234670591-chr1:234885269..234888748,2	200	.	234666055	234888748	0	2	4536,3479,	0,219214,
chr1	234666055	234883582	chr1:234666055..234670591-chr1:234878592..234883582,3	200	.	234666055	234883582	0	2	4536,4990,	0,212537,
chr1	234720321	235493575	chr1:234720321..234722942-chr1:235489675..235493575,2	200	.	234720321	235493575	0	2	2621,3900,	0,769354,
chr1	234743530	235770484	chr1:234743530..234750014-chr1:235768973..235770484,2	200	.	234743530	235770484	0	2	6484,1511,	0,1025443,
chr1	234743530	235280080	chr1:234743530..234750014-chr1:235277989..235280080,3	200	.	234743530	235280080	0	2	6484,2091,	0,534459,
chr1	234743530	235249001	chr1:234743530..234750014-chr1:235245879..235249001,7	200	.	234743530	235249001	0	2	6484,3122,	0,502349,
chr1	234743530	235159890	chr1:234743530..234750014-chr1:235157023..235159890,4	200	.	234743530	235159890	0	2	6484,2867,	0,413493,
chr1	234743530	235134564	chr1:234743530..234750014-chr1:235130978..235134564,2	200	.	234743530	235134564	0	2	6484,3586,	0,387448,
chr1	234743530	235101280	chr1:234743530..234750014-chr1:235092063..235101280,9	200	.	234743530	235101280	0	2	6484,9217,	0,348533,
chr1	234743530	235076825	chr1:234743530..234750014-chr1:235075120..235076825,5	200	.	234743530	235076825	0	2	6484,1705,	0,331590,
chr1	234743530	235057441	chr1:234743530..234750014-chr1:235052279..235057441,9	200	.	234743530	235057441	0	2	6484,5162,	0,308749,
chr1	234743530	235035359	chr1:234743530..234750014-chr1:235033602..235035359,4	200	.	234743530	235035359	0	2	6484,1757,	0,290072,
chr1	234743530	235030234	chr1:234743530..234750014-chr1:235028725..235030234,6	200	.	234743530	235030234	0	2	6484,1509,	0,285195,
chr1	234743530	235001129	chr1:234743530..234750014-chr1:234996921..235001129,7	200	.	234743530	235001129	0	2	6484,4208,	0,253391,
chr1	234743530	234964303	chr1:234743530..234750014-chr1:234961516..234964303,3	200	.	234743530	234964303	0	2	6484,2787,	0,217986,
chr1	234743530	234919704	chr1:234743530..234750014-chr1:234914489..234919704,4	200	.	234743530	234919704	0	2	6484,5215,	0,170959,
chr1	234743530	234888748	chr1:234743530..234750014-chr1:234885269..234888748,12	200	.	234743530	234888748	0	2	6484,3479,	0,141739,
chr1	234743530	234883582	chr1:234743530..234750014-chr1:234878592..234883582,7	200	.	234743530	234883582	0	2	6484,4990,	0,135062,
chr1	234857355	235292690	chr1:234857355..234863161-chr1:235290584..235292690,2	200	.	234857355	235292690	0	2	5806,2106,	0,433229,
chr1	234857355	235249001	chr1:234857355..234863161-chr1:235245879..235249001,4	200	.	234857355	235249001	0	2	5806,3122,	0,388524,
chr1	234857355	235134564	chr1:234857355..234863161-chr1:235130978..235134564,2	200	.	234857355	235134564	0	2	5806,3586,	0,273623,
chr1	234857355	235124404	chr1:234857355..234863161-chr1:235122227..235124404,3	200	.	234857355	235124404	0	2	5806,2177,	0,264872,
chr1	234857355	235101280	chr1:234857355..234863161-chr1:235092063..235101280,2	200	.	234857355	235101280	0	2	5806,9217,	0,234708,
chr1	234857355	235069503	chr1:234857355..234863161-chr1:235067956..235069503,2	200	.	234857355	235069503	0	2	5806,1547,	0,210601,
chr1	234857355	235065649	chr1:234857355..234863161-chr1:235061923..235065649,3	200	.	234857355	235065649	0	2	5806,3726,	0,204568,
chr1	234857355	235057441	chr1:234857355..234863161-chr1:235052279..235057441,2	200	.	234857355	235057441	0	2	5806,5162,	0,194924,
chr1	234857355	235001129	chr1:234857355..234863161-chr1:234996921..235001129,6	200	.	234857355	235001129	0	2	5806,4208,	0,139566,
chr1	234857355	234888748	chr1:234857355..234863161-chr1:234885269..234888748,14	200	.	234857355	234888748	0	2	5806,3479,	0,27914,
chr1	234857355	234883582	chr1:234857355..234863161-chr1:234878592..234883582,7	200	.	234857355	234883582	0	2	5806,4990,	0,21237,
chr1	713191	1245867	chr1:713191..715294-chr1:1215794..1245867,2	200	.	713191	1245867	0	2	2103,30073,	0,502603,
chr1	713191	1142669	chr1:713191..715294-chr1:1139664..1142669,2	200	.	713191	1142669	0	2	2103,3005,	0,426473,
chr1	760488	1245867	chr1:760488..764405-chr1:1215794..1245867,2	200	.	760488	1245867	0	2	3917,30073,	0,455306,
chr1	840284	1311313	chr1:840284..842690-chr1:1308647..1311313,2	200	.	840284	1311313	0	2	2406,2666,	0,468363,
chr1	852931	1245867	chr1:852931..859571-chr1:1215794..1245867,3	200	.	852931	1245867	0	2	6640,30073,	0,362863,
chr1	852931	1080924	chr1:852931..859571-chr1:1079192..1080924,2	200	.	852931	1080924	0	2	6640,1732,	0,226261,
chr1	893040	1245867	chr1:893040..897704-chr1:1215794..1245867,3	200	.	893040	1245867	0	2	4664,30073,	0,322754,
chr1	893040	1102804	chr1:893040..897704-chr1:1091969..1102804,2	200	.	893040	1102804	0	2	4664,10835,	0,198929,
chr1	893040	1078194	chr1:893040..897704-chr1:1070688..1078194,2	200	.	893040	1078194	0	2	4664,7506,	0,177648,
chr1	908096	1245867	chr1:908096..914201-chr1:1215794..1245867,2	200	.	908096	1245867	0	2	6105,30073,	0,307698,
chr1	908096	1102804	chr1:908096..914201-chr1:1091969..1102804,2	200	.	908096	1102804	0	2	6105,10835,	0,183873,
chr1	929122	1245867	chr1:929122..937557-chr1:1215794..1245867,3	200	.	929122	1245867	0	2	8435,30073,	0,286672,
chr1	929122	1102804	chr1:929122..937557-chr1:1091969..1102804,2	200	.	929122	1102804	0	2	8435,10835,	0,162847,
chr1	948359	1293229	chr1:948359..950080-chr1:1273560..1293229,2	200	.	948359	1293229	0	2	1721,19669,	0,325201,
chr1	948359	1245867	chr1:948359..950080-chr1:1215794..1245867,4	200	.	948359	1245867	0	2	1721,30073,	0,267435,
chr1	948359	1187348	chr1:948359..950080-chr1:1177888..1187348,2	200	.	948359	1187348	0	2	1721,9460,	0,229529,
chr1	948359	1116159	chr1:948359..950080-chr1:1110920..1116159,2	200	.	948359	1116159	0	2	1721,5239,	0,162561,
chr1	954434	1293229	chr1:954434..956883-chr1:1273560..1293229,3	200	.	954434	1293229	0	2	2449,19669,	0,319126,
chr1	960101	1337197	chr1:960101..964765-chr1:1333195..1337197,2	200	.	960101	1337197	0	2	4664,4002,	0,373094,
chr1	960101	1210739	chr1:960101..964765-chr1:1207484..1210739,2	200	.	960101	1210739	0	2	4664,3255,	0,247383,
chr1	960101	1155598	chr1:960101..964765-chr1:1145941..1155598,2	200	.	960101	1155598	0	2	4664,9657,	0,185840,
chr1	965941	1311313	chr1:965941..971146-chr1:1308647..1311313,2	200	.	965941	1311313	0	2	5205,2666,	0,342706,
chr1	965941	1245867	chr1:965941..971146-chr1:1215794..1245867,4	200	.	965941	1245867	0	2	5205,30073,	0,249853,
chr1	965941	1187348	chr1:965941..971146-chr1:1177888..1187348,2	200	.	965941	1187348	0	2	5205,9460,	0,211947,
chr1	979368	1102804	chr1:979368..983201-chr1:1091969..1102804,4	200	.	979368	1102804	0	2	3833,10835,	0,112601,
chr1	984097	1245867	chr1:984097..991618-chr1:1215794..1245867,6	200	.	984097	1245867	0	2	7521,30073,	0,231697,
chr1	1001757	1537566	chr1:1001757..1005889-chr1:1529067..1537566,2	200	.	1001757	1537566	0	2	4132,8499,	0,527310,
chr1	1001757	1293229	chr1:1001757..1005889-chr1:1273560..1293229,2	200	.	1001757	1293229	0	2	4132,19669,	0,271803,
chr1	1001757	1245867	chr1:1001757..1005889-chr1:1215794..1245867,4	200	.	1001757	1245867	0	2	4132,30073,	0,214037,
chr1	1006971	2072183	chr1:1006971..1029655-chr1:2066519..2072183,2	200	.	1006971	2072183	0	2	22684,5664,	0,1059548,
chr1	1006971	1537566	chr1:1006971..1029655-chr1:1529067..1537566,2	200	.	1006971	1537566	0	2	22684,8499,	0,522096,
chr1	1006971	1372941	chr1:1006971..1029655-chr1:1362346..1372941,2	200	.	1006971	1372941	0	2	22684,10595,	0,355375,
chr1	1006971	1344217	chr1:1006971..1029655-chr1:1341680..1344217,2	200	.	1006971	1344217	0	2	22684,2537,	0,334709,
chr1	1006971	1293229	chr1:1006971..1029655-chr1:1273560..1293229,5	200	.	1006971	1293229	0	2	22684,19669,	0,266589,
chr1	1006971	1245867	chr1:1006971..1029655-chr1:1215794..1245867,10	200	.	1006971	1245867	0	2	22684,30073,	0,208823,
chr1	1006971	1210739	chr1:1006971..1029655-chr1:1207484..1210739,2	200	.	1006971	1210739	0	2	22684,3255,	0,200513,
chr1	1006971	1192619	chr1:1006971..1029655-chr1:1190067..1192619,2	200	.	1006971	1192619	0	2	22684,2552,	0,183096,
chr1	1006971	1187348	chr1:1006971..1029655-chr1:1177888..1187348,5	200	.	1006971	1187348	0	2	22684,9460,	0,170917,
chr1	1006971	1168929	chr1:1006971..1029655-chr1:1165102..1168929,2	200	.	1006971	1168929	0	2	22684,3827,	0,158131,
chr1	1006971	1102804	chr1:1006971..1029655-chr1:1091969..1102804,10	200	.	1006971	1102804	0	2	22684,10835,	0,84998,
chr1	1006971	1078194	chr1:1006971..1029655-chr1:1070688..1078194,8	200	.	1006971	1078194	0	2	22684,7506,	0,63717,
chr1	1040836	1245867	chr1:1040836..1042492-chr1:1215794..1245867,2	200	.	1040836	1245867	0	2	1656,30073,	0,174958,
chr1	1046865	1245867	chr1:1046865..1048835-chr1:1215794..1245867,2	200	.	1046865	1245867	0	2	1970,30073,	0,168929,
chr1	1046865	1102804	chr1:1046865..1048835-chr1:1091969..1102804,5	200	.	1046865	1102804	0	2	1970,10835,	0,45104,
chr1	1845277	2250503	chr1:1845277..1857900-chr1:2241210..2250503,2	200	.	1845277	2250503	0	2	12623,9293,	0,395933,
chr1	1845277	2105870	chr1:1845277..1857900-chr1:2099281..2105870,2	200	.	1845277	2105870	0	2	12623,6589,	0,254004,
chr1	1998173	2623968	chr1:1998173..2009629-chr1:2614195..2623968,2	200	.	1998173	2623968	0	2	11456,9773,	0,616022,
chr1	1998173	2311608	chr1:1998173..2009629-chr1:2306889..2311608,2	200	.	1998173	2311608	0	2	11456,4719,	0,308716,
chr1	1998173	2170355	chr1:1998173..2009629-chr1:2168469..2170355,2	200	.	1998173	2170355	0	2	11456,1886,	0,170296,
chr1	1998173	2162049	chr1:1998173..2009629-chr1:2157849..2162049,2	200	.	1998173	2162049	0	2	11456,4200,	0,159676,
chr1	2024295	2324955	chr1:2024295..2028904-chr1:2320944..2324955,2	200	.	2024295	2324955	0	2	4609,4011,	0,296649,
chr1	2066519	2519564	chr1:2066519..2072183-chr1:2516632..2519564,2	200	.	2066519	2519564	0	2	5664,2932,	0,450113,
chr1	2066519	2346095	chr1:2066519..2072183-chr1:2342737..2346095,2	200	.	2066519	2346095	0	2	5664,3358,	0,276218,
chr1	2120682	3776893	chr1:2120682..2122704-chr1:3772450..3776893,2	200	.	2120682	3776893	0	2	2022,4443,	0,1651768,
chr1	2320944	3442103	chr1:2320944..2324955-chr1:3429169..3442103,2	200	.	2320944	3442103	0	2	4011,12934,	0,1108225,
chr1	2392448	3570513	chr1:2392448..2398933-chr1:3565223..3570513,2	200	.	2392448	3570513	0	2	6485,5290,	0,1172775,
chr1	3135140	3776893	chr1:3135140..3137933-chr1:3772450..3776893,2	200	.	3135140	3776893	0	2	2793,4443,	0,637310,
chr1	5992152	6552509	chr1:5992152..5995710-chr1:6549021..6552509,2	200	.	5992152	6552509	0	2	3558,3488,	0,556869,
chr1	6006803	6676152	chr1:6006803..6008996-chr1:6672572..6676152,2	200	.	6006803	6676152	0	2	2193,3580,	0,665769,
chr1	6258289	6930860	chr1:6258289..6261264-chr1:6926428..6930860,2	200	.	6258289	6930860	0	2	2975,4432,	0,668139,
chr1	6843695	7481714	chr1:6843695..6847408-chr1:7478188..7481714,2	200	.	6843695	7481714	0	2	3713,3526,	0,634493,
chr1	8937383	9675420	chr1:8937383..8940454-chr1:9672531..9675420,2	200	.	8937383	9675420	0	2	3071,2889,	0,735148,
chr1	9340411	9656112	chr1:9340411..9342975-chr1:9648394..9656112,2	200	.	9340411	9656112	0	2	2564,7718,	0,307983,
chr1	9353220	9582375	chr1:9353220..9356034-chr1:9579500..9582375,3	200	.	9353220	9582375	0	2	2814,2875,	0,226280,
chr1	9378797	9601101	chr1:9378797..9380714-chr1:9597661..9601101,3	200	.	9378797	9601101	0	2	1917,3440,	0,218864,
chr1	9405869	9656112	chr1:9405869..9408504-chr1:9648394..9656112,3	200	.	9405869	9656112	0	2	2635,7718,	0,242525,
chr1	9597661	11311961	chr1:9597661..9601101-chr1:11304638..11311961,2	200	.	9597661	11311961	0	2	3440,7323,	0,1706977,
chr1	10002212	10799675	chr1:10002212..10004636-chr1:10796648..10799675,2	200	.	10002212	10799675	0	2	2424,3027,	0,794436,
chr1	10092546	11124382	chr1:10092546..10095119-chr1:11122586..11124382,2	200	.	10092546	11124382	0	2	2573,1796,	0,1030040,
chr1	10092546	10705265	chr1:10092546..10095119-chr1:10697952..10705265,2	200	.	10092546	10705265	0	2	2573,7313,	0,605406,
chr1	10458053	12041997	chr1:10458053..10460574-chr1:12038207..12041997,2	200	.	10458053	12041997	0	2	2521,3790,	0,1580154,
chr1	10458053	10833178	chr1:10458053..10460574-chr1:10830901..10833178,2	200	.	10458053	10833178	0	2	2521,2277,	0,372848,
chr1	10458053	10737735	chr1:10458053..10460574-chr1:10734832..10737735,2	200	.	10458053	10737735	0	2	2521,2903,	0,276779,
chr1	10697952	11868388	chr1:10697952..10705265-chr1:11864280..11868388,2	200	.	10697952	11868388	0	2	7313,4108,	0,1166328,
chr1	11038001	11997132	chr1:11038001..11039880-chr1:11993698..11997132,2	200	.	11038001	11997132	0	2	1879,3434,	0,955697,
chr1	11071531	11716098	chr1:11071531..11074085-chr1:11705188..11716098,2	200	.	11071531	11716098	0	2	2554,10910,	0,633657,
chr1	11105020	11716098	chr1:11105020..11106835-chr1:11705188..11716098,2	200	.	11105020	11716098	0	2	1815,10910,	0,600168,
chr1	11140771	11716098	chr1:11140771..11143243-chr1:11705188..11716098,2	200	.	11140771	11716098	0	2	2472,10910,	0,564417,
chr1	11158756	11716098	chr1:11158756..11160770-chr1:11705188..11716098,2	200	.	11158756	11716098	0	2	2014,10910,	0,546432,
chr1	11184224	11540535	chr1:11184224..11185874-chr1:11538069..11540535,2	200	.	11184224	11540535	0	2	1650,2466,	0,353845,
chr1	11297303	11540535	chr1:11297303..11298635-chr1:11538069..11540535,2	200	.	11297303	11540535	0	2	1332,2466,	0,240766,
chr1	11304638	11868388	chr1:11304638..11311961-chr1:11864280..11868388,2	200	.	11304638	11868388	0	2	7323,4108,	0,559642,
chr1	11304638	11754083	chr1:11304638..11311961-chr1:11749855..11754083,2	200	.	11304638	11754083	0	2	7323,4228,	0,445217,
chr1	11304638	11716098	chr1:11304638..11311961-chr1:11705188..11716098,9	200	.	11304638	11716098	0	2	7323,10910,	0,400550,
chr1	11304638	11540535	chr1:11304638..11311961-chr1:11538069..11540535,4	200	.	11304638	11540535	0	2	7323,2466,	0,233431,
chr1	11321298	11970906	chr1:11321298..11323656-chr1:11967064..11970906,2	200	.	11321298	11970906	0	2	2358,3842,	0,645766,
chr1	11321298	11764898	chr1:11321298..11323656-chr1:11760998..11764898,2	200	.	11321298	11764898	0	2	2358,3900,	0,439700,
chr1	11321298	11672021	chr1:11321298..11323656-chr1:11669334..11672021,2	200	.	11321298	11672021	0	2	2358,2687,	0,348036,
chr1	11321298	11540535	chr1:11321298..11323656-chr1:11538069..11540535,2	200	.	11321298	11540535	0	2	2358,2466,	0,216771,
chr1	11344234	11868388	chr1:11344234..11347936-chr1:11864280..11868388,2	200	.	11344234	11868388	0	2	3702,4108,	0,520046,
chr1	11344234	11716098	chr1:11344234..11347936-chr1:11705188..11716098,2	200	.	11344234	11716098	0	2	3702,10910,	0,360954,
chr1	11344234	11540535	chr1:11344234..11347936-chr1:11538069..11540535,2	200	.	11344234	11540535	0	2	3702,2466,	0,193835,
chr1	11381182	11540535	chr1:11381182..11384339-chr1:11538069..11540535,2	200	.	11381182	11540535	0	2	3157,2466,	0,156887,
chr1	11394323	11970906	chr1:11394323..11400085-chr1:11967064..11970906,3	200	.	11394323	11970906	0	2	5762,3842,	0,572741,
chr1	11394323	11742330	chr1:11394323..11400085-chr1:11740290..11742330,2	200	.	11394323	11742330	0	2	5762,2040,	0,345967,
chr1	11394323	11725344	chr1:11394323..11400085-chr1:11723508..11725344,2	200	.	11394323	11725344	0	2	5762,1836,	0,329185,
chr1	11394323	11716098	chr1:11394323..11400085-chr1:11705188..11716098,6	200	.	11394323	11716098	0	2	5762,10910,	0,310865,
chr1	11394323	11540535	chr1:11394323..11400085-chr1:11538069..11540535,2	200	.	11394323	11540535	0	2	5762,2466,	0,143746,
chr1	11412741	11742330	chr1:11412741..11414428-chr1:11740290..11742330,2	200	.	11412741	11742330	0	2	1687,2040,	0,327549,
chr1	11432620	11716098	chr1:11432620..11435128-chr1:11705188..11716098,2	200	.	11432620	11716098	0	2	2508,10910,	0,272568,
chr1	11432620	11540535	chr1:11432620..11435128-chr1:11538069..11540535,4	200	.	11432620	11540535	0	2	2508,2466,	0,105449,
chr1	11521238	11716098	chr1:11521238..11524442-chr1:11705188..11716098,2	200	.	11521238	11716098	0	2	3204,10910,	0,183950,
chr1	11530883	11540535	chr1:11530883..11532769-chr1:11538069..11540535,5	200	.	11530883	11540535	0	2	1886,2466,	0,7186,
chr1	11807326	12679378	chr1:11807326..11813091-chr1:12675323..12679378,2	200	.	11807326	12679378	0	2	5765,4055,	0,867997,
chr1	11967064	12719398	chr1:11967064..11970906-chr1:12710771..12719398,2	200	.	11967064	12719398	0	2	3842,8627,	0,743707,
chr1	12184656	12679378	chr1:12184656..12187050-chr1:12675323..12679378,2	200	.	12184656	12679378	0	2	2394,4055,	0,490667,
chr1	12224289	12664751	chr1:12224289..12226311-chr1:12658338..12664751,3	200	.	12224289	12664751	0	2	2022,6413,	0,434049,
chr1	12236759	12679378	chr1:12236759..12240356-chr1:12675323..12679378,2	200	.	12236759	12679378	0	2	3597,4055,	0,438564,
chr1	12244124	12830773	chr1:12244124..12253035-chr1:12828278..12830773,3	200	.	12244124	12830773	0	2	8911,2495,	0,584154,
chr1	12244124	12719398	chr1:12244124..12253035-chr1:12710771..12719398,4	200	.	12244124	12719398	0	2	8911,8627,	0,466647,
chr1	12244124	12679378	chr1:12244124..12253035-chr1:12675323..12679378,2	200	.	12244124	12679378	0	2	8911,4055,	0,431199,
chr1	12244124	12588837	chr1:12244124..12253035-chr1:12585207..12588837,2	200	.	12244124	12588837	0	2	8911,3630,	0,341083,
chr1	12289647	12670649	chr1:12289647..12291995-chr1:12668535..12670649,2	200	.	12289647	12670649	0	2	2348,2114,	0,378888,
chr1	12415793	12679378	chr1:12415793..12419867-chr1:12675323..12679378,2	200	.	12415793	12679378	0	2	4074,4055,	0,259530,
chr1	12427136	12679378	chr1:12427136..12429106-chr1:12675323..12679378,2	200	.	12427136	12679378	0	2	1970,4055,	0,248187,
chr1	12440044	12679378	chr1:12440044..12445025-chr1:12675323..12679378,2	200	.	12440044	12679378	0	2	4981,4055,	0,235279,
chr1	12492888	12679378	chr1:12492888..12497495-chr1:12675323..12679378,3	200	.	12492888	12679378	0	2	4607,4055,	0,182435,
chr1	12498451	12679378	chr1:12498451..12499892-chr1:12675323..12679378,2	200	.	12498451	12679378	0	2	1441,4055,	0,176872,
chr1	12536830	12679378	chr1:12536830..12539508-chr1:12675323..12679378,3	200	.	12536830	12679378	0	2	2678,4055,	0,138493,
chr1	12569706	12679378	chr1:12569706..12572444-chr1:12675323..12679378,5	200	.	12569706	12679378	0	2	2738,4055,	0,105617,
chr1	12569706	12588837	chr1:12569706..12572444-chr1:12585207..12588837,8	200	.	12569706	12588837	0	2	2738,3630,	0,15501,
chr1	14923703	15737809	chr1:14923703..14926965-chr1:15735648..15737809,2	200	.	14923703	15737809	0	2	3262,2161,	0,811945,
chr1	15677616	15854703	chr1:15677616..15680625-chr1:15849744..15854703,2	200	.	15677616	15854703	0	2	3009,4959,	0,172128,
chr1	16891627	17867859	chr1:16891627..16894510-chr1:17864287..17867859,2	200	.	16891627	17867859	0	2	2883,3572,	0,972660,
chr1	16946047	17867859	chr1:16946047..16950220-chr1:17864287..17867859,2	200	.	16946047	17867859	0	2	4173,3572,	0,918240,
chr1	18805793	19077323	chr1:18805793..18809968-chr1:19071603..19077323,2	200	.	18805793	19077323	0	2	4175,5720,	0,265810,
chr1	19535056	20671452	chr1:19535056..19539694-chr1:20668171..20671452,2	200	.	19535056	20671452	0	2	4638,3281,	0,1133115,
chr1	19558706	20513813	chr1:19558706..19560685-chr1:20511850..20513813,2	200	.	19558706	20513813	0	2	1979,1963,	0,953144,
chr1	19576664	19977967	chr1:19576664..19580642-chr1:19976345..19977967,2	200	.	19576664	19977967	0	2	3978,1622,	0,399681,
chr1	19755558	19924832	chr1:19755558..19758346-chr1:19921979..19924832,2	200	.	19755558	19924832	0	2	2788,2853,	0,166421,
chr1	19900358	20254062	chr1:19900358..19902471-chr1:20249326..20254062,2	200	.	19900358	20254062	0	2	2113,4736,	0,348968,
chr1	20249326	21015718	chr1:20249326..20254062-chr1:21010098..21015718,2	200	.	20249326	21015718	0	2	4736,5620,	0,760772,
chr1	20616653	21051896	chr1:20616653..20619461-chr1:21043998..21051896,2	200	.	20616653	21051896	0	2	2808,7898,	0,427345,
chr1	20809780	21963075	chr1:20809780..20815812-chr1:21959304..21963075,2	200	.	20809780	21963075	0	2	6032,3771,	0,1149524,
chr1	20929333	20989353	chr1:20929333..20930680-chr1:20986313..20989353,4	200	.	20929333	20989353	0	2	1347,3040,	0,56980,
chr1	20986313	22158595	chr1:20986313..20989353-chr1:22157133..22158595,2	200	.	20986313	22158595	0	2	3040,1462,	0,1170820,
chr1	21615740	22267353	chr1:21615740..21621439-chr1:22262076..22267353,2	200	.	21615740	22267353	0	2	5699,5277,	0,646336,
chr1	21765690	22267353	chr1:21765690..21767495-chr1:22262076..22267353,2	200	.	21765690	22267353	0	2	1805,5277,	0,496386,
chr1	21834608	22267353	chr1:21834608..21838879-chr1:22262076..22267353,2	200	.	21834608	22267353	0	2	4271,5277,	0,427468,
chr1	21842689	22353296	chr1:21842689..21846680-chr1:22350251..22353296,2	200	.	21842689	22353296	0	2	3991,3045,	0,507562,
chr1	21929057	22302585	chr1:21929057..21934015-chr1:22297586..22302585,2	200	.	21929057	22302585	0	2	4958,4999,	0,368529,
chr1	21959304	22267353	chr1:21959304..21963075-chr1:22262076..22267353,4	200	.	21959304	22267353	0	2	3771,5277,	0,302772,
chr1	21974918	22294475	chr1:21974918..21983343-chr1:22292461..22294475,2	200	.	21974918	22294475	0	2	8425,2014,	0,317543,
chr1	21974918	22291871	chr1:21974918..21983343-chr1:22290552..22291871,2	200	.	21974918	22291871	0	2	8425,1319,	0,315634,
chr1	21974918	22267353	chr1:21974918..21983343-chr1:22262076..22267353,2	200	.	21974918	22267353	0	2	8425,5277,	0,287158,
chr1	21974918	22215227	chr1:21974918..21983343-chr1:22209913..22215227,2	200	.	21974918	22215227	0	2	8425,5314,	0,234995,
chr1	22350251	23883193	chr1:22350251..22353296-chr1:23879726..23883193,3	200	.	22350251	23883193	0	2	3045,3467,	0,1529475,
chr1	22378263	23883193	chr1:22378263..22381667-chr1:23879726..23883193,2	200	.	22378263	23883193	0	2	3404,3467,	0,1501463,
chr1	22882517	23808684	chr1:22882517..22884624-chr1:23806443..23808684,2	200	.	22882517	23808684	0	2	2107,2241,	0,923926,
chr1	23832355	24887011	chr1:23832355..23836412-chr1:24881723..24887011,2	200	.	23832355	24887011	0	2	4057,5288,	0,1049368,
chr1	23855185	24782277	chr1:23855185..23859046-chr1:24780619..24782277,2	200	.	23855185	24782277	0	2	3861,1658,	0,925434,
chr1	23879726	24128644	chr1:23879726..23883193-chr1:24125033..24128644,2	200	.	23879726	24128644	0	2	3467,3611,	0,245307,
chr1	23886281	25009972	chr1:23886281..23891105-chr1:25008708..25009972,2	200	.	23886281	25009972	0	2	4824,1264,	0,1122427,
chr1	23886281	24701353	chr1:23886281..23891105-chr1:24699947..24701353,2	200	.	23886281	24701353	0	2	4824,1406,	0,813666,
chr1	23886281	24290083	chr1:23886281..23891105-chr1:24284398..24290083,2	200	.	23886281	24290083	0	2	4824,5685,	0,398117,
chr1	23886281	24128644	chr1:23886281..23891105-chr1:24125033..24128644,2	200	.	23886281	24128644	0	2	4824,3611,	0,238752,
chr1	24017061	24290083	chr1:24017061..24020311-chr1:24284398..24290083,3	200	.	24017061	24290083	0	2	3250,5685,	0,267337,
chr1	24103791	24119744	chr1:24103791..24106215-chr1:24116796..24119744,4	200	.	24103791	24119744	0	2	2424,2948,	0,13005,
chr1	24116796	24340990	chr1:24116796..24119744-chr1:24339066..24340990,2	200	.	24116796	24340990	0	2	2948,1924,	0,222270,
chr1	25424623	26326491	chr1:25424623..25426230-chr1:26323083..26326491,2	200	.	25424623	26326491	0	2	1607,3408,	0,898460,
chr1	25563076	26497593	chr1:25563076..25567820-chr1:26495815..26497593,2	200	.	25563076	26497593	0	2	4744,1778,	0,932739,
chr1	25941383	26439756	chr1:25941383..25945511-chr1:26436689..26439756,2	200	.	25941383	26439756	0	2	4128,3067,	0,495306,
chr1	25941383	26219816	chr1:25941383..25945511-chr1:26215281..26219816,2	200	.	25941383	26219816	0	2	4128,4535,	0,273898,
chr1	26144926	27721174	chr1:26144926..26148813-chr1:27717794..27721174,2	200	.	26144926	27721174	0	2	3887,3380,	0,1572868,
chr1	26144926	26326491	chr1:26144926..26148813-chr1:26323083..26326491,2	200	.	26144926	26326491	0	2	3887,3408,	0,178157,
chr1	26184691	26790234	chr1:26184691..26186500-chr1:26788749..26790234,2	200	.	26184691	26790234	0	2	1809,1485,	0,604058,
chr1	26200611	26349475	chr1:26200611..26202755-chr1:26347298..26349475,2	200	.	26200611	26349475	0	2	2144,2177,	0,146687,
chr1	27018151	27331967	chr1:27018151..27024767-chr1:27329005..27331967,2	200	.	27018151	27331967	0	2	6616,2962,	0,310854,
chr1	27112181	27287999	chr1:27112181..27116186-chr1:27285555..27287999,2	200	.	27112181	27287999	0	2	4005,2444,	0,173374,
chr1	27150909	27845466	chr1:27150909..27154344-chr1:27841726..27845466,2	200	.	27150909	27845466	0	2	3435,3740,	0,690817,
chr1	27150909	27735216	chr1:27150909..27154344-chr1:27730989..27735216,2	200	.	27150909	27735216	0	2	3435,4227,	0,580080,
chr1	27998388	28587692	chr1:27998388..28000406-chr1:28585334..28587692,2	200	.	27998388	28587692	0	2	2018,2358,	0,586946,
chr1	28239701	28846142	chr1:28239701..28242348-chr1:28844110..28846142,2	200	.	28239701	28846142	0	2	2647,2032,	0,604409,
chr1	28968432	29509293	chr1:28968432..28971086-chr1:29505974..29509293,2	200	.	28968432	29509293	0	2	2654,3319,	0,537542,
chr1	28968432	29493032	chr1:28968432..28971086-chr1:29490600..29493032,2	200	.	28968432	29493032	0	2	2654,2432,	0,522168,
chr1	29209603	29801612	chr1:29209603..29214945-chr1:29799853..29801612,2	200	.	29209603	29801612	0	2	5342,1759,	0,590250,
chr1	29223971	29559444	chr1:29223971..29225501-chr1:29556433..29559444,2	200	.	29223971	29559444	0	2	1530,3011,	0,332462,
chr1	29556433	31353113	chr1:29556433..29559444-chr1:31351324..31353113,2	200	.	29556433	31353113	0	2	3011,1789,	0,1794891,
chr1	29556433	31197569	chr1:29556433..29559444-chr1:31188010..31197569,2	200	.	29556433	31197569	0	2	3011,9559,	0,1631577,
chr1	29562463	31126143	chr1:29562463..29566365-chr1:31124688..31126143,2	200	.	29562463	31126143	0	2	3902,1455,	0,1562225,
chr1	29571357	31197569	chr1:29571357..29575585-chr1:31188010..31197569,3	200	.	29571357	31197569	0	2	4228,9559,	0,1616653,
chr1	29759590	31197569	chr1:29759590..29764044-chr1:31188010..31197569,2	200	.	29759590	31197569	0	2	4454,9559,	0,1428420,
chr1	29779911	31197569	chr1:29779911..29781970-chr1:31188010..31197569,2	200	.	29779911	31197569	0	2	2059,9559,	0,1408099,
chr1	30099540	31197569	chr1:30099540..30102193-chr1:31188010..31197569,3	200	.	30099540	31197569	0	2	2653,9559,	0,1088470,
chr1	31188010	31654591	chr1:31188010..31197569-chr1:31652422..31654591,2	200	.	31188010	31654591	0	2	9559,2169,	0,464412,
chr1	31188010	31469640	chr1:31188010..31197569-chr1:31466298..31469640,2	200	.	31188010	31469640	0	2	9559,3342,	0,278288,
chr1	31885426	32689633	chr1:31885426..31888015-chr1:32686015..32689633,2	200	.	31885426	32689633	0	2	2589,3618,	0,800589,
chr1	32455045	32806637	chr1:32455045..32457619-chr1:32800173..32806637,2	200	.	32455045	32806637	0	2	2574,6464,	0,345128,
chr1	32478065	32539587	chr1:32478065..32481114-chr1:32537370..32539587,4	200	.	32478065	32539587	0	2	3049,2217,	0,59305,
chr1	34484882	35452014	chr1:34484882..34487080-chr1:35449773..35452014,2	200	.	34484882	35452014	0	2	2198,2241,	0,964891,
chr1	35289107	36185960	chr1:35289107..35294493-chr1:36183330..36185960,2	200	.	35289107	36185960	0	2	5386,2630,	0,894223,
chr1	35362140	35659518	chr1:35362140..35365820-chr1:35656834..35659518,2	200	.	35362140	35659518	0	2	3680,2684,	0,294694,
chr1	35393124	35659518	chr1:35393124..35395285-chr1:35656834..35659518,2	200	.	35393124	35659518	0	2	2161,2684,	0,263710,
chr1	36553090	36954258	chr1:36553090..36555707-chr1:36950699..36954258,3	200	.	36553090	36954258	0	2	2617,3559,	0,397609,
chr1	36570206	36854169	chr1:36570206..36572212-chr1:36849868..36854169,2	200	.	36570206	36854169	0	2	2006,4301,	0,279662,
chr1	36579460	36854169	chr1:36579460..36585391-chr1:36849868..36854169,4	200	.	36579460	36854169	0	2	5931,4301,	0,270408,
chr1	36588673	36854169	chr1:36588673..36593216-chr1:36849868..36854169,3	200	.	36588673	36854169	0	2	4543,4301,	0,261195,
chr1	36613971	36789539	chr1:36613971..36617810-chr1:36788000..36789539,3	200	.	36613971	36789539	0	2	3839,1539,	0,174029,
chr1	36620210	36854169	chr1:36620210..36623839-chr1:36849868..36854169,3	200	.	36620210	36854169	0	2	3629,4301,	0,229658,
chr1	36620210	36804877	chr1:36620210..36623839-chr1:36802981..36804877,3	200	.	36620210	36804877	0	2	3629,1896,	0,182771,
chr1	36625390	38020794	chr1:36625390..36627706-chr1:38018874..38020794,2	200	.	36625390	38020794	0	2	2316,1920,	0,1393484,
chr1	36688505	37909094	chr1:36688505..36691004-chr1:37907318..37909094,2	200	.	36688505	37909094	0	2	2499,1776,	0,1218813,
chr1	37395001	38275643	chr1:37395001..37396991-chr1:38272111..38275643,2	200	.	37395001	38275643	0	2	1990,3532,	0,877110,
chr1	37598322	37941886	chr1:37598322..37601006-chr1:37939358..37941886,2	200	.	37598322	37941886	0	2	2684,2528,	0,341036,
chr1	38477957	40439086	chr1:38477957..38482244-chr1:40437532..40439086,2	200	.	38477957	40439086	0	2	4287,1554,	0,1959575,
chr1	38477957	39341385	chr1:38477957..38482244-chr1:39338037..39341385,2	200	.	38477957	39341385	0	2	4287,3348,	0,860080,
chr1	38477957	39289627	chr1:38477957..38482244-chr1:39287790..39289627,2	200	.	38477957	39289627	0	2	4287,1837,	0,809833,
chr1	38477957	39011018	chr1:38477957..38482244-chr1:39005834..39011018,2	200	.	38477957	39011018	0	2	4287,5184,	0,527877,
chr1	38511416	38994741	chr1:38511416..38517365-chr1:38990819..38994741,2	200	.	38511416	38994741	0	2	5949,3922,	0,479403,
chr1	39623481	39957803	chr1:39623481..39626721-chr1:39954780..39957803,3	200	.	39623481	39957803	0	2	3240,3023,	0,331299,
chr1	40777504	41145742	chr1:40777504..40783306-chr1:41143409..41145742,2	200	.	40777504	41145742	0	2	5802,2333,	0,365905,
chr1	42478736	43125572	chr1:42478736..42482028-chr1:43122077..43125572,2	200	.	42478736	43125572	0	2	3292,3495,	0,643341,
chr1	42629407	44118142	chr1:42629407..42640460-chr1:44113810..44118142,2	200	.	42629407	44118142	0	2	11053,4332,	0,1484403,
chr1	42668602	43125572	chr1:42668602..42670272-chr1:43122077..43125572,2	200	.	42668602	43125572	0	2	1670,3495,	0,453475,
chr1	42798409	43284118	chr1:42798409..42801922-chr1:43280492..43284118,2	200	.	42798409	43284118	0	2	3513,3626,	0,482083,
chr1	42920437	44638771	chr1:42920437..42923399-chr1:44633970..44638771,2	200	.	42920437	44638771	0	2	2962,4801,	0,1713533,
chr1	42920437	43125572	chr1:42920437..42923399-chr1:43122077..43125572,3	200	.	42920437	43125572	0	2	2962,3495,	0,201640,
chr1	42934333	43125572	chr1:42934333..42936793-chr1:43122077..43125572,2	200	.	42934333	43125572	0	2	2460,3495,	0,187744,
chr1	43422931	44089159	chr1:43422931..43427448-chr1:44081568..44089159,2	200	.	43422931	44089159	0	2	4517,7591,	0,658637,
chr1	43565724	44176779	chr1:43565724..43568834-chr1:44171971..44176779,2	200	.	43565724	44176779	0	2	3110,4808,	0,606247,
chr1	43607819	44498391	chr1:43607819..43611287-chr1:44494203..44498391,3	200	.	43607819	44498391	0	2	3468,4188,	0,886384,
chr1	43607819	44459571	chr1:43607819..43611287-chr1:44456719..44459571,2	200	.	43607819	44459571	0	2	3468,2852,	0,848900,
chr1	43607819	44305568	chr1:43607819..43611287-chr1:44300855..44305568,2	200	.	43607819	44305568	0	2	3468,4713,	0,693036,
chr1	43748193	44176779	chr1:43748193..43754246-chr1:44171971..44176779,2	200	.	43748193	44176779	0	2	6053,4808,	0,423778,
chr1	43813462	44176779	chr1:43813462..43819015-chr1:44171971..44176779,2	200	.	43813462	44176779	0	2	5553,4808,	0,358509,
chr1	43832047	44459571	chr1:43832047..43834946-chr1:44456719..44459571,2	200	.	43832047	44459571	0	2	2899,2852,	0,624672,
chr1	43832047	44372610	chr1:43832047..43834946-chr1:44362900..44372610,2	200	.	43832047	44372610	0	2	2899,9710,	0,530853,
chr1	43832047	44118142	chr1:43832047..43834946-chr1:44113810..44118142,2	200	.	43832047	44118142	0	2	2899,4332,	0,281763,
chr1	43832047	44089159	chr1:43832047..43834946-chr1:44081568..44089159,3	200	.	43832047	44089159	0	2	2899,7591,	0,249521,
chr1	43972814	44118142	chr1:43972814..43974865-chr1:44113810..44118142,2	200	.	43972814	44118142	0	2	2051,4332,	0,140996,
chr1	43986150	44459571	chr1:43986150..43989684-chr1:44456719..44459571,2	200	.	43986150	44459571	0	2	3534,2852,	0,470569,
chr1	43986150	44176779	chr1:43986150..43989684-chr1:44171971..44176779,2	200	.	43986150	44176779	0	2	3534,4808,	0,185821,
chr1	43995435	44463267	chr1:43995435..43999876-chr1:44460350..44463267,2	200	.	43995435	44463267	0	2	4441,2917,	0,464915,
chr1	43995435	44372610	chr1:43995435..43999876-chr1:44362900..44372610,4	200	.	43995435	44372610	0	2	4441,9710,	0,367465,
chr1	43995435	44281821	chr1:43995435..43999876-chr1:44279813..44281821,2	200	.	43995435	44281821	0	2	4441,2008,	0,284378,
chr1	43995435	44225577	chr1:43995435..43999876-chr1:44221682..44225577,4	200	.	43995435	44225577	0	2	4441,3895,	0,226247,
chr1	44013597	44459571	chr1:44013597..44018048-chr1:44456719..44459571,2	200	.	44013597	44459571	0	2	4451,2852,	0,443122,
chr1	44013597	44403289	chr1:44013597..44018048-chr1:44397348..44403289,2	200	.	44013597	44403289	0	2	4451,5941,	0,383751,
chr1	44013597	44176779	chr1:44013597..44018048-chr1:44171971..44176779,2	200	.	44013597	44176779	0	2	4451,4808,	0,158374,
chr1	44021995	44118142	chr1:44021995..44028016-chr1:44113810..44118142,4	200	.	44021995	44118142	0	2	6021,4332,	0,91815,
chr1	44444398	45126260	chr1:44444398..44447373-chr1:45124325..45126260,2	200	.	44444398	45126260	0	2	2975,1935,	0,679927,
chr1	44456719	45111339	chr1:44456719..44459571-chr1:45107962..45111339,2	200	.	44456719	45111339	0	2	2852,3377,	0,651243,
chr1	44478591	45098569	chr1:44478591..44480215-chr1:45096607..45098569,2	200	.	44478591	45098569	0	2	1624,1962,	0,618016,
chr1	44494203	45206730	chr1:44494203..44498391-chr1:45204271..45206730,2	200	.	44494203	45206730	0	2	4188,2459,	0,710068,
chr1	44553612	45141245	chr1:44553612..44555922-chr1:45138841..45141245,2	200	.	44553612	45141245	0	2	2310,2404,	0,585229,
chr1	44567636	45206730	chr1:44567636..44569044-chr1:45204271..45206730,2	200	.	44567636	45206730	0	2	1408,2459,	0,636635,
chr1	44678404	45141245	chr1:44678404..44680751-chr1:45138841..45141245,2	200	.	44678404	45141245	0	2	2347,2404,	0,460437,
chr1	44766238	45198589	chr1:44766238..44773319-chr1:45195550..45198589,2	200	.	44766238	45198589	0	2	7081,3039,	0,429312,
chr1	44842303	45967345	chr1:44842303..44847216-chr1:45963737..45967345,2	200	.	44842303	45967345	0	2	4913,3608,	0,1121434,
chr1	44842303	45206730	chr1:44842303..44847216-chr1:45204271..45206730,3	200	.	44842303	45206730	0	2	4913,2459,	0,361968,
chr1	45264052	46639780	chr1:45264052..45267361-chr1:46636330..46639780,2	200	.	45264052	46639780	0	2	3309,3450,	0,1372278,
chr1	45803939	46770272	chr1:45803939..45807250-chr1:46766024..46770272,2	200	.	45803939	46770272	0	2	3311,4248,	0,962085,
chr1	45955412	46154437	chr1:45955412..45957620-chr1:46150915..46154437,2	200	.	45955412	46154437	0	2	2208,3522,	0,195503,
chr1	45986346	46770272	chr1:45986346..45989516-chr1:46766024..46770272,2	200	.	45986346	46770272	0	2	3170,4248,	0,779678,
chr1	45986346	46639780	chr1:45986346..45989516-chr1:46636330..46639780,2	200	.	45986346	46639780	0	2	3170,3450,	0,649984,
chr1	46064336	46639780	chr1:46064336..46066390-chr1:46636330..46639780,2	200	.	46064336	46639780	0	2	2054,3450,	0,571994,
chr1	46805525	47801020	chr1:46805525..46807835-chr1:47797261..47801020,2	200	.	46805525	47801020	0	2	2310,3759,	0,991736,
chr1	46903677	47237494	chr1:46903677..46905205-chr1:47233698..47237494,2	200	.	46903677	47237494	0	2	1528,3796,	0,330021,
chr1	47004496	47297666	chr1:47004496..47006876-chr1:47295602..47297666,2	200	.	47004496	47297666	0	2	2380,2064,	0,291106,
chr1	47041805	47647288	chr1:47041805..47043766-chr1:47644096..47647288,2	200	.	47041805	47647288	0	2	1961,3192,	0,602291,
chr1	47067859	47225232	chr1:47067859..47070769-chr1:47220828..47225232,3	200	.	47067859	47225232	0	2	2910,4404,	0,152969,
chr1	47133105	47499232	chr1:47133105..47135599-chr1:47495320..47499232,2	200	.	47133105	47499232	0	2	2494,3912,	0,362215,
chr1	47133105	47471113	chr1:47133105..47135599-chr1:47465831..47471113,2	200	.	47133105	47471113	0	2	2494,5282,	0,332726,
chr1	52250540	52500498	chr1:52250540..52252263-chr1:52498094..52500498,3	200	.	52250540	52500498	0	2	1723,2404,	0,247554,
chr1	52250540	52460538	chr1:52250540..52252263-chr1:52455076..52460538,2	200	.	52250540	52460538	0	2	1723,5462,	0,204536,
chr1	52427681	52460538	chr1:52427681..52431096-chr1:52455076..52460538,4	200	.	52427681	52460538	0	2	3415,5462,	0,27395,
chr1	52868519	53885623	chr1:52868519..52871723-chr1:53877554..53885623,2	200	.	52868519	53885623	0	2	3204,8069,	0,1009035,
chr1	52868519	53794957	chr1:52868519..52871723-chr1:53790555..53794957,2	200	.	52868519	53794957	0	2	3204,4402,	0,922036,
chr1	53017752	53572065	chr1:53017752..53021592-chr1:53558416..53572065,2	200	.	53017752	53572065	0	2	3840,13649,	0,540664,
chr1	53138197	53687429	chr1:53138197..53139605-chr1:53684686..53687429,2	200	.	53138197	53687429	0	2	1408,2743,	0,546489,
chr1	53392041	53643690	chr1:53392041..53394560-chr1:53641257..53643690,3	200	.	53392041	53643690	0	2	2519,2433,	0,249216,
chr1	53790555	54955550	chr1:53790555..53794957-chr1:54949113..54955550,2	200	.	53790555	54955550	0	2	4402,6437,	0,1158558,
chr1	53939673	55354879	chr1:53939673..53942280-chr1:55348141..55354879,2	200	.	53939673	55354879	0	2	2607,6738,	0,1408468,
chr1	54302550	54591879	chr1:54302550..54305100-chr1:54586840..54591879,3	200	.	54302550	54591879	0	2	2550,5039,	0,284290,
chr1	54428043	54875769	chr1:54428043..54430433-chr1:54869342..54875769,2	200	.	54428043	54875769	0	2	2390,6427,	0,441299,
chr1	54480537	55032578	chr1:54480537..54484940-chr1:55029371..55032578,2	200	.	54480537	55032578	0	2	4403,3207,	0,548834,
chr1	54480537	54889101	chr1:54480537..54484940-chr1:54885823..54889101,2	200	.	54480537	54889101	0	2	4403,3278,	0,405286,
chr1	54502813	55354879	chr1:54502813..54505796-chr1:55348141..55354879,2	200	.	54502813	55354879	0	2	2983,6738,	0,845328,
chr1	54502813	54667118	chr1:54502813..54505796-chr1:54664521..54667118,2	200	.	54502813	54667118	0	2	2983,2597,	0,161708,
chr1	54516765	54875769	chr1:54516765..54521315-chr1:54869342..54875769,2	200	.	54516765	54875769	0	2	4550,6427,	0,352577,
chr1	54516765	54591879	chr1:54516765..54521315-chr1:54586840..54591879,5	200	.	54516765	54591879	0	2	4550,5039,	0,70075,
chr1	55503446	55744264	chr1:55503446..55506838-chr1:55737888..55744264,2	200	.	55503446	55744264	0	2	3392,6376,	0,234442,
chr1	55523772	57046786	chr1:55523772..55531228-chr1:57042234..57046786,2	200	.	55523772	57046786	0	2	7456,4552,	0,1518462,
chr1	55523772	55683523	chr1:55523772..55531228-chr1:55678236..55683523,2	200	.	55523772	55683523	0	2	7456,5287,	0,154464,
chr1	55737888	57046786	chr1:55737888..55744264-chr1:57042234..57046786,2	200	.	55737888	57046786	0	2	6376,4552,	0,1304346,
chr1	55871565	57285999	chr1:55871565..55873550-chr1:57282747..57285999,2	200	.	55871565	57285999	0	2	1985,3252,	0,1411182,
chr1	55955712	57046786	chr1:55955712..55959230-chr1:57042234..57046786,2	200	.	55955712	57046786	0	2	3518,4552,	0,1086522,
chr1	56143329	57046786	chr1:56143329..56146702-chr1:57042234..57046786,2	200	.	56143329	57046786	0	2	3373,4552,	0,898905,
chr1	56148573	57046786	chr1:56148573..56153917-chr1:57042234..57046786,2	200	.	56148573	57046786	0	2	5344,4552,	0,893661,
chr1	56233308	57046786	chr1:56233308..56235763-chr1:57042234..57046786,2	200	.	56233308	57046786	0	2	2455,4552,	0,808926,
chr1	56618387	57046786	chr1:56618387..56624611-chr1:57042234..57046786,4	200	.	56618387	57046786	0	2	6224,4552,	0,423847,
chr1	58822376	60024203	chr1:58822376..58826124-chr1:60017965..60024203,2	200	.	58822376	60024203	0	2	3748,6238,	0,1195589,
chr1	58972597	60203921	chr1:58972597..58975512-chr1:60195860..60203921,2	200	.	58972597	60203921	0	2	2915,8061,	0,1223263,
chr1	59038427	60203921	chr1:59038427..59043075-chr1:60195860..60203921,2	200	.	59038427	60203921	0	2	4648,8061,	0,1157433,
chr1	59187837	59775423	chr1:59187837..59193826-chr1:59771095..59775423,2	200	.	59187837	59775423	0	2	5989,4328,	0,583258,
chr1	59249098	60203921	chr1:59249098..59251630-chr1:60195860..60203921,2	200	.	59249098	60203921	0	2	2532,8061,	0,946762,
chr1	59271874	60281816	chr1:59271874..59274359-chr1:60279539..60281816,2	200	.	59271874	60281816	0	2	2485,2277,	0,1007665,
chr1	59271874	60203921	chr1:59271874..59274359-chr1:60195860..60203921,2	200	.	59271874	60203921	0	2	2485,8061,	0,923986,
chr1	59288947	60281816	chr1:59288947..59290524-chr1:60279539..60281816,2	200	.	59288947	60281816	0	2	1577,2277,	0,990592,
chr1	59327634	60203921	chr1:59327634..59333664-chr1:60195860..60203921,2	200	.	59327634	60203921	0	2	6030,8061,	0,868226,
chr1	59334261	59775423	chr1:59334261..59341871-chr1:59771095..59775423,2	200	.	59334261	59775423	0	2	7610,4328,	0,436834,
chr1	59347251	60024203	chr1:59347251..59352842-chr1:60017965..60024203,2	200	.	59347251	60024203	0	2	5591,6238,	0,670714,
chr1	59387663	60024203	chr1:59387663..59390045-chr1:60017965..60024203,3	200	.	59387663	60024203	0	2	2382,6238,	0,630302,
chr1	59414109	60024203	chr1:59414109..59416347-chr1:60017965..60024203,2	200	.	59414109	60024203	0	2	2238,6238,	0,603856,
chr1	59480528	60203921	chr1:59480528..59483099-chr1:60195860..60203921,2	200	.	59480528	60203921	0	2	2571,8061,	0,715332,
chr1	59490936	60203921	chr1:59490936..59499085-chr1:60195860..60203921,3	200	.	59490936	60203921	0	2	8149,8061,	0,704924,
chr1	59490936	60024203	chr1:59490936..59499085-chr1:60017965..60024203,3	200	.	59490936	60024203	0	2	8149,6238,	0,527029,
chr1	59548992	60024203	chr1:59548992..59552096-chr1:60017965..60024203,2	200	.	59548992	60024203	0	2	3104,6238,	0,468973,
chr1	59556620	60281816	chr1:59556620..59558564-chr1:60279539..60281816,2	200	.	59556620	60281816	0	2	1944,2277,	0,722919,
chr1	59578537	60203921	chr1:59578537..59581431-chr1:60195860..60203921,2	200	.	59578537	60203921	0	2	2894,8061,	0,617323,
chr1	59611755	60024203	chr1:59611755..59614857-chr1:60017965..60024203,2	200	.	59611755	60024203	0	2	3102,6238,	0,406210,
chr1	59652764	60024203	chr1:59652764..59654895-chr1:60017965..60024203,2	200	.	59652764	60024203	0	2	2131,6238,	0,365201,
chr1	59677503	60203921	chr1:59677503..59682872-chr1:60195860..60203921,4	200	.	59677503	60203921	0	2	5369,8061,	0,518357,
chr1	59705634	60203921	chr1:59705634..59710167-chr1:60195860..60203921,2	200	.	59705634	60203921	0	2	4533,8061,	0,490226,
chr1	59728248	60024203	chr1:59728248..59730890-chr1:60017965..60024203,2	200	.	59728248	60024203	0	2	2642,6238,	0,289717,
chr1	59761105	60165721	chr1:59761105..59763802-chr1:60161360..60165721,2	200	.	59761105	60165721	0	2	2697,4361,	0,400255,
chr1	59761105	60141737	chr1:59761105..59763802-chr1:60138111..60141737,3	200	.	59761105	60141737	0	2	2697,3626,	0,377006,
chr1	59761105	60024203	chr1:59761105..59763802-chr1:60017965..60024203,2	200	.	59761105	60024203	0	2	2697,6238,	0,256860,
chr1	61514961	62119445	chr1:61514961..61518403-chr1:62117411..62119445,2	200	.	61514961	62119445	0	2	3442,2034,	0,602450,
chr1	61541751	62086414	chr1:61541751..61543716-chr1:62081465..62086414,3	200	.	61541751	62086414	0	2	1965,4949,	0,539714,
chr1	61541751	61876529	chr1:61541751..61543716-chr1:61872909..61876529,3	200	.	61541751	61876529	0	2	1965,3620,	0,331158,
chr1	61546228	61949168	chr1:61546228..61549748-chr1:61945200..61949168,4	200	.	61546228	61949168	0	2	3520,3968,	0,398972,
chr1	61546228	61905812	chr1:61546228..61549748-chr1:61900914..61905812,2	200	.	61546228	61905812	0	2	3520,4898,	0,354686,
chr1	61717572	61915284	chr1:61717572..61721533-chr1:61910962..61915284,2	200	.	61717572	61915284	0	2	3961,4322,	0,193390,
chr1	63611353	63990682	chr1:63611353..63614489-chr1:63987403..63990682,2	200	.	63611353	63990682	0	2	3136,3279,	0,376050,
chr1	64138114	65213434	chr1:64138114..64142140-chr1:65208737..65213434,2	200	.	64138114	65213434	0	2	4026,4697,	0,1070623,
chr1	64680691	65213434	chr1:64680691..64683397-chr1:65208737..65213434,2	200	.	64680691	65213434	0	2	2706,4697,	0,528046,
chr1	64745871	65213434	chr1:64745871..64750149-chr1:65208737..65213434,2	200	.	64745871	65213434	0	2	4278,4697,	0,462866,
chr1	68149108	68194939	chr1:68149108..68153367-chr1:68187289..68194939,6	200	.	68149108	68194939	0	2	4259,7650,	0,38181,
chr1	68149108	68182241	chr1:68149108..68153367-chr1:68177680..68182241,8	200	.	68149108	68182241	0	2	4259,4561,	0,28572,
chr1	68149108	68172773	chr1:68149108..68153367-chr1:68170869..68172773,4	200	.	68149108	68172773	0	2	4259,1904,	0,21761,
chr1	68149108	68167326	chr1:68149108..68153367-chr1:68166035..68167326,4	200	.	68149108	68167326	0	2	4259,1291,	0,16927,
chr1	84763508	85391072	chr1:84763508..84767757-chr1:85387487..85391072,2	200	.	84763508	85391072	0	2	4249,3585,	0,623979,
chr1	84763508	85087514	chr1:84763508..84767757-chr1:85084973..85087514,3	200	.	84763508	85087514	0	2	4249,2541,	0,321465,
chr1	84784206	84973381	chr1:84784206..84786172-chr1:84970439..84973381,2	200	.	84784206	84973381	0	2	1966,2942,	0,186233,
chr1	85740924	86070479	chr1:85740924..85746383-chr1:86068642..86070479,2	200	.	85740924	86070479	0	2	5459,1837,	0,327718,
chr1	87792442	88643038	chr1:87792442..87798683-chr1:88640225..88643038,2	200	.	87792442	88643038	0	2	6241,2813,	0,847783,
chr1	87792442	88504365	chr1:87792442..87798683-chr1:88500550..88504365,4	200	.	87792442	88504365	0	2	6241,3815,	0,708108,
chr1	87792442	88165353	chr1:87792442..87798683-chr1:88162311..88165353,2	200	.	87792442	88165353	0	2	6241,3042,	0,369869,
chr1	87792442	88155028	chr1:87792442..87798683-chr1:88148026..88155028,3	200	.	87792442	88155028	0	2	6241,7002,	0,355584,
chr1	89456973	90462248	chr1:89456973..89460326-chr1:90458349..90462248,2	200	.	89456973	90462248	0	2	3353,3899,	0,1001376,
chr1	89485208	90513093	chr1:89485208..89489756-chr1:90510413..90513093,2	200	.	89485208	90513093	0	2	4548,2680,	0,1025205,
chr1	89673080	91488989	chr1:89673080..89675355-chr1:91485875..91488989,2	200	.	89673080	91488989	0	2	2275,3114,	0,1812795,
chr1	91216467	91488989	chr1:91216467..91218489-chr1:91485875..91488989,2	200	.	91216467	91488989	0	2	2022,3114,	0,269408,
chr1	93643890	94432358	chr1:93643890..93647235-chr1:94422317..94432358,2	200	.	93643890	94432358	0	2	3345,10041,	0,778427,
chr1	93810258	94909441	chr1:93810258..93812677-chr1:94904973..94909441,2	200	.	93810258	94909441	0	2	2419,4468,	0,1094715,
chr1	94082243	94432358	chr1:94082243..94084321-chr1:94422317..94432358,3	200	.	94082243	94432358	0	2	2078,10041,	0,340074,
chr1	94267451	94703679	chr1:94267451..94270619-chr1:94700853..94703679,2	200	.	94267451	94703679	0	2	3168,2826,	0,433402,
chr1	95026416	95539332	chr1:95026416..95029063-chr1:95536876..95539332,2	200	.	95026416	95539332	0	2	2647,2456,	0,510460,
chr1	107597841	108284753	chr1:107597841..107601437-chr1:108281924..108284753,2	200	.	107597841	108284753	0	2	3596,2829,	0,684083,
chr1	107996151	108234286	chr1:107996151..107997401-chr1:108230532..108234286,2	200	.	107996151	108234286	0	2	1250,3754,	0,234381,
chr1	109624482	110198611	chr1:109624482..109628443-chr1:110196649..110198611,2	200	.	109624482	110198611	0	2	3961,1962,	0,572167,
chr1	109804252	110284489	chr1:109804252..109806519-chr1:110282177..110284489,2	200	.	109804252	110284489	0	2	2267,2312,	0,477925,
chr1	109816961	110578850	chr1:109816961..109819207-chr1:110576609..110578850,2	200	.	109816961	110578850	0	2	2246,2241,	0,759648,
chr1	109939758	110337539	chr1:109939758..109942628-chr1:110333299..110337539,2	200	.	109939758	110337539	0	2	2870,4240,	0,393541,
chr1	110025273	110494056	chr1:110025273..110028912-chr1:110492432..110494056,2	200	.	110025273	110494056	0	2	3639,1624,	0,467159,
chr1	111983739	113163651	chr1:111983739..111995143-chr1:113160277..113163651,2	200	.	111983739	113163651	0	2	11404,3374,	0,1176538,
chr1	112076414	112299737	chr1:112076414..112080181-chr1:112296693..112299737,2	200	.	112076414	112299737	0	2	3767,3044,	0,220279,
chr1	112936603	113258551	chr1:112936603..112940096-chr1:113254020..113258551,2	200	.	112936603	113258551	0	2	3493,4531,	0,317417,
chr1	113008520	113258551	chr1:113008520..113012159-chr1:113254020..113258551,2	200	.	113008520	113258551	0	2	3639,4531,	0,245500,
chr1	113008520	113250986	chr1:113008520..113012159-chr1:113246391..113250986,2	200	.	113008520	113250986	0	2	3639,4595,	0,237871,
chr1	113160277	113348609	chr1:113160277..113163651-chr1:113346347..113348609,2	200	.	113160277	113348609	0	2	3374,2262,	0,186070,
chr1	113160277	113250986	chr1:113160277..113163651-chr1:113246391..113250986,5	200	.	113160277	113250986	0	2	3374,4595,	0,86114,
chr1	113246391	114455267	chr1:113246391..113250986-chr1:114453226..114455267,2	200	.	113246391	114455267	0	2	4595,2041,	0,1206835,
chr1	116183399	117004764	chr1:116183399..116186605-chr1:117002719..117004764,2	200	.	116183399	117004764	0	2	3206,2045,	0,819320,
chr1	116370190	116520719	chr1:116370190..116373466-chr1:116518979..116520719,2	200	.	116370190	116520719	0	2	3276,1740,	0,148789,
chr1	117902211	118665237	chr1:117902211..117911077-chr1:118662380..118665237,2	200	.	117902211	118665237	0	2	8866,2857,	0,760169,
chr1	118470089	120131861	chr1:118470089..118478823-chr1:120127460..120131861,2	200	.	118470089	120131861	0	2	8734,4401,	0,1657371,
chr1	118470089	119840697	chr1:118470089..118478823-chr1:119832611..119840697,2	200	.	118470089	119840697	0	2	8734,8086,	0,1362522,
chr1	118470089	118619973	chr1:118470089..118478823-chr1:118615555..118619973,3	200	.	118470089	118619973	0	2	8734,4418,	0,145466,
chr1	119403043	119684595	chr1:119403043..119404823-chr1:119681030..119684595,2	200	.	119403043	119684595	0	2	1780,3565,	0,277987,
chr1	119529859	119840697	chr1:119529859..119531865-chr1:119832611..119840697,2	200	.	119529859	119840697	0	2	2006,8086,	0,302752,
chr1	120253210	120630468	chr1:120253210..120257267-chr1:120628037..120630468,2	200	.	120253210	120630468	0	2	4057,2431,	0,374827,
chr1	144519444	145293897	chr1:144519444..144522166-chr1:145288938..145293897,2	200	.	144519444	145293897	0	2	2722,4959,	0,769494,
chr1	144519444	145007687	chr1:144519444..144522166-chr1:145001883..145007687,2	200	.	144519444	145007687	0	2	2722,5804,	0,482439,
chr1	144526912	145293897	chr1:144526912..144532358-chr1:145288938..145293897,2	200	.	144526912	145293897	0	2	5446,4959,	0,762026,
chr1	144526912	145078378	chr1:144526912..144532358-chr1:145074659..145078378,2	200	.	144526912	145078378	0	2	5446,3719,	0,547747,
chr1	144526912	145040640	chr1:144526912..144532358-chr1:145037684..145040640,3	200	.	144526912	145040640	0	2	5446,2956,	0,510772,
chr1	144526912	144995617	chr1:144526912..144532358-chr1:144985728..144995617,3	200	.	144526912	144995617	0	2	5446,9889,	0,458816,
chr1	144526912	144933798	chr1:144526912..144532358-chr1:144930876..144933798,2	200	.	144526912	144933798	0	2	5446,2922,	0,403964,
chr1	144535540	145293897	chr1:144535540..144542673-chr1:145288938..145293897,5	200	.	144535540	145293897	0	2	7133,4959,	0,753398,
chr1	144535540	145040640	chr1:144535540..144542673-chr1:145037684..145040640,2	200	.	144535540	145040640	0	2	7133,2956,	0,502144,
chr1	144535540	144995617	chr1:144535540..144542673-chr1:144985728..144995617,7	200	.	144535540	144995617	0	2	7133,9889,	0,450188,
chr1	144535540	144933798	chr1:144535540..144542673-chr1:144930876..144933798,2	200	.	144535540	144933798	0	2	7133,2922,	0,395336,
chr1	144673808	144933798	chr1:144673808..144677253-chr1:144930876..144933798,3	200	.	144673808	144933798	0	2	3445,2922,	0,257068,
chr1	144692741	145293897	chr1:144692741..144703417-chr1:145288938..145293897,2	200	.	144692741	145293897	0	2	10676,4959,	0,596197,
chr1	144692741	145078378	chr1:144692741..144703417-chr1:145074659..145078378,5	200	.	144692741	145078378	0	2	10676,3719,	0,381918,
chr1	144692741	144995617	chr1:144692741..144703417-chr1:144985728..144995617,12	200	.	144692741	144995617	0	2	10676,9889,	0,292987,
chr1	144692741	144933798	chr1:144692741..144703417-chr1:144930876..144933798,7	200	.	144692741	144933798	0	2	10676,2922,	0,238135,
chr1	146643006	146971340	chr1:146643006..146646319-chr1:146967281..146971340,2	200	.	146643006	146971340	0	2	3313,4059,	0,324275,
chr1	146712763	146971340	chr1:146712763..146716696-chr1:146967281..146971340,2	200	.	146712763	146971340	0	2	3933,4059,	0,254518,
chr1	148531340	149226280	chr1:148531340..148535250-chr1:149222670..149226280,2	200	.	148531340	149226280	0	2	3910,3610,	0,691330,
chr1	149305933	150256490	chr1:149305933..149310326-chr1:150253053..150256490,2	200	.	149305933	150256490	0	2	4393,3437,	0,947120,
chr1	149814304	150242818	chr1:149814304..149822637-chr1:150240144..150242818,2	200	.	149814304	150242818	0	2	8333,2674,	0,425840,
chr1	149814304	150129115	chr1:149814304..149822637-chr1:150125910..150129115,2	200	.	149814304	150129115	0	2	8333,3205,	0,311606,
chr1	149857905	150094892	chr1:149857905..149861571-chr1:150093210..150094892,2	200	.	149857905	150094892	0	2	3666,1682,	0,235305,
chr1	149869628	150172401	chr1:149869628..149873029-chr1:150170456..150172401,2	200	.	149869628	150172401	0	2	3401,1945,	0,300828,
chr1	149869628	150129115	chr1:149869628..149873029-chr1:150125910..150129115,2	200	.	149869628	150129115	0	2	3401,3205,	0,256282,
chr1	149869628	150124043	chr1:149869628..149873029-chr1:150119978..150124043,2	200	.	149869628	150124043	0	2	3401,4065,	0,250350,
chr1	149886961	150338926	chr1:149886961..149891514-chr1:150334481..150338926,2	200	.	149886961	150338926	0	2	4553,4445,	0,447520,
chr1	149886961	150209464	chr1:149886961..149891514-chr1:150205994..150209464,2	200	.	149886961	150209464	0	2	4553,3470,	0,319033,
chr1	149886961	150138067	chr1:149886961..149891514-chr1:150133196..150138067,2	200	.	149886961	150138067	0	2	4553,4871,	0,246235,
chr1	149886961	149984408	chr1:149886961..149891514-chr1:149980265..149984408,6	200	.	149886961	149984408	0	2	4553,4143,	0,93304,
chr1	149910591	150242818	chr1:149910591..149913139-chr1:150240144..150242818,2	200	.	149910591	150242818	0	2	2548,2674,	0,329553,
chr1	149910591	150153493	chr1:149910591..149913139-chr1:150150820..150153493,2	200	.	149910591	150153493	0	2	2548,2673,	0,240229,
chr1	151483586	152085355	chr1:151483586..151487225-chr1:152082037..152085355,2	200	.	151483586	152085355	0	2	3639,3318,	0,598451,
chr1	151995033	153601878	chr1:151995033..151998499-chr1:153598594..153601878,2	200	.	151995033	153601878	0	2	3466,3284,	0,1603561,
chr1	153515844	154195539	chr1:153515844..153519583-chr1:154191519..154195539,2	200	.	153515844	154195539	0	2	3739,4020,	0,675675,
chr1	153605766	154246349	chr1:153605766..153607755-chr1:154243667..154246349,2	200	.	153605766	154246349	0	2	1989,2682,	0,637901,
chr1	153605766	154166434	chr1:153605766..153607755-chr1:154163089..154166434,2	200	.	153605766	154166434	0	2	1989,3345,	0,557323,
chr1	153665226	154246349	chr1:153665226..153666762-chr1:154243667..154246349,2	200	.	153665226	154246349	0	2	1536,2682,	0,578441,
chr1	153699374	154870396	chr1:153699374..153702001-chr1:154868406..154870396,2	200	.	153699374	154870396	0	2	2627,1990,	0,1169032,
chr1	153746754	154401457	chr1:153746754..153749510-chr1:154397589..154401457,2	200	.	153746754	154401457	0	2	2756,3868,	0,650835,
chr1	153746754	154236235	chr1:153746754..153749510-chr1:154232101..154236235,2	200	.	153746754	154236235	0	2	2756,4134,	0,485347,
chr1	153802685	155025069	chr1:153802685..153804466-chr1:155019319..155025069,2	200	.	153802685	155025069	0	2	1781,5750,	0,1216634,
chr1	153893910	154957768	chr1:153893910..153897297-chr1:154955090..154957768,2	200	.	153893910	154957768	0	2	3387,2678,	0,1061180,
chr1	153917056	154195539	chr1:153917056..153919705-chr1:154191519..154195539,2	200	.	153917056	154195539	0	2	2649,4020,	0,274463,
chr1	153939057	155180177	chr1:153939057..153942329-chr1:155177902..155180177,2	200	.	153939057	155180177	0	2	3272,2275,	0,1238845,
chr1	154011772	154195539	chr1:154011772..154013288-chr1:154191519..154195539,2	200	.	154011772	154195539	0	2	1516,4020,	0,179747,
chr1	154163089	155248627	chr1:154163089..154166434-chr1:155246147..155248627,2	200	.	154163089	155248627	0	2	3345,2480,	0,1083058,
chr1	154397589	156025897	chr1:154397589..154401457-chr1:156022445..156025897,2	200	.	154397589	156025897	0	2	3868,3452,	0,1624856,
chr1	154933156	155659496	chr1:154933156..154936276-chr1:155656406..155659496,2	200	.	154933156	155659496	0	2	3120,3090,	0,723250,
chr1	154971889	155928783	chr1:154971889..154978880-chr1:155926398..155928783,2	200	.	154971889	155928783	0	2	6991,2385,	0,954509,
chr1	154971889	155216740	chr1:154971889..154978880-chr1:155210965..155216740,2	200	.	154971889	155216740	0	2	6991,5775,	0,239076,
chr1	155034069	155984395	chr1:155034069..155038114-chr1:155982819..155984395,2	200	.	155034069	155984395	0	2	4045,1576,	0,948750,
chr1	155034069	155233003	chr1:155034069..155038114-chr1:155230472..155233003,2	200	.	155034069	155233003	0	2	4045,2531,	0,196403,
chr1	155056558	155296967	chr1:155056558..155060623-chr1:155292575..155296967,3	200	.	155056558	155296967	0	2	4065,4392,	0,236017,
chr1	155106179	155622315	chr1:155106179..155110285-chr1:155619281..155622315,2	200	.	155106179	155622315	0	2	4106,3034,	0,513102,
chr1	155106179	155296967	chr1:155106179..155110285-chr1:155292575..155296967,2	200	.	155106179	155296967	0	2	4106,4392,	0,186396,
chr1	155111916	156149032	chr1:155111916..155114183-chr1:156147373..156149032,2	200	.	155111916	156149032	0	2	2267,1659,	0,1035457,
chr1	155656406	156372191	chr1:155656406..155659496-chr1:156369654..156372191,2	200	.	155656406	156372191	0	2	3090,2537,	0,713248,
chr1	156022445	156256689	chr1:156022445..156025897-chr1:156247540..156256689,3	200	.	156022445	156256689	0	2	3452,9149,	0,225095,
chr1	156050117	156278887	chr1:156050117..156054105-chr1:156277192..156278887,2	200	.	156050117	156278887	0	2	3988,1695,	0,227075,
chr1	156073246	156256689	chr1:156073246..156075050-chr1:156247540..156256689,2	200	.	156073246	156256689	0	2	1804,9149,	0,174294,
chr1	156091846	156287562	chr1:156091846..156095254-chr1:156285237..156287562,2	200	.	156091846	156287562	0	2	3408,2325,	0,193391,
chr1	156236123	156256689	chr1:156236123..156239264-chr1:156247540..156256689,4	200	.	156236123	156256689	0	2	3141,9149,	0,11417,
chr1	156469130	157982108	chr1:156469130..156471759-chr1:157979552..157982108,2	200	.	156469130	157982108	0	2	2629,2556,	0,1510422,
chr1	156719813	157497336	chr1:156719813..156723802-chr1:157495331..157497336,2	200	.	156719813	157497336	0	2	3989,2005,	0,775518,
chr1	159941062	161125319	chr1:159941062..159943521-chr1:161122790..161125319,2	200	.	159941062	161125319	0	2	2459,2529,	0,1181728,
chr1	160065213	160992744	chr1:160065213..160067525-chr1:160989517..160992744,2	200	.	160065213	160992744	0	2	2312,3227,	0,924304,
chr1	160070039	161125319	chr1:160070039..160075436-chr1:161122790..161125319,2	200	.	160070039	161125319	0	2	5397,2529,	0,1052751,
chr1	160081126	161157842	chr1:160081126..160087092-chr1:161156564..161157842,2	200	.	160081126	161157842	0	2	5966,1278,	0,1075438,
chr1	160367674	161125319	chr1:160367674..160372192-chr1:161122790..161125319,2	200	.	160367674	161125319	0	2	4518,2529,	0,755116,
chr1	162459336	163293213	chr1:162459336..162461100-chr1:163290258..163293213,2	200	.	162459336	163293213	0	2	1764,2955,	0,830922,
chr1	164544241	164742768	chr1:164544241..164549578-chr1:164741336..164742768,2	200	.	164544241	164742768	0	2	5337,1432,	0,197095,
chr1	168638153	169076899	chr1:168638153..168645760-chr1:169071569..169076899,2	200	.	168638153	169076899	0	2	7607,5330,	0,433416,
chr1	168723931	169076899	chr1:168723931..168727928-chr1:169071569..169076899,2	200	.	168723931	169076899	0	2	3997,5330,	0,347638,
chr1	168767633	169076899	chr1:168767633..168771180-chr1:169071569..169076899,2	200	.	168767633	169076899	0	2	3547,5330,	0,303936,
chr1	168814955	169338865	chr1:168814955..168821129-chr1:169336156..169338865,3	200	.	168814955	169338865	0	2	6174,2709,	0,521201,
chr1	169860237	170209513	chr1:169860237..169864321-chr1:170206806..170209513,2	200	.	169860237	170209513	0	2	4084,2707,	0,346569,
chr1	171709537	172294256	chr1:171709537..171712661-chr1:172288975..172294256,2	200	.	171709537	172294256	0	2	3124,5281,	0,579438,
chr1	171709537	172104857	chr1:171709537..171712661-chr1:172101715..172104857,2	200	.	171709537	172104857	0	2	3124,3142,	0,392178,
chr1	171749239	172361083	chr1:171749239..171751486-chr1:172358447..172361083,2	200	.	171749239	172361083	0	2	2247,2636,	0,609208,
chr1	171806652	172294256	chr1:171806652..171810822-chr1:172288975..172294256,3	200	.	171806652	172294256	0	2	4170,5281,	0,482323,
chr1	173400194	175164568	chr1:173400194..173402751-chr1:175146937..175164568,2	200	.	173400194	175164568	0	2	2557,17631,	0,1746743,
chr1	173413830	174419547	chr1:173413830..173418258-chr1:174417507..174419547,2	200	.	173413830	174419547	0	2	4428,2040,	0,1003677,
chr1	173844855	175164568	chr1:173844855..173847997-chr1:175146937..175164568,2	200	.	173844855	175164568	0	2	3142,17631,	0,1302082,
chr1	175008298	175164568	chr1:175008298..175011279-chr1:175146937..175164568,2	200	.	175008298	175164568	0	2	2981,17631,	0,138639,
chr1	177132383	177770756	chr1:177132383..177134960-chr1:177760730..177770756,2	200	.	177132383	177770756	0	2	2577,10026,	0,628347,
chr1	177132383	177420754	chr1:177132383..177134960-chr1:177415490..177420754,3	200	.	177132383	177420754	0	2	2577,5264,	0,283107,
chr1	177138894	177557900	chr1:177138894..177141525-chr1:177555886..177557900,2	200	.	177138894	177557900	0	2	2631,2014,	0,416992,
chr1	178476294	179853504	chr1:178476294..178478026-chr1:179850198..179853504,2	200	.	178476294	179853504	0	2	1732,3306,	0,1373904,
chr1	179646207	180473897	chr1:179646207..179648077-chr1:180470690..180473897,2	200	.	179646207	180473897	0	2	1870,3207,	0,824483,
chr1	179850198	181004911	chr1:179850198..179853504-chr1:181001283..181004911,2	200	.	179850198	181004911	0	2	3306,3628,	0,1151085,
chr1	180122869	180558062	chr1:180122869..180128419-chr1:180553115..180558062,3	200	.	180122869	180558062	0	2	5550,4947,	0,430246,
chr1	180167582	180473897	chr1:180167582..180171358-chr1:180470690..180473897,2	200	.	180167582	180473897	0	2	3776,3207,	0,303108,
chr1	181102392	182362088	chr1:181102392..181107527-chr1:182359132..182362088,2	200	.	181102392	182362088	0	2	5135,2956,	0,1256740,
chr1	181205827	182071633	chr1:181205827..181208914-chr1:182069107..182071633,3	200	.	181205827	182071633	0	2	3087,2526,	0,863280,
chr1	181205827	181424681	chr1:181205827..181208914-chr1:181420768..181424681,2	200	.	181205827	181424681	0	2	3087,3913,	0,214941,
chr1	181224134	181452841	chr1:181224134..181225632-chr1:181451049..181452841,2	200	.	181224134	181452841	0	2	1498,1792,	0,226915,
chr1	181333946	182362088	chr1:181333946..181340304-chr1:182359132..182362088,2	200	.	181333946	182362088	0	2	6358,2956,	0,1025186,
chr1	182035790	182560004	chr1:182035790..182044344-chr1:182557356..182560004,2	200	.	182035790	182560004	0	2	8554,2648,	0,521566,
chr1	182269279	182560004	chr1:182269279..182273322-chr1:182557356..182560004,2	200	.	182269279	182560004	0	2	4043,2648,	0,288077,
chr1	182359132	182656415	chr1:182359132..182362088-chr1:182654516..182656415,3	200	.	182359132	182656415	0	2	2956,1899,	0,295384,
chr1	183439653	183801191	chr1:183439653..183442778-chr1:183798294..183801191,2	200	.	183439653	183801191	0	2	3125,2897,	0,358641,
chr1	185282953	185618747	chr1:185282953..185288962-chr1:185616832..185618747,2	200	.	185282953	185618747	0	2	6009,1915,	0,333879,
chr1	185701916	186812515	chr1:185701916..185704902-chr1:186810446..186812515,2	200	.	185701916	186812515	0	2	2986,2069,	0,1108530,
chr1	197168845	198505550	chr1:197168845..197171754-chr1:198499927..198505550,2	200	.	197168845	198505550	0	2	2909,5623,	0,1331082,
chr1	198902562	199433383	chr1:198902562..198907509-chr1:199430536..199433383,2	200	.	198902562	199433383	0	2	4947,2847,	0,527974,
chr1	200135872	200380848	chr1:200135872..200138247-chr1:200377435..200380848,2	200	.	200135872	200380848	0	2	2375,3413,	0,241563,
chr1	200190208	201124871	chr1:200190208..200196057-chr1:201121624..201124871,2	200	.	200190208	201124871	0	2	5849,3247,	0,931416,
chr1	202112240	202545368	chr1:202112240..202115022-chr1:202543894..202545368,3	200	.	202112240	202545368	0	2	2782,1474,	0,431654,
chr1	202166491	202781657	chr1:202166491..202170211-chr1:202779002..202781657,2	200	.	202166491	202781657	0	2	3720,2655,	0,612511,
chr1	202309288	202682837	chr1:202309288..202313644-chr1:202679956..202682837,2	200	.	202309288	202682837	0	2	4356,2881,	0,370668,
chr1	202779002	203484318	chr1:202779002..202781657-chr1:203480371..203484318,2	200	.	202779002	203484318	0	2	2655,3947,	0,701369,
chr1	202974395	203543324	chr1:202974395..202978672-chr1:203541210..203543324,2	200	.	202974395	203543324	0	2	4277,2114,	0,566815,
chr1	203272552	203665118	chr1:203272552..203277463-chr1:203662339..203665118,3	200	.	203272552	203665118	0	2	4911,2779,	0,389787,
chr1	203272552	203598278	chr1:203272552..203277463-chr1:203594687..203598278,3	200	.	203272552	203598278	0	2	4911,3591,	0,322135,
chr1	203272552	203490594	chr1:203272552..203277463-chr1:203485841..203490594,2	200	.	203272552	203490594	0	2	4911,4753,	0,213289,
chr1	203272552	203458363	chr1:203272552..203277463-chr1:203455375..203458363,2	200	.	203272552	203458363	0	2	4911,2988,	0,182823,
chr1	203295299	204487202	chr1:203295299..203297619-chr1:204483929..204487202,2	200	.	203295299	204487202	0	2	2320,3273,	0,1188630,
chr1	203295299	203598278	chr1:203295299..203297619-chr1:203594687..203598278,2	200	.	203295299	203598278	0	2	2320,3591,	0,299388,
chr1	203317811	203598278	chr1:203317811..203321726-chr1:203594687..203598278,2	200	.	203317811	203598278	0	2	3915,3591,	0,276876,
chr1	203317811	203475246	chr1:203317811..203321726-chr1:203472976..203475246,2	200	.	203317811	203475246	0	2	3915,2270,	0,155165,
chr1	203408468	203598278	chr1:203408468..203410199-chr1:203594687..203598278,2	200	.	203408468	203598278	0	2	1731,3591,	0,186219,
chr1	204013233	205197705	chr1:204013233..204016518-chr1:205193059..205197705,2	200	.	204013233	205197705	0	2	3285,4646,	0,1179826,
chr1	205226220	205783897	chr1:205226220..205230395-chr1:205780913..205783897,2	200	.	205226220	205783897	0	2	4175,2984,	0,554693,
chr1	205347563	205720641	chr1:205347563..205348921-chr1:205717685..205720641,2	200	.	205347563	205720641	0	2	1358,2956,	0,370122,
chr1	205717685	206670304	chr1:205717685..205720641-chr1:206668174..206670304,3	200	.	205717685	206670304	0	2	2956,2130,	0,950489,
chr1	205888127	207116816	chr1:205888127..205891806-chr1:207111968..207116816,2	200	.	205888127	207116816	0	2	3679,4848,	0,1223841,
chr1	206199060	206647082	chr1:206199060..206200779-chr1:206642795..206647082,2	200	.	206199060	206647082	0	2	1719,4287,	0,443735,
chr1	206286463	206860064	chr1:206286463..206291313-chr1:206858121..206860064,2	200	.	206286463	206860064	0	2	4850,1943,	0,571658,
chr1	206286463	206647082	chr1:206286463..206291313-chr1:206642795..206647082,2	200	.	206286463	206647082	0	2	4850,4287,	0,356332,
chr1	210430880	211435039	chr1:210430880..210438453-chr1:211430863..211435039,2	200	.	210430880	211435039	0	2	7573,4176,	0,999983,
chr1	210521064	211435039	chr1:210521064..210522744-chr1:211430863..211435039,2	200	.	210521064	211435039	0	2	1680,4176,	0,909799,
chr1	210591234	211435039	chr1:210591234..210594505-chr1:211430863..211435039,2	200	.	210591234	211435039	0	2	3271,4176,	0,839629,
chr1	211671217	211850691	chr1:211671217..211674901-chr1:211847734..211850691,2	200	.	211671217	211850691	0	2	3684,2957,	0,176517,
chr1	211784636	212589762	chr1:211784636..211791328-chr1:212586593..212589762,2	200	.	211784636	212589762	0	2	6692,3169,	0,801957,
chr1	212586593	213126286	chr1:212586593..212589762-chr1:213123389..213126286,2	200	.	212586593	213126286	0	2	3169,2897,	0,536796,
chr1	212606009	213126286	chr1:212606009..212608067-chr1:213123389..213126286,2	200	.	212606009	213126286	0	2	2058,2897,	0,517380,
chr1	212776319	212966617	chr1:212776319..212781184-chr1:212962791..212966617,3	200	.	212776319	212966617	0	2	4865,3826,	0,186472,
chr1	212837534	213225733	chr1:212837534..212840076-chr1:213223223..213225733,2	200	.	212837534	213225733	0	2	2542,2510,	0,385689,
chr1	218517698	220009780	chr1:218517698..218521173-chr1:220007053..220009780,2	200	.	218517698	220009780	0	2	3475,2727,	0,1489355,
chr1	218517698	219739258	chr1:218517698..218521173-chr1:219736545..219739258,3	200	.	218517698	219739258	0	2	3475,2713,	0,1218847,
chr1	218517698	219618617	chr1:218517698..218521173-chr1:219614399..219618617,2	200	.	218517698	219618617	0	2	3475,4218,	0,1096701,
chr1	218517698	219574526	chr1:218517698..218521173-chr1:219571375..219574526,2	200	.	218517698	219574526	0	2	3475,3151,	0,1053677,
chr1	218517698	219471051	chr1:218517698..218521173-chr1:219464290..219471051,4	200	.	218517698	219471051	0	2	3475,6761,	0,946592,
chr1	218517698	219352250	chr1:218517698..218521173-chr1:219342479..219352250,4	200	.	218517698	219352250	0	2	3475,9771,	0,824781,
chr1	218517698	219256825	chr1:218517698..218521173-chr1:219254469..219256825,2	200	.	218517698	219256825	0	2	3475,2356,	0,736771,
chr1	218525197	219352250	chr1:218525197..218527505-chr1:219342479..219352250,2	200	.	218525197	219352250	0	2	2308,9771,	0,817282,
chr1	218544416	219352250	chr1:218544416..218546703-chr1:219342479..219352250,2	200	.	218544416	219352250	0	2	2287,9771,	0,798063,
chr1	218745499	219352250	chr1:218745499..218749190-chr1:219342479..219352250,2	200	.	218745499	219352250	0	2	3691,9771,	0,596980,
chr1	218815008	219352250	chr1:218815008..218821392-chr1:219342479..219352250,2	200	.	218815008	219352250	0	2	6384,9771,	0,527471,
chr1	218990349	219352250	chr1:218990349..218994318-chr1:219342479..219352250,3	200	.	218990349	219352250	0	2	3969,9771,	0,352130,
chr1	219061653	219352250	chr1:219061653..219065595-chr1:219342479..219352250,2	200	.	219061653	219352250	0	2	3942,9771,	0,280826,
chr1	219098439	219352250	chr1:219098439..219101283-chr1:219342479..219352250,2	200	.	219098439	219352250	0	2	2844,9771,	0,244040,
chr1	219125864	219352250	chr1:219125864..219128185-chr1:219342479..219352250,2	200	.	219125864	219352250	0	2	2321,9771,	0,216615,
chr1	219132131	219352250	chr1:219132131..219134601-chr1:219342479..219352250,2	200	.	219132131	219352250	0	2	2470,9771,	0,210348,
chr1	219973411	220220399	chr1:219973411..219976546-chr1:220218756..220220399,2	200	.	219973411	220220399	0	2	3135,1643,	0,245345,
chr1	224293132	224518811	chr1:224293132..224295437-chr1:224517003..224518811,2	200	.	224293132	224518811	0	2	2305,1808,	0,223871,
chr1	224370122	224625249	chr1:224370122..224372276-chr1:224620839..224625249,2	200	.	224370122	224625249	0	2	2154,4410,	0,250717,
chr1	224620839	226001651	chr1:224620839..224625249-chr1:225997344..226001651,2	200	.	224620839	226001651	0	2	4410,4307,	0,1376505,
chr1	227504241	228359313	chr1:227504241..227509034-chr1:228357807..228359313,2	200	.	227504241	228359313	0	2	4793,1506,	0,853566,
chr1	227973629	228676463	chr1:227973629..227976955-chr1:228673548..228676463,2	200	.	227973629	228676463	0	2	3326,2915,	0,699919,
chr1	228071246	228647756	chr1:228071246..228074727-chr1:228644409..228647756,2	200	.	228071246	228647756	0	2	3481,3347,	0,573163,
chr1	228089084	228676463	chr1:228089084..228093457-chr1:228673548..228676463,2	200	.	228089084	228676463	0	2	4373,2915,	0,584464,
chr1	228121585	228676463	chr1:228121585..228123959-chr1:228673548..228676463,3	200	.	228121585	228676463	0	2	2374,2915,	0,551963,
chr1	228121585	228647756	chr1:228121585..228123959-chr1:228644409..228647756,2	200	.	228121585	228647756	0	2	2374,3347,	0,522824,
chr1	228139416	229763102	chr1:228139416..228142620-chr1:229759704..229763102,2	200	.	228139416	229763102	0	2	3204,3398,	0,1620288,
chr1	228248036	228676463	chr1:228248036..228250554-chr1:228673548..228676463,2	200	.	228248036	228676463	0	2	2518,2915,	0,425512,
chr1	228254826	228676463	chr1:228254826..228263171-chr1:228673548..228676463,3	200	.	228254826	228676463	0	2	8345,2915,	0,418722,
chr1	228387296	228654524	chr1:228387296..228389666-chr1:228651139..228654524,2	200	.	228387296	228654524	0	2	2370,3385,	0,263843,
chr1	228394440	228647756	chr1:228394440..228398491-chr1:228644409..228647756,3	200	.	228394440	228647756	0	2	4051,3347,	0,249969,
chr1	228443049	228596832	chr1:228443049..228445181-chr1:228591932..228596832,3	200	.	228443049	228596832	0	2	2132,4900,	0,148883,
chr1	228450831	228676463	chr1:228450831..228453536-chr1:228673548..228676463,3	200	.	228450831	228676463	0	2	2705,2915,	0,222717,
chr1	228450831	228647756	chr1:228450831..228453536-chr1:228644409..228647756,3	200	.	228450831	228647756	0	2	2705,3347,	0,193578,
chr1	228450831	228596832	chr1:228450831..228453536-chr1:228591932..228596832,2	200	.	228450831	228596832	0	2	2705,4900,	0,141101,
chr1	228458476	228676463	chr1:228458476..228464950-chr1:228673548..228676463,4	200	.	228458476	228676463	0	2	6474,2915,	0,215072,
chr1	228473854	228676463	chr1:228473854..228475939-chr1:228673548..228676463,2	200	.	228473854	228676463	0	2	2085,2915,	0,199694,
chr1	228581004	228676463	chr1:228581004..228589196-chr1:228673548..228676463,4	200	.	228581004	228676463	0	2	8192,2915,	0,92544,
chr1	228581004	228596832	chr1:228581004..228589196-chr1:228591932..228596832,7	200	.	228581004	228596832	0	2	8192,4900,	0,10928,
chr1	228673548	229700124	chr1:228673548..228676463-chr1:229698597..229700124,2	200	.	228673548	229700124	0	2	2915,1527,	0,1025049,
chr1	228799868	229645792	chr1:228799868..228802115-chr1:229642933..229645792,2	200	.	228799868	229645792	0	2	2247,2859,	0,843065,
chr1	229051768	229695127	chr1:229051768..229055831-chr1:229693198..229695127,2	200	.	229051768	229695127	0	2	4063,1929,	0,641430,
chr1	229263093	229645792	chr1:229263093..229269108-chr1:229642933..229645792,3	200	.	229263093	229645792	0	2	6015,2859,	0,379840,
chr1	229304856	229763102	chr1:229304856..229310544-chr1:229759704..229763102,2	200	.	229304856	229763102	0	2	5688,3398,	0,454848,
chr1	229304856	229645792	chr1:229304856..229310544-chr1:229642933..229645792,5	200	.	229304856	229645792	0	2	5688,2859,	0,338077,
chr1	229367091	229645792	chr1:229367091..229368650-chr1:229642933..229645792,2	200	.	229367091	229645792	0	2	1559,2859,	0,275842,
chr1	229405772	229751071	chr1:229405772..229409063-chr1:229747706..229751071,2	200	.	229405772	229751071	0	2	3291,3365,	0,341934,
chr1	229442738	229645792	chr1:229442738..229447680-chr1:229642933..229645792,2	200	.	229442738	229645792	0	2	4942,2859,	0,200195,
chr1	231112840	233064176	chr1:231112840..231115767-chr1:233059020..233064176,2	200	.	231112840	233064176	0	2	2927,5156,	0,1946180,
chr1	231555913	232422481	chr1:231555913..231559333-chr1:232419454..232422481,2	200	.	231555913	232422481	0	2	3420,3027,	0,863541,
chr1	231555913	231945879	chr1:231555913..231559333-chr1:231941726..231945879,2	200	.	231555913	231945879	0	2	3420,4153,	0,385813,
chr1	232018092	233087980	chr1:232018092..232020594-chr1:233085280..233087980,2	200	.	232018092	233087980	0	2	2502,2700,	0,1067188,
chr1	233059020	234863161	chr1:233059020..233064176-chr1:234857355..234863161,2	200	.	233059020	234863161	0	2	5156,5806,	0,1798335,
chr1	233059020	234750014	chr1:233059020..233064176-chr1:234743530..234750014,2	200	.	233059020	234750014	0	2	5156,6484,	0,1684510,
chr1	233782706	234750014	chr1:233782706..233784373-chr1:234743530..234750014,2	200	.	233782706	234750014	0	2	1667,6484,	0,960824,
chr1	235666323	236101507	chr1:235666323..235669676-chr1:236099535..236101507,2	200	.	235666323	236101507	0	2	3353,1972,	0,433212,
chr1	243417428	244384995	chr1:243417428..243420822-chr1:244382301..244384995,2	200	.	243417428	244384995	0	2	3394,2694,	0,964873,
chr1	244996377	245412118	chr1:244996377..245000430-chr1:245409618..245412118,2	200	.	244996377	245412118	0	2	4053,2500,	0,413241,
chr1	245024514	246671598	chr1:245024514..245029621-chr1:246668831..246671598,2	200	.	245024514	246671598	0	2	5107,2767,	0,1644317,
chr1	245024514	246423681	chr1:245024514..245029621-chr1:246422456..246423681,2	200	.	245024514	246423681	0	2	5107,1225,	0,1397942,
chr1	247454484	247497168	chr1:247454484..247456860-chr1:247494007..247497168,4	200	.	247454484	247497168	0	2	2376,3161,	0,39523,
chr1	852931	1029655	chr1:852931..859571-chr1:1006971..1029655,4	200	.	852931	1029655	0	2	6640,22684,	0,154040,
chr1	893040	991618	chr1:893040..897704-chr1:984097..991618,4	200	.	893040	991618	0	2	4664,7521,	0,91057,
chr1	908096	956883	chr1:908096..914201-chr1:954434..956883,4	200	.	908096	956883	0	2	6105,2449,	0,46338,
chr1	914744	937557	chr1:914744..918013-chr1:929122..937557,5	200	.	914744	937557	0	2	3269,8435,	0,14378,
chr1	1056234	1245867	chr1:1056234..1061928-chr1:1215794..1245867,2	200	.	1056234	1245867	0	2	5694,30073,	0,159560,
chr1	1056234	1210739	chr1:1056234..1061928-chr1:1207484..1210739,2	200	.	1056234	1210739	0	2	5694,3255,	0,151250,
chr1	1070688	1293229	chr1:1070688..1078194-chr1:1273560..1293229,2	200	.	1070688	1293229	0	2	7506,19669,	0,202872,
chr1	1070688	1245867	chr1:1070688..1078194-chr1:1215794..1245867,7	200	.	1070688	1245867	0	2	7506,30073,	0,145106,
chr1	1079192	1245867	chr1:1079192..1080924-chr1:1215794..1245867,2	200	.	1079192	1245867	0	2	1732,30073,	0,136602,
chr1	1084660	1262019	chr1:1084660..1086771-chr1:1259028..1262019,3	200	.	1084660	1262019	0	2	2111,2991,	0,174368,
chr1	1084660	1245867	chr1:1084660..1086771-chr1:1215794..1245867,5	200	.	1084660	1245867	0	2	2111,30073,	0,131134,
chr1	1091969	1840905	chr1:1091969..1102804-chr1:1839214..1840905,2	200	.	1091969	1840905	0	2	10835,1691,	0,747245,
chr1	1091969	1372941	chr1:1091969..1102804-chr1:1362346..1372941,2	200	.	1091969	1372941	0	2	10835,10595,	0,270377,
chr1	1091969	1344217	chr1:1091969..1102804-chr1:1341680..1344217,2	200	.	1091969	1344217	0	2	10835,2537,	0,249711,
chr1	1091969	1337197	chr1:1091969..1102804-chr1:1333195..1337197,2	200	.	1091969	1337197	0	2	10835,4002,	0,241226,
chr1	1091969	1329915	chr1:1091969..1102804-chr1:1327153..1329915,2	200	.	1091969	1329915	0	2	10835,2762,	0,235184,
chr1	1091969	1293229	chr1:1091969..1102804-chr1:1273560..1293229,2	200	.	1091969	1293229	0	2	10835,19669,	0,181591,
chr1	1091969	1262019	chr1:1091969..1102804-chr1:1259028..1262019,2	200	.	1091969	1262019	0	2	10835,2991,	0,167059,
chr1	1091969	1245867	chr1:1091969..1102804-chr1:1215794..1245867,16	200	.	1091969	1245867	0	2	10835,30073,	0,123825,
chr1	1091969	1187348	chr1:1091969..1102804-chr1:1177888..1187348,6	200	.	1091969	1187348	0	2	10835,9460,	0,85919,
chr1	1139664	1245867	chr1:1139664..1142669-chr1:1215794..1245867,5	200	.	1139664	1245867	0	2	3005,30073,	0,76130,
chr1	1145941	1357363	chr1:1145941..1155598-chr1:1353435..1357363,2	200	.	1145941	1357363	0	2	9657,3928,	0,207494,
chr1	1145941	1337197	chr1:1145941..1155598-chr1:1333195..1337197,2	200	.	1145941	1337197	0	2	9657,4002,	0,187254,
chr1	1145941	1245867	chr1:1145941..1155598-chr1:1215794..1245867,7	200	.	1145941	1245867	0	2	9657,30073,	0,69853,
chr1	1145941	1210739	chr1:1145941..1155598-chr1:1207484..1210739,5	200	.	1145941	1210739	0	2	9657,3255,	0,61543,
chr1	1145941	1187348	chr1:1145941..1155598-chr1:1177888..1187348,4	200	.	1145941	1187348	0	2	9657,9460,	0,31947,
chr1	1165102	1441232	chr1:1165102..1168929-chr1:1438396..1441232,2	200	.	1165102	1441232	0	2	3827,2836,	0,273294,
chr1	1165102	1245867	chr1:1165102..1168929-chr1:1215794..1245867,5	200	.	1165102	1245867	0	2	3827,30073,	0,50692,
chr1	1165102	1187348	chr1:1165102..1168929-chr1:1177888..1187348,14	200	.	1165102	1187348	0	2	3827,9460,	0,12786,
chr1	1177888	1293229	chr1:1177888..1187348-chr1:1273560..1293229,4	200	.	1177888	1293229	0	2	9460,19669,	0,95672,
chr1	1177888	1245867	chr1:1177888..1187348-chr1:1215794..1245867,8	200	.	1177888	1245867	0	2	9460,30073,	0,37906,
chr1	1177888	1210739	chr1:1177888..1187348-chr1:1207484..1210739,8	200	.	1177888	1210739	0	2	9460,3255,	0,29596,
chr1	1177888	1192619	chr1:1177888..1187348-chr1:1190067..1192619,4	200	.	1177888	1192619	0	2	9460,2552,	0,12179,
chr1	1215794	1983027	chr1:1215794..1245867-chr1:1978948..1983027,2	200	.	1215794	1983027	0	2	30073,4079,	0,763154,
chr1	1215794	1824053	chr1:1215794..1245867-chr1:1820228..1824053,2	200	.	1215794	1824053	0	2	30073,3825,	0,604434,
chr1	1215794	1654446	chr1:1215794..1245867-chr1:1652073..1654446,2	200	.	1215794	1654446	0	2	30073,2373,	0,436279,
chr1	1215794	1337197	chr1:1215794..1245867-chr1:1333195..1337197,5	200	.	1215794	1337197	0	2	30073,4002,	0,117401,
chr1	1259028	1448736	chr1:1259028..1262019-chr1:1446111..1448736,2	200	.	1259028	1448736	0	2	2991,2625,	0,187083,
chr1	1273560	1565261	chr1:1273560..1293229-chr1:1559074..1565261,2	200	.	1273560	1565261	0	2	19669,6187,	0,285514,
chr1	1273560	1552004	chr1:1273560..1293229-chr1:1549906..1552004,4	200	.	1273560	1552004	0	2	19669,2098,	0,276346,
chr1	1273560	1441232	chr1:1273560..1293229-chr1:1438396..1441232,2	200	.	1273560	1441232	0	2	19669,2836,	0,164836,
chr1	1273560	1372941	chr1:1273560..1293229-chr1:1362346..1372941,4	200	.	1273560	1372941	0	2	19669,10595,	0,88786,
chr1	1273560	1337197	chr1:1273560..1293229-chr1:1333195..1337197,4	200	.	1273560	1337197	0	2	19669,4002,	0,59635,
chr1	1273560	1311313	chr1:1273560..1293229-chr1:1308647..1311313,5	200	.	1273560	1311313	0	2	19669,2666,	0,35087,
chr1	1308647	1786247	chr1:1308647..1311313-chr1:1783661..1786247,2	200	.	1308647	1786247	0	2	2666,2586,	0,475014,
chr1	1308647	1711704	chr1:1308647..1311313-chr1:1708427..1711704,2	200	.	1308647	1711704	0	2	2666,3277,	0,399780,
chr1	1308647	1565261	chr1:1308647..1311313-chr1:1559074..1565261,2	200	.	1308647	1565261	0	2	2666,6187,	0,250427,
chr1	1308647	1337197	chr1:1308647..1311313-chr1:1333195..1337197,4	200	.	1308647	1337197	0	2	2666,4002,	0,24548,
chr1	1308647	1329915	chr1:1308647..1311313-chr1:1327153..1329915,4	200	.	1308647	1329915	0	2	2666,2762,	0,18506,
chr1	1333195	1537566	chr1:1333195..1337197-chr1:1529067..1537566,3	200	.	1333195	1537566	0	2	4002,8499,	0,195872,
chr1	1333195	1500909	chr1:1333195..1337197-chr1:1499193..1500909,2	200	.	1333195	1500909	0	2	4002,1716,	0,165998,
chr1	1362346	1983027	chr1:1362346..1372941-chr1:1978948..1983027,2	200	.	1362346	1983027	0	2	10595,4079,	0,616602,
chr1	1362346	1962037	chr1:1362346..1372941-chr1:1958415..1962037,2	200	.	1362346	1962037	0	2	10595,3622,	0,596069,
chr1	1362346	1625328	chr1:1362346..1372941-chr1:1621953..1625328,2	200	.	1362346	1625328	0	2	10595,3375,	0,259607,
chr1	1362346	1552004	chr1:1362346..1372941-chr1:1549906..1552004,2	200	.	1362346	1552004	0	2	10595,2098,	0,187560,
chr1	1362346	1544147	chr1:1362346..1372941-chr1:1540602..1544147,2	200	.	1362346	1544147	0	2	10595,3545,	0,178256,
chr1	1446111	1919043	chr1:1446111..1448736-chr1:1915670..1919043,2	200	.	1446111	1919043	0	2	2625,3373,	0,469559,
chr1	1621953	1857900	chr1:1621953..1625328-chr1:1845277..1857900,2	200	.	1621953	1857900	0	2	3375,12623,	0,223324,
chr1	1688473	2009629	chr1:1688473..1692371-chr1:1998173..2009629,2	200	.	1688473	2009629	0	2	3898,11456,	0,309700,
chr1	1688473	1983027	chr1:1688473..1692371-chr1:1978948..1983027,2	200	.	1688473	1983027	0	2	3898,4079,	0,290475,
chr1	1688473	1857900	chr1:1688473..1692371-chr1:1845277..1857900,5	200	.	1688473	1857900	0	2	3898,12623,	0,156804,
chr1	1762950	1983027	chr1:1762950..1765798-chr1:1978948..1983027,2	200	.	1762950	1983027	0	2	2848,4079,	0,215998,
chr1	2099281	2346095	chr1:2099281..2105870-chr1:2342737..2346095,2	200	.	2099281	2346095	0	2	6589,3358,	0,243456,
chr1	2110888	2346095	chr1:2110888..2114000-chr1:2342737..2346095,2	200	.	2110888	2346095	0	2	3112,3358,	0,231849,
chr1	2125478	2491852	chr1:2125478..2127907-chr1:2485419..2491852,2	200	.	2125478	2491852	0	2	2429,6433,	0,359941,
chr1	2125478	2481428	chr1:2125478..2127907-chr1:2474304..2481428,2	200	.	2125478	2481428	0	2	2429,7124,	0,348826,
chr1	2125478	2427641	chr1:2125478..2127907-chr1:2419813..2427641,2	200	.	2125478	2427641	0	2	2429,7828,	0,294335,
chr1	2125478	2324955	chr1:2125478..2127907-chr1:2320944..2324955,2	200	.	2125478	2324955	0	2	2429,4011,	0,195466,
chr1	2125478	2311608	chr1:2125478..2127907-chr1:2306889..2311608,2	200	.	2125478	2311608	0	2	2429,4719,	0,181411,
chr1	2143892	2346095	chr1:2143892..2147492-chr1:2342737..2346095,2	200	.	2143892	2346095	0	2	3600,3358,	0,198845,
chr1	2157849	2417916	chr1:2157849..2162049-chr1:2414727..2417916,2	200	.	2157849	2417916	0	2	4200,3189,	0,256878,
chr1	2157849	2346095	chr1:2157849..2162049-chr1:2342737..2346095,3	200	.	2157849	2346095	0	2	4200,3358,	0,184888,
chr1	2168469	2324955	chr1:2168469..2170355-chr1:2320944..2324955,2	200	.	2168469	2324955	0	2	1886,4011,	0,152475,
chr1	2320944	3036164	chr1:2320944..2324955-chr1:3033729..3036164,2	200	.	2320944	3036164	0	2	4011,2435,	0,712785,
chr1	2342737	2629910	chr1:2342737..2346095-chr1:2627006..2629910,2	200	.	2342737	2629910	0	2	3358,2904,	0,284269,
chr1	2342737	2525274	chr1:2342737..2346095-chr1:2523667..2525274,2	200	.	2342737	2525274	0	2	3358,1607,	0,180930,
chr1	2342737	2427641	chr1:2342737..2346095-chr1:2419813..2427641,4	200	.	2342737	2427641	0	2	3358,7828,	0,77076,
chr1	3369425	3504246	chr1:3369425..3371038-chr1:3482557..3504246,4	200	.	3369425	3504246	0	2	1613,21689,	0,113132,
chr1	3389392	3664395	chr1:3389392..3394408-chr1:3662821..3664395,2	200	.	3389392	3664395	0	2	5016,1574,	0,273429,
chr1	3389392	3570513	chr1:3389392..3394408-chr1:3565223..3570513,3	200	.	3389392	3570513	0	2	5016,5290,	0,175831,
chr1	3389392	3542926	chr1:3389392..3394408-chr1:3540150..3542926,2	200	.	3389392	3542926	0	2	5016,2776,	0,150758,
chr1	3410862	3570513	chr1:3410862..3417831-chr1:3565223..3570513,5	200	.	3410862	3570513	0	2	6969,5290,	0,154361,
chr1	3429169	3570513	chr1:3429169..3442103-chr1:3565223..3570513,5	200	.	3429169	3570513	0	2	12934,5290,	0,136054,
chr1	3429169	3542926	chr1:3429169..3442103-chr1:3540150..3542926,4	200	.	3429169	3542926	0	2	12934,2776,	0,110981,
chr1	3477195	3691889	chr1:3477195..3480102-chr1:3688228..3691889,2	200	.	3477195	3691889	0	2	2907,3661,	0,211033,
chr1	3482557	3776893	chr1:3482557..3504246-chr1:3772450..3776893,2	200	.	3482557	3776893	0	2	21689,4443,	0,289893,
chr1	3482557	3691889	chr1:3482557..3504246-chr1:3688228..3691889,3	200	.	3482557	3691889	0	2	21689,3661,	0,205671,
chr1	3482557	3570513	chr1:3482557..3504246-chr1:3565223..3570513,9	200	.	3482557	3570513	0	2	21689,5290,	0,82666,
chr1	3482557	3542926	chr1:3482557..3504246-chr1:3540150..3542926,4	200	.	3482557	3542926	0	2	21689,2776,	0,57593,
chr1	3540150	3691889	chr1:3540150..3542926-chr1:3688228..3691889,2	200	.	3540150	3691889	0	2	2776,3661,	0,148078,
chr1	5705658	5926690	chr1:5705658..5710206-chr1:5925328..5926690,2	200	.	5705658	5926690	0	2	4548,1362,	0,219670,
chr1	6549021	7017222	chr1:6549021..6552509-chr1:7014525..7017222,2	200	.	6549021	7017222	0	2	3488,2697,	0,465504,
chr1	6549021	6615994	chr1:6549021..6552509-chr1:6613194..6615994,4	200	.	6549021	6615994	0	2	3488,2800,	0,64173,
chr1	6549021	6574771	chr1:6549021..6552509-chr1:6571099..6574771,4	200	.	6549021	6574771	0	2	3488,3672,	0,22078,
chr1	6613194	6883709	chr1:6613194..6615994-chr1:6881566..6883709,2	200	.	6613194	6883709	0	2	2800,2143,	0,268372,
chr1	6655458	6689037	chr1:6655458..6664858-chr1:6684570..6689037,4	200	.	6655458	6689037	0	2	9400,4467,	0,29112,
chr1	6684570	7017222	chr1:6684570..6689037-chr1:7014525..7017222,2	200	.	6684570	7017222	0	2	4467,2697,	0,329955,
chr1	6684570	6984623	chr1:6684570..6689037-chr1:6982978..6984623,2	200	.	6684570	6984623	0	2	4467,1645,	0,298408,
chr1	7830238	8264132	chr1:7830238..7832724-chr1:8261151..8264132,2	200	.	7830238	8264132	0	2	2486,2981,	0,430913,
chr1	8466370	8879195	chr1:8466370..8469872-chr1:8875266..8879195,2	200	.	8466370	8879195	0	2	3502,3929,	0,408896,
chr1	8482716	8526141	chr1:8482716..8486787-chr1:8521765..8526141,4	200	.	8482716	8526141	0	2	4071,4376,	0,39049,
chr1	8509235	8879195	chr1:8509235..8513102-chr1:8875266..8879195,2	200	.	8509235	8879195	0	2	3867,3929,	0,366031,
chr1	8603320	8940454	chr1:8603320..8605805-chr1:8937383..8940454,2	200	.	8603320	8940454	0	2	2485,3071,	0,334063,
chr1	8610844	8940454	chr1:8610844..8614195-chr1:8937383..8940454,3	200	.	8610844	8940454	0	2	3351,3071,	0,326539,
chr1	8610844	8879195	chr1:8610844..8614195-chr1:8875266..8879195,2	200	.	8610844	8879195	0	2	3351,3929,	0,264422,
chr1	8702050	8879195	chr1:8702050..8705438-chr1:8875266..8879195,2	200	.	8702050	8879195	0	2	3388,3929,	0,173216,
chr1	8711554	8940454	chr1:8711554..8713054-chr1:8937383..8940454,2	200	.	8711554	8940454	0	2	1500,3071,	0,225829,
chr1	8937383	9336086	chr1:8937383..8940454-chr1:9334148..9336086,2	200	.	8937383	9336086	0	2	3071,1938,	0,396765,
chr1	8937383	9132971	chr1:8937383..8940454-chr1:9131244..9132971,2	200	.	8937383	9132971	0	2	3071,1727,	0,193861,
chr1	8937383	9086062	chr1:8937383..8940454-chr1:9084160..9086062,2	200	.	8937383	9086062	0	2	3071,1902,	0,146777,
chr1	9443661	9656112	chr1:9443661..9445229-chr1:9648394..9656112,2	200	.	9443661	9656112	0	2	1568,7718,	0,204733,
chr1	9477106	9656112	chr1:9477106..9480160-chr1:9648394..9656112,2	200	.	9477106	9656112	0	2	3054,7718,	0,171288,
chr1	9648394	10095119	chr1:9648394..9656112-chr1:10092546..10095119,3	200	.	9648394	10095119	0	2	7718,2573,	0,444152,
chr1	9648394	9905822	chr1:9648394..9656112-chr1:9900650..9905822,2	200	.	9648394	9905822	0	2	7718,5172,	0,252256,
chr1	9648394	9897113	chr1:9648394..9656112-chr1:9895552..9897113,2	200	.	9648394	9897113	0	2	7718,1561,	0,247158,
chr1	9711253	10095119	chr1:9711253..9712963-chr1:10092546..10095119,2	200	.	9711253	10095119	0	2	1710,2573,	0,381293,
chr1	9711253	9905822	chr1:9711253..9712963-chr1:9900650..9905822,2	200	.	9711253	9905822	0	2	1710,5172,	0,189397,
chr1	10092546	10460574	chr1:10092546..10095119-chr1:10458053..10460574,3	200	.	10092546	10460574	0	2	2573,2521,	0,365507,
chr1	10092546	10446827	chr1:10092546..10095119-chr1:10445300..10446827,2	200	.	10092546	10446827	0	2	2573,1527,	0,352754,
chr1	10105188	10460574	chr1:10105188..10108013-chr1:10458053..10460574,3	200	.	10105188	10460574	0	2	2825,2521,	0,352865,
chr1	10164579	10460574	chr1:10164579..10167873-chr1:10458053..10460574,3	200	.	10164579	10460574	0	2	3294,2521,	0,293474,
chr1	10573953	11323656	chr1:10573953..10579275-chr1:11321298..11323656,2	200	.	10573953	11323656	0	2	5322,2358,	0,747345,
chr1	10853597	11022278	chr1:10853597..10857898-chr1:11020723..11022278,2	200	.	10853597	11022278	0	2	4301,1555,	0,167126,
chr1	10853597	11006062	chr1:10853597..10857898-chr1:11004288..11006062,2	200	.	10853597	11006062	0	2	4301,1774,	0,150691,
chr1	11118393	11342535	chr1:11118393..11121293-chr1:11340388..11342535,2	200	.	11118393	11342535	0	2	2900,2147,	0,221995,
chr1	11118393	11277511	chr1:11118393..11121293-chr1:11274423..11277511,2	200	.	11118393	11277511	0	2	2900,3088,	0,156030,
chr1	11122586	11347936	chr1:11122586..11124382-chr1:11344234..11347936,2	200	.	11122586	11347936	0	2	1796,3702,	0,221648,
chr1	11130489	11336671	chr1:11130489..11133410-chr1:11332475..11336671,2	200	.	11130489	11336671	0	2	2921,4196,	0,201986,
chr1	11158756	11311961	chr1:11158756..11160770-chr1:11304638..11311961,4	200	.	11158756	11311961	0	2	2014,7323,	0,145882,
chr1	11332475	11482422	chr1:11332475..11336671-chr1:11481104..11482422,2	200	.	11332475	11482422	0	2	4196,1318,	0,148629,
chr1	11705188	12081227	chr1:11705188..11716098-chr1:12078923..12081227,2	200	.	11705188	12081227	0	2	10910,2304,	0,373735,
chr1	11705188	11868388	chr1:11705188..11716098-chr1:11864280..11868388,2	200	.	11705188	11868388	0	2	10910,4108,	0,159092,
chr1	11795789	11970906	chr1:11795789..11797497-chr1:11967064..11970906,2	200	.	11795789	11970906	0	2	1708,3842,	0,171275,
chr1	11807326	11970906	chr1:11807326..11813091-chr1:11967064..11970906,2	200	.	11807326	11970906	0	2	5765,3842,	0,159738,
chr1	11864280	12253035	chr1:11864280..11868388-chr1:12244124..12253035,2	200	.	11864280	12253035	0	2	4108,8911,	0,379844,
chr1	11864280	12240356	chr1:11864280..11868388-chr1:12236759..12240356,2	200	.	11864280	12240356	0	2	4108,3597,	0,372479,
chr1	11993698	12312524	chr1:11993698..11997132-chr1:12310558..12312524,2	200	.	11993698	12312524	0	2	3434,1966,	0,316860,
chr1	12100406	12253035	chr1:12100406..12102970-chr1:12244124..12253035,2	200	.	12100406	12253035	0	2	2564,8911,	0,143718,
chr1	12112923	12402146	chr1:12112923..12121166-chr1:12399951..12402146,2	200	.	12112923	12402146	0	2	8243,2195,	0,287028,
chr1	12184656	12253035	chr1:12184656..12187050-chr1:12244124..12253035,5	200	.	12184656	12253035	0	2	2394,8911,	0,59468,
chr1	12244124	12433093	chr1:12244124..12253035-chr1:12431508..12433093,2	200	.	12244124	12433093	0	2	8911,1585,	0,187384,
chr1	12675323	12838196	chr1:12675323..12679378-chr1:12835973..12838196,3	200	.	12675323	12838196	0	2	4055,2223,	0,160650,
chr1	12675323	12719398	chr1:12675323..12679378-chr1:12710771..12719398,15	200	.	12675323	12719398	0	2	4055,8627,	0,35448,
chr1	14923703	15428412	chr1:14923703..14926965-chr1:15427017..15428412,2	200	.	14923703	15428412	0	2	3262,1395,	0,503314,
chr1	14923703	15139578	chr1:14923703..14926965-chr1:15135063..15139578,4	200	.	14923703	15139578	0	2	3262,4515,	0,211360,
chr1	14923703	15085335	chr1:14923703..14926965-chr1:15081513..15085335,3	200	.	14923703	15085335	0	2	3262,3822,	0,157810,
chr1	14923703	14988485	chr1:14923703..14926965-chr1:14986704..14988485,5	200	.	14923703	14988485	0	2	3262,1781,	0,63001,
chr1	14923703	14955580	chr1:14923703..14926965-chr1:14951403..14955580,6	200	.	14923703	14955580	0	2	3262,4177,	0,27700,
chr1	15081513	15260201	chr1:15081513..15085335-chr1:15258303..15260201,3	200	.	15081513	15260201	0	2	3822,1898,	0,176790,
chr1	15478520	15653695	chr1:15478520..15481132-chr1:15648148..15653695,2	200	.	15478520	15653695	0	2	2612,5547,	0,169628,
chr1	15478520	15637762	chr1:15478520..15481132-chr1:15635974..15637762,2	200	.	15478520	15637762	0	2	2612,1788,	0,157454,
chr1	15478520	15630409	chr1:15478520..15481132-chr1:15626573..15630409,2	200	.	15478520	15630409	0	2	2612,3836,	0,148053,
chr1	15904235	16086668	chr1:15904235..15906937-chr1:16083125..16086668,5	200	.	15904235	16086668	0	2	2702,3543,	0,178890,
chr1	16001878	16178357	chr1:16001878..16004451-chr1:16172572..16178357,2	200	.	16001878	16178357	0	2	2573,5785,	0,170694,
chr1	16063542	16473331	chr1:16063542..16065062-chr1:16464043..16473331,3	200	.	16063542	16473331	0	2	1520,9288,	0,400501,
chr1	16083125	16598409	chr1:16083125..16086668-chr1:16596588..16598409,2	200	.	16083125	16598409	0	2	3543,1821,	0,513463,
chr1	16083125	16381663	chr1:16083125..16086668-chr1:16379227..16381663,2	200	.	16083125	16381663	0	2	3543,2436,	0,296102,
chr1	16083125	16273048	chr1:16083125..16086668-chr1:16267394..16273048,2	200	.	16083125	16273048	0	2	3543,5654,	0,184269,
chr1	16172572	16494670	chr1:16172572..16178357-chr1:16492544..16494670,2	200	.	16172572	16494670	0	2	5785,2126,	0,319972,
chr1	16172572	16403510	chr1:16172572..16178357-chr1:16399884..16403510,2	200	.	16172572	16403510	0	2	5785,3626,	0,227312,
chr1	16172572	16332948	chr1:16172572..16178357-chr1:16329752..16332948,2	200	.	16172572	16332948	0	2	5785,3196,	0,157180,
chr1	16172572	16319255	chr1:16172572..16178357-chr1:16317701..16319255,2	200	.	16172572	16319255	0	2	5785,1554,	0,145129,
chr1	16329752	16478666	chr1:16329752..16332948-chr1:16476560..16478666,2	200	.	16329752	16478666	0	2	3196,2106,	0,146808,
chr1	16357501	16540316	chr1:16357501..16359327-chr1:16537075..16540316,2	200	.	16357501	16540316	0	2	1826,3241,	0,179574,
chr1	16390065	16540316	chr1:16390065..16392164-chr1:16537075..16540316,3	200	.	16390065	16540316	0	2	2099,3241,	0,147010,
chr1	16399884	16612465	chr1:16399884..16403510-chr1:16609189..16612465,3	200	.	16399884	16612465	0	2	3626,3276,	0,209305,
chr1	16399884	16564906	chr1:16399884..16403510-chr1:16562238..16564906,2	200	.	16399884	16564906	0	2	3626,2668,	0,162354,
chr1	16476560	16564906	chr1:16476560..16478666-chr1:16562238..16564906,4	200	.	16476560	16564906	0	2	2106,2668,	0,85678,
chr1	16481024	16695815	chr1:16481024..16486102-chr1:16692852..16695815,2	200	.	16481024	16695815	0	2	5078,2963,	0,211828,
chr1	16481024	16680740	chr1:16481024..16486102-chr1:16677364..16680740,2	200	.	16481024	16680740	0	2	5078,3376,	0,196340,
chr1	16481024	16540316	chr1:16481024..16486102-chr1:16537075..16540316,4	200	.	16481024	16540316	0	2	5078,3241,	0,56051,
chr1	16537075	16768307	chr1:16537075..16540316-chr1:16766179..16768307,2	200	.	16537075	16768307	0	2	3241,2128,	0,229104,
chr1	16537075	16713193	chr1:16537075..16540316-chr1:16710809..16713193,5	200	.	16537075	16713193	0	2	3241,2384,	0,173734,
chr1	16537075	16680740	chr1:16537075..16540316-chr1:16677364..16680740,3	200	.	16537075	16680740	0	2	3241,3376,	0,140289,
chr1	16838869	17350741	chr1:16838869..16841718-chr1:17346916..17350741,2	200	.	16838869	17350741	0	2	2849,3825,	0,508047,
chr1	16838869	17276117	chr1:16838869..16841718-chr1:17271678..17276117,2	200	.	16838869	17276117	0	2	2849,4439,	0,432809,
chr1	16838869	17242045	chr1:16838869..16841718-chr1:17238859..17242045,2	200	.	16838869	17242045	0	2	2849,3186,	0,399990,
chr1	16838869	17224114	chr1:16838869..16841718-chr1:17220947..17224114,20	200	.	16838869	17224114	0	2	2849,3167,	0,382078,
chr1	16838869	17085794	chr1:16838869..16841718-chr1:17081235..17085794,3	200	.	16838869	17085794	0	2	2849,4559,	0,242366,
chr1	16838869	17055758	chr1:16838869..16841718-chr1:17053274..17055758,2	200	.	16838869	17055758	0	2	2849,2484,	0,214405,
chr1	16838869	17034877	chr1:16838869..16841718-chr1:17023556..17034877,6	200	.	16838869	17034877	0	2	2849,11321,	0,184687,
chr1	16838869	16973258	chr1:16838869..16841718-chr1:16969122..16973258,4	200	.	16838869	16973258	0	2	2849,4136,	0,130253,
chr1	16856456	17257401	chr1:16856456..16859535-chr1:17250413..17257401,2	200	.	16856456	17257401	0	2	3079,6988,	0,393957,
chr1	16891627	17257401	chr1:16891627..16894510-chr1:17250413..17257401,5	200	.	16891627	17257401	0	2	2883,6988,	0,358786,
chr1	16891627	17224114	chr1:16891627..16894510-chr1:17220947..17224114,2	200	.	16891627	17224114	0	2	2883,3167,	0,329320,
chr1	16891627	16944872	chr1:16891627..16894510-chr1:16942970..16944872,4	200	.	16891627	16944872	0	2	2883,1902,	0,51343,
chr1	16891627	16941873	chr1:16891627..16894510-chr1:16938723..16941873,4	200	.	16891627	16941873	0	2	2883,3150,	0,47096,
chr1	16918020	17308251	chr1:16918020..16922063-chr1:17303828..17308251,4	200	.	16918020	17308251	0	2	4043,4423,	0,385808,
chr1	16918020	17045173	chr1:16918020..16922063-chr1:17042942..17045173,4	200	.	16918020	17045173	0	2	4043,2231,	0,124922,
chr1	16933557	17224114	chr1:16933557..16934733-chr1:17220947..17224114,2	200	.	16933557	17224114	0	2	1176,3167,	0,287390,
chr1	16938723	17331976	chr1:16938723..16941873-chr1:17329828..17331976,2	200	.	16938723	17331976	0	2	3150,2148,	0,391105,
chr1	16938723	17276117	chr1:16938723..16941873-chr1:17271678..17276117,4	200	.	16938723	17276117	0	2	3150,4439,	0,332955,
chr1	16938723	17257401	chr1:16938723..16941873-chr1:17250413..17257401,6	200	.	16938723	17257401	0	2	3150,6988,	0,311690,
chr1	16938723	17242045	chr1:16938723..16941873-chr1:17238859..17242045,2	200	.	16938723	17242045	0	2	3150,3186,	0,300136,
chr1	16938723	17224114	chr1:16938723..16941873-chr1:17220947..17224114,2	200	.	16938723	17224114	0	2	3150,3167,	0,282224,
chr1	16938723	17197175	chr1:16938723..16941873-chr1:17194926..17197175,2	200	.	16938723	17197175	0	2	3150,2249,	0,256203,
chr1	16938723	17089042	chr1:16938723..16941873-chr1:17086683..17089042,2	200	.	16938723	17089042	0	2	3150,2359,	0,147960,
chr1	16938723	17052449	chr1:16938723..16941873-chr1:17050892..17052449,5	200	.	16938723	17052449	0	2	3150,1557,	0,112169,
chr1	16942970	17242045	chr1:16942970..16944872-chr1:17238859..17242045,2	200	.	16942970	17242045	0	2	1902,3186,	0,295889,
chr1	16946047	17257401	chr1:16946047..16950220-chr1:17250413..17257401,3	200	.	16946047	17257401	0	2	4173,6988,	0,304366,
chr1	16956088	17520747	chr1:16956088..16958194-chr1:17518087..17520747,2	200	.	16956088	17520747	0	2	2106,2660,	0,561999,
chr1	16956088	17242045	chr1:16956088..16958194-chr1:17238859..17242045,2	200	.	16956088	17242045	0	2	2106,3186,	0,282771,
chr1	17016880	17257401	chr1:17016880..17019297-chr1:17250413..17257401,3	200	.	17016880	17257401	0	2	2417,6988,	0,233533,
chr1	17023556	17308251	chr1:17023556..17034877-chr1:17303828..17308251,3	200	.	17023556	17308251	0	2	11321,4423,	0,280272,
chr1	17023556	17045173	chr1:17023556..17034877-chr1:17042942..17045173,8	200	.	17023556	17045173	0	2	11321,2231,	0,19386,
chr1	17042942	17224114	chr1:17042942..17045173-chr1:17220947..17224114,2	200	.	17042942	17224114	0	2	2231,3167,	0,178005,
chr1	17042942	17216341	chr1:17042942..17045173-chr1:17212887..17216341,2	200	.	17042942	17216341	0	2	2231,3454,	0,169945,
chr1	17053274	17257401	chr1:17053274..17055758-chr1:17250413..17257401,3	200	.	17053274	17257401	0	2	2484,6988,	0,197139,
chr1	17238859	17614814	chr1:17238859..17242045-chr1:17605235..17614814,2	200	.	17238859	17614814	0	2	3186,9579,	0,366376,
chr1	17238859	17381108	chr1:17238859..17242045-chr1:17379372..17381108,3	200	.	17238859	17381108	0	2	3186,1736,	0,140513,
chr1	17238859	17308251	chr1:17238859..17242045-chr1:17303828..17308251,4	200	.	17238859	17308251	0	2	3186,4423,	0,64969,
chr1	17250413	17355989	chr1:17250413..17257401-chr1:17353781..17355989,5	200	.	17250413	17355989	0	2	6988,2208,	0,103368,
chr1	17293500	17340194	chr1:17293500..17299168-chr1:17337270..17340194,4	200	.	17293500	17340194	0	2	5668,2924,	0,43770,
chr1	17293500	17308251	chr1:17293500..17299168-chr1:17303828..17308251,9	200	.	17293500	17308251	0	2	5668,4423,	0,10328,
chr1	17309611	17566642	chr1:17309611..17311920-chr1:17564606..17566642,2	200	.	17309611	17566642	0	2	2309,2036,	0,254995,
chr1	17337270	17512601	chr1:17337270..17340194-chr1:17510075..17512601,2	200	.	17337270	17512601	0	2	2924,2526,	0,172805,
chr1	17423093	17614814	chr1:17423093..17426098-chr1:17605235..17614814,3	200	.	17423093	17614814	0	2	3005,9579,	0,182142,
chr1	18611331	18809968	chr1:18611331..18616494-chr1:18805793..18809968,2	200	.	18611331	18809968	0	2	5163,4175,	0,194462,
chr1	18645114	18809968	chr1:18645114..18649573-chr1:18805793..18809968,3	200	.	18645114	18809968	0	2	4459,4175,	0,160679,
chr1	18950487	19166119	chr1:18950487..18955832-chr1:19163850..19166119,2	200	.	18950487	19166119	0	2	5345,2269,	0,213363,
chr1	18993595	19230874	chr1:18993595..18996768-chr1:19227944..19230874,3	200	.	18993595	19230874	0	2	3173,2930,	0,234349,
chr1	19151115	19640308	chr1:19151115..19153276-chr1:19637116..19640308,2	200	.	19151115	19640308	0	2	2161,3192,	0,486001,
chr1	19194280	19539694	chr1:19194280..19197308-chr1:19535056..19539694,2	200	.	19194280	19539694	0	2	3028,4638,	0,340776,
chr1	19227944	19539694	chr1:19227944..19230874-chr1:19535056..19539694,2	200	.	19227944	19539694	0	2	2930,4638,	0,307112,
chr1	19227944	19523080	chr1:19227944..19230874-chr1:19521546..19523080,2	200	.	19227944	19523080	0	2	2930,1534,	0,293602,
chr1	19227944	19419856	chr1:19227944..19230874-chr1:19414360..19419856,2	200	.	19227944	19419856	0	2	2930,5496,	0,186416,
chr1	19227944	19410091	chr1:19227944..19230874-chr1:19407548..19410091,2	200	.	19227944	19410091	0	2	2930,2543,	0,179604,
chr1	19521546	19539694	chr1:19521546..19523080-chr1:19535056..19539694,7	200	.	19521546	19539694	0	2	1534,4638,	0,13510,
chr1	19535056	19694658	chr1:19535056..19539694-chr1:19692958..19694658,2	200	.	19535056	19694658	0	2	4638,1700,	0,157902,
chr1	19576664	19813311	chr1:19576664..19580642-chr1:19810478..19813311,2	200	.	19576664	19813311	0	2	3978,2833,	0,233814,
chr1	20066365	20254062	chr1:20066365..20067969-chr1:20249326..20254062,2	200	.	20066365	20254062	0	2	1604,4736,	0,182961,
chr1	20125155	20508828	chr1:20125155..20128822-chr1:20502465..20508828,3	200	.	20125155	20508828	0	2	3667,6363,	0,377310,
chr1	20140050	20508828	chr1:20140050..20144758-chr1:20502465..20508828,2	200	.	20140050	20508828	0	2	4708,6363,	0,362415,
chr1	20249326	20911954	chr1:20249326..20254062-chr1:20909785..20911954,2	200	.	20249326	20911954	0	2	4736,2169,	0,660459,
chr1	20249326	20861382	chr1:20249326..20254062-chr1:20858324..20861382,2	200	.	20249326	20861382	0	2	4736,3058,	0,608998,
chr1	20249326	20815812	chr1:20249326..20254062-chr1:20809780..20815812,2	200	.	20249326	20815812	0	2	4736,6032,	0,560454,
chr1	20249326	20581297	chr1:20249326..20254062-chr1:20576418..20581297,2	200	.	20249326	20581297	0	2	4736,4879,	0,327092,
chr1	20249326	20540760	chr1:20249326..20254062-chr1:20535619..20540760,2	200	.	20249326	20540760	0	2	4736,5141,	0,286293,
chr1	20249326	20513813	chr1:20249326..20254062-chr1:20511850..20513813,2	200	.	20249326	20513813	0	2	4736,1963,	0,262524,
chr1	20249326	20508828	chr1:20249326..20254062-chr1:20502465..20508828,2	200	.	20249326	20508828	0	2	4736,6363,	0,253139,
chr1	20249326	20480015	chr1:20249326..20254062-chr1:20478215..20480015,2	200	.	20249326	20480015	0	2	4736,1800,	0,228889,
chr1	20249326	20461349	chr1:20249326..20254062-chr1:20459320..20461349,3	200	.	20249326	20461349	0	2	4736,2029,	0,209994,
chr1	20249326	20398080	chr1:20249326..20254062-chr1:20396824..20398080,3	200	.	20249326	20398080	0	2	4736,1256,	0,147498,
chr1	20300043	20815812	chr1:20300043..20303547-chr1:20809780..20815812,3	200	.	20300043	20815812	0	2	3504,6032,	0,509737,
chr1	20478215	20815812	chr1:20478215..20480015-chr1:20809780..20815812,2	200	.	20478215	20815812	0	2	1800,6032,	0,331565,
chr1	20502465	20815812	chr1:20502465..20508828-chr1:20809780..20815812,3	200	.	20502465	20815812	0	2	6363,6032,	0,307315,
chr1	20502465	20758183	chr1:20502465..20508828-chr1:20754999..20758183,2	200	.	20502465	20758183	0	2	6363,3184,	0,252534,
chr1	20511850	20861382	chr1:20511850..20513813-chr1:20858324..20861382,2	200	.	20511850	20861382	0	2	1963,3058,	0,346474,
chr1	20511850	20835417	chr1:20511850..20513813-chr1:20833293..20835417,2	200	.	20511850	20835417	0	2	1963,2124,	0,321443,
chr1	20511850	20820307	chr1:20511850..20513813-chr1:20816405..20820307,4	200	.	20511850	20820307	0	2	1963,3902,	0,304555,
chr1	20511850	20815812	chr1:20511850..20513813-chr1:20809780..20815812,2	200	.	20511850	20815812	0	2	1963,6032,	0,297930,
chr1	20511850	20773666	chr1:20511850..20513813-chr1:20770235..20773666,2	200	.	20511850	20773666	0	2	1963,3431,	0,258385,
chr1	20511850	20686009	chr1:20511850..20513813-chr1:20683212..20686009,2	200	.	20511850	20686009	0	2	1963,2797,	0,171362,
chr1	20535619	20835417	chr1:20535619..20540760-chr1:20833293..20835417,2	200	.	20535619	20835417	0	2	5141,2124,	0,297674,
chr1	20535619	20815812	chr1:20535619..20540760-chr1:20809780..20815812,3	200	.	20535619	20815812	0	2	5141,6032,	0,274161,
chr1	20535619	20758183	chr1:20535619..20540760-chr1:20754999..20758183,2	200	.	20535619	20758183	0	2	5141,3184,	0,219380,
chr1	20553549	20815812	chr1:20553549..20555763-chr1:20809780..20815812,2	200	.	20553549	20815812	0	2	2214,6032,	0,256231,
chr1	20561520	20815812	chr1:20561520..20564974-chr1:20809780..20815812,6	200	.	20561520	20815812	0	2	3454,6032,	0,248260,
chr1	20585039	20815812	chr1:20585039..20588339-chr1:20809780..20815812,2	200	.	20585039	20815812	0	2	3300,6032,	0,224741,
chr1	20609249	20815812	chr1:20609249..20611160-chr1:20809780..20815812,2	200	.	20609249	20815812	0	2	1911,6032,	0,200531,
chr1	20668171	20815812	chr1:20668171..20671452-chr1:20809780..20815812,3	200	.	20668171	20815812	0	2	3281,6032,	0,141609,
chr1	20809780	20861382	chr1:20809780..20815812-chr1:20858324..20861382,5	200	.	20809780	20861382	0	2	6032,3058,	0,48544,
chr1	21043998	21983343	chr1:21043998..21051896-chr1:21974918..21983343,2	200	.	21043998	21983343	0	2	7898,8425,	0,930920,
chr1	21043998	21963075	chr1:21043998..21051896-chr1:21959304..21963075,2	200	.	21043998	21963075	0	2	7898,3771,	0,915306,
chr1	21057924	21606992	chr1:21057924..21060152-chr1:21602947..21606992,2	200	.	21057924	21606992	0	2	2228,4045,	0,545023,
chr1	21599400	21983343	chr1:21599400..21601262-chr1:21974918..21983343,3	200	.	21599400	21983343	0	2	1862,8425,	0,375518,
chr1	21602947	21807771	chr1:21602947..21606992-chr1:21805619..21807771,2	200	.	21602947	21807771	0	2	4045,2152,	0,202672,
chr1	21615740	21838879	chr1:21615740..21621439-chr1:21834608..21838879,2	200	.	21615740	21838879	0	2	5699,4271,	0,218868,
chr1	21834608	21983343	chr1:21834608..21838879-chr1:21974918..21983343,3	200	.	21834608	21983343	0	2	4271,8425,	0,140310,
chr1	21834608	21904497	chr1:21834608..21838879-chr1:21898595..21904497,4	200	.	21834608	21904497	0	2	4271,5902,	0,63987,
chr1	22033992	22381667	chr1:22033992..22035328-chr1:22378263..22381667,2	200	.	22033992	22381667	0	2	1336,3404,	0,344271,
chr1	22157133	22353296	chr1:22157133..22158595-chr1:22350251..22353296,2	200	.	22157133	22353296	0	2	1462,3045,	0,193118,
chr1	22327597	22779647	chr1:22327597..22329949-chr1:22777197..22779647,2	200	.	22327597	22779647	0	2	2352,2450,	0,449600,
chr1	22413717	23044848	chr1:22413717..22418558-chr1:23042711..23044848,2	200	.	22413717	23044848	0	2	4841,2137,	0,628994,
chr1	23296059	23699410	chr1:23296059..23297598-chr1:23693489..23699410,2	200	.	23296059	23699410	0	2	1539,5921,	0,397430,
chr1	23414106	23672883	chr1:23414106..23416316-chr1:23669179..23672883,2	200	.	23414106	23672883	0	2	2210,3704,	0,255073,
chr1	23493216	23731439	chr1:23493216..23497197-chr1:23728783..23731439,2	200	.	23493216	23731439	0	2	3981,2656,	0,235567,
chr1	23493216	23672883	chr1:23493216..23497197-chr1:23669179..23672883,2	200	.	23493216	23672883	0	2	3981,3704,	0,175963,
chr1	23628427	23891105	chr1:23628427..23632716-chr1:23886281..23891105,3	200	.	23628427	23891105	0	2	4289,4824,	0,257854,
chr1	23669179	24048048	chr1:23669179..23672883-chr1:24046453..24048048,2	200	.	23669179	24048048	0	2	3704,1595,	0,377274,
chr1	23669179	23891105	chr1:23669179..23672883-chr1:23886281..23891105,2	200	.	23669179	23891105	0	2	3704,4824,	0,217102,
chr1	23669179	23883193	chr1:23669179..23672883-chr1:23879726..23883193,2	200	.	23669179	23883193	0	2	3704,3467,	0,210547,
chr1	23693489	23891105	chr1:23693489..23699410-chr1:23886281..23891105,2	200	.	23693489	23891105	0	2	5921,4824,	0,192792,
chr1	23816301	23891105	chr1:23816301..23818384-chr1:23886281..23891105,4	200	.	23816301	23891105	0	2	2083,4824,	0,69980,
chr1	23832355	23859046	chr1:23832355..23836412-chr1:23855185..23859046,4	200	.	23832355	23859046	0	2	4057,3861,	0,22830,
chr1	23886281	24005656	chr1:23886281..23891105-chr1:24003694..24005656,4	200	.	23886281	24005656	0	2	4824,1962,	0,117413,
chr1	23944518	24106215	chr1:23944518..23945850-chr1:24103791..24106215,2	200	.	23944518	24106215	0	2	1332,2424,	0,159273,
chr1	24125033	24551644	chr1:24125033..24128644-chr1:24548981..24551644,2	200	.	24125033	24551644	0	2	3611,2663,	0,423948,
chr1	24662534	24830771	chr1:24662534..24669271-chr1:24827610..24830771,2	200	.	24662534	24830771	0	2	6737,3161,	0,165076,
chr1	25241204	25560286	chr1:25241204..25244358-chr1:25557534..25560286,2	200	.	25241204	25560286	0	2	3154,2752,	0,316330,
chr1	25571789	26108526	chr1:25571789..25575415-chr1:26104447..26108526,2	200	.	25571789	26108526	0	2	3626,4079,	0,532658,
chr1	25664048	25809604	chr1:25664048..25665909-chr1:25808196..25809604,2	200	.	25664048	25809604	0	2	1861,1408,	0,144148,
chr1	25888614	26148813	chr1:25888614..25891001-chr1:26144926..26148813,2	200	.	25888614	26148813	0	2	2387,3887,	0,256312,
chr1	26215281	26562300	chr1:26215281..26219816-chr1:26559292..26562300,2	200	.	26215281	26562300	0	2	4535,3008,	0,344011,
chr1	26215281	26439756	chr1:26215281..26219816-chr1:26436689..26439756,2	200	.	26215281	26439756	0	2	4535,3067,	0,221408,
chr1	26453403	26608584	chr1:26453403..26456726-chr1:26604901..26608584,2	200	.	26453403	26608584	0	2	3323,3683,	0,151498,
chr1	26495815	26760462	chr1:26495815..26497593-chr1:26758111..26760462,2	200	.	26495815	26760462	0	2	1778,2351,	0,262296,
chr1	26495815	26739578	chr1:26495815..26497593-chr1:26736992..26739578,2	200	.	26495815	26739578	0	2	1778,2586,	0,241177,
chr1	26495815	26675284	chr1:26495815..26497593-chr1:26674042..26675284,2	200	.	26495815	26675284	0	2	1778,1242,	0,178227,
chr1	26559292	26608584	chr1:26559292..26562300-chr1:26604901..26608584,5	200	.	26559292	26608584	0	2	3008,3683,	0,45609,
chr1	26604901	26774091	chr1:26604901..26608584-chr1:26772424..26774091,2	200	.	26604901	26774091	0	2	3683,1667,	0,167523,
chr1	26604901	26616829	chr1:26604901..26608584-chr1:26615481..26616829,6	200	.	26604901	26616829	0	2	3683,1348,	0,10580,
chr1	26679695	26859633	chr1:26679695..26681656-chr1:26855884..26859633,2	200	.	26679695	26859633	0	2	1961,3749,	0,176189,
chr1	26833117	27116186	chr1:26833117..26834806-chr1:27112181..27116186,2	200	.	26833117	27116186	0	2	1689,4005,	0,279064,
chr1	26871904	27183718	chr1:26871904..26873420-chr1:27182334..27183718,2	200	.	26871904	27183718	0	2	1516,1384,	0,310430,
chr1	26871904	27024767	chr1:26871904..26873420-chr1:27018151..27024767,2	200	.	26871904	27024767	0	2	1516,6616,	0,146247,
chr1	26883505	27190611	chr1:26883505..26888645-chr1:27189137..27190611,2	200	.	26883505	27190611	0	2	5140,1474,	0,305632,
chr1	26883505	27154344	chr1:26883505..26888645-chr1:27150909..27154344,3	200	.	26883505	27154344	0	2	5140,3435,	0,267404,
chr1	26883505	27116186	chr1:26883505..26888645-chr1:27112181..27116186,2	200	.	26883505	27116186	0	2	5140,4005,	0,228676,
chr1	26925174	27154344	chr1:26925174..26926647-chr1:27150909..27154344,4	200	.	26925174	27154344	0	2	1473,3435,	0,225735,
chr1	26930833	27190611	chr1:26930833..26932266-chr1:27189137..27190611,2	200	.	26930833	27190611	0	2	1433,1474,	0,258304,
chr1	26946236	27249754	chr1:26946236..26948690-chr1:27246922..27249754,2	200	.	26946236	27249754	0	2	2454,2832,	0,300686,
chr1	26946236	27190611	chr1:26946236..26948690-chr1:27189137..27190611,2	200	.	26946236	27190611	0	2	2454,1474,	0,242901,
chr1	26946236	27116186	chr1:26946236..26948690-chr1:27112181..27116186,4	200	.	26946236	27116186	0	2	2454,4005,	0,165945,
chr1	26946236	27024767	chr1:26946236..26948690-chr1:27018151..27024767,6	200	.	26946236	27024767	0	2	2454,6616,	0,71915,
chr1	26956711	27024767	chr1:26956711..26959118-chr1:27018151..27024767,5	200	.	26956711	27024767	0	2	2407,6616,	0,61440,
chr1	27018151	27217978	chr1:27018151..27024767-chr1:27214588..27217978,2	200	.	27018151	27217978	0	2	6616,3390,	0,196437,
chr1	27018151	27167001	chr1:27018151..27024767-chr1:27165145..27167001,2	200	.	27018151	27167001	0	2	6616,1856,	0,146994,
chr1	27112181	27154344	chr1:27112181..27116186-chr1:27150909..27154344,4	200	.	27112181	27154344	0	2	4005,3435,	0,38728,
chr1	27285555	27721174	chr1:27285555..27287999-chr1:27717794..27721174,2	200	.	27285555	27721174	0	2	2444,3380,	0,432239,
chr1	27285555	27439861	chr1:27285555..27287999-chr1:27437387..27439861,2	200	.	27285555	27439861	0	2	2444,2474,	0,151832,
chr1	27295180	27818007	chr1:27295180..27296741-chr1:27815195..27818007,2	200	.	27295180	27818007	0	2	1561,2812,	0,520015,
chr1	27329005	27721174	chr1:27329005..27331967-chr1:27717794..27721174,2	200	.	27329005	27721174	0	2	2962,3380,	0,388789,
chr1	27335552	27776304	chr1:27335552..27338660-chr1:27773204..27776304,2	200	.	27335552	27776304	0	2	3108,3100,	0,437652,
chr1	27479236	27694201	chr1:27479236..27482945-chr1:27690858..27694201,2	200	.	27479236	27694201	0	2	3709,3343,	0,211622,
chr1	27658920	28054157	chr1:27658920..27661684-chr1:28050805..28054157,2	200	.	27658920	28054157	0	2	2764,3352,	0,391885,
chr1	27690858	27864688	chr1:27690858..27694201-chr1:27861486..27864688,2	200	.	27690858	27864688	0	2	3343,3202,	0,170628,
chr1	27708328	27952227	chr1:27708328..27710091-chr1:27950163..27952227,2	200	.	27708328	27952227	0	2	1763,2064,	0,241835,
chr1	27717794	27952227	chr1:27717794..27721174-chr1:27950163..27952227,2	200	.	27717794	27952227	0	2	3380,2064,	0,232369,
chr1	27841726	28287874	chr1:27841726..27845466-chr1:28284319..28287874,2	200	.	27841726	28287874	0	2	3740,3555,	0,442593,
chr1	27841726	28000406	chr1:27841726..27845466-chr1:27998388..28000406,2	200	.	27841726	28000406	0	2	3740,2018,	0,156662,
chr1	28038462	28054157	chr1:28038462..28041870-chr1:28050805..28054157,5	200	.	28038462	28054157	0	2	3408,3352,	0,12343,
chr1	28321877	28587692	chr1:28321877..28325160-chr1:28585334..28587692,2	200	.	28321877	28587692	0	2	3283,2358,	0,263457,
chr1	28413702	28587692	chr1:28413702..28416062-chr1:28585334..28587692,2	200	.	28413702	28587692	0	2	2360,2358,	0,171632,
chr1	28413702	28560321	chr1:28413702..28416062-chr1:28558341..28560321,2	200	.	28413702	28560321	0	2	2360,1980,	0,144639,
chr1	28558341	28578168	chr1:28558341..28560321-chr1:28572373..28578168,4	200	.	28558341	28578168	0	2	1980,5795,	0,14032,
chr1	28561580	28894827	chr1:28561580..28564292-chr1:28893221..28894827,2	200	.	28561580	28894827	0	2	2712,1606,	0,331641,
chr1	28561580	28834354	chr1:28561580..28564292-chr1:28831295..28834354,2	200	.	28561580	28834354	0	2	2712,3059,	0,269715,
chr1	28561580	28578168	chr1:28561580..28564292-chr1:28572373..28578168,8	200	.	28561580	28578168	0	2	2712,5795,	0,10793,
chr1	28572373	28880956	chr1:28572373..28578168-chr1:28878681..28880956,5	200	.	28572373	28880956	0	2	5795,2275,	0,306308,
chr1	28572373	28834354	chr1:28572373..28578168-chr1:28831295..28834354,2	200	.	28572373	28834354	0	2	5795,3059,	0,258922,
chr1	28572373	28587692	chr1:28572373..28578168-chr1:28585334..28587692,9	200	.	28572373	28587692	0	2	5795,2358,	0,12961,
chr1	28585334	29165139	chr1:28585334..28587692-chr1:29163750..29165139,2	200	.	28585334	29165139	0	2	2358,1389,	0,578416,
chr1	28695335	29109427	chr1:28695335..28697868-chr1:29107309..29109427,2	200	.	28695335	29109427	0	2	2533,2118,	0,411974,
chr1	28695335	28894827	chr1:28695335..28697868-chr1:28893221..28894827,2	200	.	28695335	28894827	0	2	2533,1606,	0,197886,
chr1	28695335	28880956	chr1:28695335..28697868-chr1:28878681..28880956,2	200	.	28695335	28880956	0	2	2533,2275,	0,183346,
chr1	28741321	29214945	chr1:28741321..28743781-chr1:29209603..29214945,2	200	.	28741321	29214945	0	2	2460,5342,	0,468282,
chr1	28878681	29214945	chr1:28878681..28880956-chr1:29209603..29214945,2	200	.	28878681	29214945	0	2	2275,5342,	0,330922,
chr1	28973583	29199561	chr1:28973583..28975737-chr1:29197989..29199561,2	200	.	28973583	29199561	0	2	2154,1572,	0,224406,
chr1	29050966	29214945	chr1:29050966..29054317-chr1:29209603..29214945,3	200	.	29050966	29214945	0	2	3351,5342,	0,158637,
chr1	29061915	29214945	chr1:29061915..29065613-chr1:29209603..29214945,4	200	.	29061915	29214945	0	2	3698,5342,	0,147688,
chr1	29505974	30174171	chr1:29505974..29509293-chr1:30168947..30174171,2	200	.	29505974	30174171	0	2	3319,5224,	0,662973,
chr1	29556433	30340902	chr1:29556433..29559444-chr1:30339384..30340902,2	200	.	29556433	30340902	0	2	3011,1518,	0,782951,
chr1	29556433	30124853	chr1:29556433..29559444-chr1:30123670..30124853,2	200	.	29556433	30124853	0	2	3011,1183,	0,567237,
chr1	29562463	30304132	chr1:29562463..29566365-chr1:30301853..30304132,2	200	.	29562463	30304132	0	2	3902,2279,	0,739390,
chr1	30567964	31197569	chr1:30567964..30569497-chr1:31188010..31197569,2	200	.	30567964	31197569	0	2	1533,9559,	0,620046,
chr1	30667344	31197569	chr1:30667344..30672197-chr1:31188010..31197569,2	200	.	30667344	31197569	0	2	4853,9559,	0,520666,
chr1	30676390	31197569	chr1:30676390..30680816-chr1:31188010..31197569,2	200	.	30676390	31197569	0	2	4426,9559,	0,511620,
chr1	30776239	31197569	chr1:30776239..30779276-chr1:31188010..31197569,3	200	.	30776239	31197569	0	2	3037,9559,	0,411771,
chr1	30998787	31197569	chr1:30998787..31002085-chr1:31188010..31197569,2	200	.	30998787	31197569	0	2	3298,9559,	0,189223,
chr1	31149127	31197569	chr1:31149127..31151772-chr1:31188010..31197569,4	200	.	31149127	31197569	0	2	2645,9559,	0,38883,
chr1	31173550	31197569	chr1:31173550..31177443-chr1:31188010..31197569,5	200	.	31173550	31197569	0	2	3893,9559,	0,14460,
chr1	31179243	31197569	chr1:31179243..31182129-chr1:31188010..31197569,7	200	.	31179243	31197569	0	2	2886,9559,	0,8767,
chr1	31188010	31454642	chr1:31188010..31197569-chr1:31450079..31454642,3	200	.	31188010	31454642	0	2	9559,4563,	0,262069,
chr1	31188010	31403043	chr1:31188010..31197569-chr1:31400918..31403043,4	200	.	31188010	31403043	0	2	9559,2125,	0,212908,
chr1	31188010	31382970	chr1:31188010..31197569-chr1:31381273..31382970,2	200	.	31188010	31382970	0	2	9559,1697,	0,193263,
chr1	31188010	31362082	chr1:31188010..31197569-chr1:31360268..31362082,2	200	.	31188010	31362082	0	2	9559,1814,	0,172258,
chr1	31188010	31344241	chr1:31188010..31197569-chr1:31341269..31344241,3	200	.	31188010	31344241	0	2	9559,2972,	0,153259,
chr1	31188010	31299419	chr1:31188010..31197569-chr1:31295502..31299419,4	200	.	31188010	31299419	0	2	9559,3917,	0,107492,
chr1	31188010	31274952	chr1:31188010..31197569-chr1:31272521..31274952,4	200	.	31188010	31274952	0	2	9559,2431,	0,84511,
chr1	31188010	31206347	chr1:31188010..31197569-chr1:31204279..31206347,5	200	.	31188010	31206347	0	2	9559,2068,	0,16269,
chr1	31204279	31382970	chr1:31204279..31206347-chr1:31381273..31382970,3	200	.	31204279	31382970	0	2	2068,1697,	0,176994,
chr1	31245044	31410561	chr1:31245044..31248832-chr1:31404385..31410561,2	200	.	31245044	31410561	0	2	3788,6176,	0,159341,
chr1	31797095	32087093	chr1:31797095..31799158-chr1:32083767..32087093,2	200	.	31797095	32087093	0	2	2063,3326,	0,286672,
chr1	31885426	32204955	chr1:31885426..31888015-chr1:32201879..32204955,2	200	.	31885426	32204955	0	2	2589,3076,	0,316453,
chr1	31885426	32137490	chr1:31885426..31888015-chr1:32132319..32137490,2	200	.	31885426	32137490	0	2	2589,5171,	0,246893,
chr1	31885426	32043703	chr1:31885426..31888015-chr1:32039314..32043703,2	200	.	31885426	32043703	0	2	2589,4389,	0,153888,
chr1	31914372	32387860	chr1:31914372..31916574-chr1:32385820..32387860,2	200	.	31914372	32387860	0	2	2202,2040,	0,471448,
chr1	32039314	32481114	chr1:32039314..32043703-chr1:32478065..32481114,2	200	.	32039314	32481114	0	2	4389,3049,	0,438751,
chr1	32039314	32295956	chr1:32039314..32043703-chr1:32294362..32295956,2	200	.	32039314	32295956	0	2	4389,1594,	0,255048,
chr1	32039314	32256928	chr1:32039314..32043703-chr1:32251413..32256928,2	200	.	32039314	32256928	0	2	4389,5515,	0,212099,
chr1	32039314	32247209	chr1:32039314..32043703-chr1:32245586..32247209,2	200	.	32039314	32247209	0	2	4389,1623,	0,206272,
chr1	32039314	32240402	chr1:32039314..32043703-chr1:32237458..32240402,2	200	.	32039314	32240402	0	2	4389,2944,	0,198144,
chr1	32106118	32137490	chr1:32106118..32111695-chr1:32132319..32137490,4	200	.	32106118	32137490	0	2	5577,5171,	0,26201,
chr1	32106118	32122779	chr1:32106118..32111695-chr1:32119856..32122779,4	200	.	32106118	32122779	0	2	5577,2923,	0,13738,
chr1	32132319	32481114	chr1:32132319..32137490-chr1:32478065..32481114,2	200	.	32132319	32481114	0	2	5171,3049,	0,345746,
chr1	32132319	32405163	chr1:32132319..32137490-chr1:32402283..32405163,2	200	.	32132319	32405163	0	2	5171,2880,	0,269964,
chr1	32320053	32481114	chr1:32320053..32321294-chr1:32478065..32481114,2	200	.	32320053	32481114	0	2	1241,3049,	0,158012,
chr1	32686015	33367648	chr1:32686015..32689633-chr1:33363502..33367648,2	200	.	32686015	33367648	0	2	3618,4146,	0,677487,
chr1	32704697	32922697	chr1:32704697..32708978-chr1:32919991..32922697,2	200	.	32704697	32922697	0	2	4281,2706,	0,215294,
chr1	32704697	32806637	chr1:32704697..32708978-chr1:32800173..32806637,4	200	.	32704697	32806637	0	2	4281,6464,	0,95476,
chr1	32756739	32942964	chr1:32756739..32759280-chr1:32941383..32942964,3	200	.	32756739	32942964	0	2	2541,1581,	0,184644,
chr1	32756739	32806637	chr1:32756739..32759280-chr1:32800173..32806637,4	200	.	32756739	32806637	0	2	2541,6464,	0,43434,
chr1	32857708	33284847	chr1:32857708..32861866-chr1:33281502..33284847,2	200	.	32857708	33284847	0	2	4158,3345,	0,423794,
chr1	33219320	33367648	chr1:33219320..33221012-chr1:33363502..33367648,3	200	.	33219320	33367648	0	2	1692,4146,	0,144182,
chr1	33264213	33431334	chr1:33264213..33265644-chr1:33429269..33431334,2	200	.	33264213	33431334	0	2	1431,2065,	0,165056,
chr1	33281502	33547998	chr1:33281502..33284847-chr1:33545737..33547998,2	200	.	33281502	33547998	0	2	3345,2261,	0,264235,
chr1	33557078	33724761	chr1:33557078..33560378-chr1:33720271..33724761,2	200	.	33557078	33724761	0	2	3300,4490,	0,163193,
chr1	35229779	35546607	chr1:35229779..35231094-chr1:35543692..35546607,2	200	.	35229779	35546607	0	2	1315,2915,	0,313913,
chr1	35289107	35445625	chr1:35289107..35294493-chr1:35440999..35445625,2	200	.	35289107	35445625	0	2	5386,4626,	0,151892,
chr1	35371900	35546607	chr1:35371900..35373766-chr1:35543692..35546607,2	200	.	35371900	35546607	0	2	1866,2915,	0,171792,
chr1	35656834	36374117	chr1:35656834..35659518-chr1:36372232..36374117,2	200	.	35656834	36374117	0	2	2684,1885,	0,715398,
chr1	35656834	36057422	chr1:35656834..35659518-chr1:36048363..36057422,2	200	.	35656834	36057422	0	2	2684,9059,	0,391529,
chr1	35656834	35899748	chr1:35656834..35659518-chr1:35897296..35899748,2	200	.	35656834	35899748	0	2	2684,2452,	0,240462,
chr1	35872810	36108213	chr1:35872810..35874248-chr1:36105784..36108213,2	200	.	35872810	36108213	0	2	1438,2429,	0,232974,
chr1	35872810	36024528	chr1:35872810..35874248-chr1:36018976..36024528,2	200	.	35872810	36024528	0	2	1438,5552,	0,146166,
chr1	36007188	36275534	chr1:36007188..36012633-chr1:36271627..36275534,2	200	.	36007188	36275534	0	2	5445,3907,	0,264439,
chr1	36395531	36565571	chr1:36395531..36398408-chr1:36560735..36565571,2	200	.	36395531	36565571	0	2	2877,4836,	0,165204,
chr1	36553090	36585391	chr1:36553090..36555707-chr1:36579460..36585391,4	200	.	36553090	36585391	0	2	2617,5931,	0,26370,
chr1	36560735	36585391	chr1:36560735..36565571-chr1:36579460..36585391,4	200	.	36560735	36585391	0	2	4836,5931,	0,18725,
chr1	36928510	37106839	chr1:36928510..36931166-chr1:37102620..37106839,2	200	.	36928510	37106839	0	2	2656,4219,	0,174110,
chr1	38120735	38327032	chr1:38120735..38123637-chr1:38323648..38327032,2	200	.	38120735	38327032	0	2	2902,3384,	0,202913,
chr1	38272111	38472888	chr1:38272111..38275643-chr1:38469687..38472888,2	200	.	38272111	38472888	0	2	3532,3201,	0,197576,
chr1	38469687	38678976	chr1:38469687..38472888-chr1:38676738..38678976,2	200	.	38469687	38678976	0	2	3201,2238,	0,207051,
chr1	38477957	38755844	chr1:38477957..38482244-chr1:38751975..38755844,2	200	.	38477957	38755844	0	2	4287,3869,	0,274018,
chr1	38477957	38716185	chr1:38477957..38482244-chr1:38711061..38716185,3	200	.	38477957	38716185	0	2	4287,5124,	0,233104,
chr1	39954780	40246478	chr1:39954780..39957803-chr1:40244388..40246478,2	200	.	39954780	40246478	0	2	3023,2090,	0,289608,
chr1	40110245	40507286	chr1:40110245..40114684-chr1:40504934..40507286,2	200	.	40110245	40507286	0	2	4439,2352,	0,394689,
chr1	40282901	40783306	chr1:40282901..40287372-chr1:40777504..40783306,2	200	.	40282901	40783306	0	2	4471,5802,	0,494603,
chr1	40560355	40783306	chr1:40560355..40563936-chr1:40777504..40783306,2	200	.	40560355	40783306	0	2	3581,5802,	0,217149,
chr1	40626215	40817075	chr1:40626215..40629113-chr1:40814679..40817075,2	200	.	40626215	40817075	0	2	2898,2396,	0,188464,
chr1	40996360	41287779	chr1:40996360..40998565-chr1:41283604..41287779,2	200	.	40996360	41287779	0	2	2205,4175,	0,287244,
chr1	41119584	41329135	chr1:41119584..41121168-chr1:41326066..41329135,2	200	.	41119584	41329135	0	2	1584,3069,	0,206482,
chr1	41127772	41329135	chr1:41127772..41133439-chr1:41326066..41329135,2	200	.	41127772	41329135	0	2	5667,3069,	0,198294,
chr1	41156645	41413080	chr1:41156645..41159312-chr1:41409353..41413080,2	200	.	41156645	41413080	0	2	2667,3727,	0,252708,
chr1	41246830	41788345	chr1:41246830..41252242-chr1:41785409..41788345,2	200	.	41246830	41788345	0	2	5412,2936,	0,538579,
chr1	41246830	41413080	chr1:41246830..41252242-chr1:41409353..41413080,2	200	.	41246830	41413080	0	2	5412,3727,	0,162523,
chr1	41246830	41287779	chr1:41246830..41252242-chr1:41283604..41287779,4	200	.	41246830	41287779	0	2	5412,4175,	0,36774,
chr1	41302862	41447128	chr1:41302862..41307749-chr1:41443736..41447128,3	200	.	41302862	41447128	0	2	4887,3392,	0,140874,
chr1	41409353	41447128	chr1:41409353..41413080-chr1:41443736..41447128,4	200	.	41409353	41447128	0	2	3727,3392,	0,34383,
chr1	41443736	41757622	chr1:41443736..41447128-chr1:41750256..41757622,2	200	.	41443736	41757622	0	2	3392,7366,	0,306520,
chr1	41947273	42801922	chr1:41947273..41953431-chr1:42798409..42801922,2	200	.	41947273	42801922	0	2	6158,3513,	0,851136,
chr1	41960779	42640460	chr1:41960779..41969878-chr1:42629407..42640460,2	200	.	41960779	42640460	0	2	9099,11053,	0,668628,
chr1	42083249	42923399	chr1:42083249..42088416-chr1:42920437..42923399,2	200	.	42083249	42923399	0	2	5167,2962,	0,837188,
chr1	42381232	42549081	chr1:42381232..42384129-chr1:42546068..42549081,2	200	.	42381232	42549081	0	2	2897,3013,	0,164836,
chr1	42513705	42801922	chr1:42513705..42517152-chr1:42798409..42801922,2	200	.	42513705	42801922	0	2	3447,3513,	0,284704,
chr1	42591101	42923399	chr1:42591101..42593322-chr1:42920437..42923399,2	200	.	42591101	42923399	0	2	2221,2962,	0,329336,
chr1	42610309	42923399	chr1:42610309..42613013-chr1:42920437..42923399,2	200	.	42610309	42923399	0	2	2704,2962,	0,310128,
chr1	42629407	42923399	chr1:42629407..42640460-chr1:42920437..42923399,2	200	.	42629407	42923399	0	2	11053,2962,	0,291030,
chr1	42629407	42898852	chr1:42629407..42640460-chr1:42897308..42898852,2	200	.	42629407	42898852	0	2	11053,1544,	0,267901,
chr1	42656297	42848165	chr1:42656297..42658654-chr1:42845215..42848165,2	200	.	42656297	42848165	0	2	2357,2950,	0,188918,
chr1	43122077	43149312	chr1:43122077..43125572-chr1:43146244..43149312,5	200	.	43122077	43149312	0	2	3495,3068,	0,24167,
chr1	43231350	43409224	chr1:43231350..43234710-chr1:43405574..43409224,2	200	.	43231350	43409224	0	2	3360,3650,	0,174224,
chr1	43311728	43826008	chr1:43311728..43313973-chr1:43823336..43826008,2	200	.	43311728	43826008	0	2	2245,2672,	0,511608,
chr1	43311728	43461140	chr1:43311728..43313973-chr1:43456790..43461140,2	200	.	43311728	43461140	0	2	2245,4350,	0,145062,
chr1	43389226	43856761	chr1:43389226..43391662-chr1:43854428..43856761,2	200	.	43389226	43856761	0	2	2436,2333,	0,465202,
chr1	43422931	43754246	chr1:43422931..43427448-chr1:43748193..43754246,2	200	.	43422931	43754246	0	2	4517,6053,	0,325262,
chr1	43523138	43826008	chr1:43523138..43525384-chr1:43823336..43826008,2	200	.	43523138	43826008	0	2	2246,2672,	0,300198,
chr1	43565724	43834946	chr1:43565724..43568834-chr1:43832047..43834946,3	200	.	43565724	43834946	0	2	3110,2899,	0,266323,
chr1	43614899	44018048	chr1:43614899..43619056-chr1:44013597..44018048,2	200	.	43614899	44018048	0	2	4157,4451,	0,398698,
chr1	43636440	43826008	chr1:43636440..43639179-chr1:43823336..43826008,2	200	.	43636440	43826008	0	2	2739,2672,	0,186896,
chr1	43665498	43834946	chr1:43665498..43667219-chr1:43832047..43834946,2	200	.	43665498	43834946	0	2	1721,2899,	0,166549,
chr1	43734858	44018048	chr1:43734858..43737899-chr1:44013597..44018048,2	200	.	43734858	44018048	0	2	3041,4451,	0,278739,
chr1	43734858	43935720	chr1:43734858..43737899-chr1:43933576..43935720,2	200	.	43734858	43935720	0	2	3041,2144,	0,198718,
chr1	43748193	44038524	chr1:43748193..43754246-chr1:44034696..44038524,2	200	.	43748193	44038524	0	2	6053,3828,	0,286503,
chr1	43748193	43989684	chr1:43748193..43754246-chr1:43986150..43989684,2	200	.	43748193	43989684	0	2	6053,3534,	0,237957,
chr1	43748193	43962168	chr1:43748193..43754246-chr1:43960199..43962168,2	200	.	43748193	43962168	0	2	6053,1969,	0,212006,
chr1	43748193	43849447	chr1:43748193..43754246-chr1:43847269..43849447,4	200	.	43748193	43849447	0	2	6053,2178,	0,99076,
chr1	43748193	43834946	chr1:43748193..43754246-chr1:43832047..43834946,5	200	.	43748193	43834946	0	2	6053,2899,	0,83854,
chr1	43748193	43826008	chr1:43748193..43754246-chr1:43823336..43826008,7	200	.	43748193	43826008	0	2	6053,2672,	0,75143,
chr1	43748193	43819015	chr1:43748193..43754246-chr1:43813462..43819015,5	200	.	43748193	43819015	0	2	6053,5553,	0,65269,
chr1	43823336	43974865	chr1:43823336..43826008-chr1:43972814..43974865,3	200	.	43823336	43974865	0	2	2672,2051,	0,149478,
chr1	43854428	44018048	chr1:43854428..43856761-chr1:44013597..44018048,2	200	.	43854428	44018048	0	2	2333,4451,	0,159169,
chr1	44081568	44442027	chr1:44081568..44089159-chr1:44439285..44442027,2	200	.	44081568	44442027	0	2	7591,2742,	0,357717,
chr1	44113810	44463267	chr1:44113810..44118142-chr1:44460350..44463267,2	200	.	44113810	44463267	0	2	4332,2917,	0,346540,
chr1	44113810	44403289	chr1:44113810..44118142-chr1:44397348..44403289,3	200	.	44113810	44403289	0	2	4332,5941,	0,283538,
chr1	44113810	44372610	chr1:44113810..44118142-chr1:44362900..44372610,3	200	.	44113810	44372610	0	2	4332,9710,	0,249090,
chr1	44139865	44498391	chr1:44139865..44141519-chr1:44494203..44498391,2	200	.	44139865	44498391	0	2	1654,4188,	0,354338,
chr1	44159426	44176779	chr1:44159426..44164562-chr1:44171971..44176779,4	200	.	44159426	44176779	0	2	5136,4808,	0,12545,
chr1	44171971	44974391	chr1:44171971..44176779-chr1:44970911..44974391,2	200	.	44171971	44974391	0	2	4808,3480,	0,798940,
chr1	44171971	44478086	chr1:44171971..44176779-chr1:44476482..44478086,2	200	.	44171971	44478086	0	2	4808,1604,	0,304511,
chr1	44171971	44403289	chr1:44171971..44176779-chr1:44397348..44403289,2	200	.	44171971	44403289	0	2	4808,5941,	0,225377,
chr1	44171971	44360374	chr1:44171971..44176779-chr1:44358556..44360374,2	200	.	44171971	44360374	0	2	4808,1818,	0,186585,
chr1	44221682	44502215	chr1:44221682..44225577-chr1:44499847..44502215,2	200	.	44221682	44502215	0	2	3895,2368,	0,278165,
chr1	44221682	44498391	chr1:44221682..44225577-chr1:44494203..44498391,4	200	.	44221682	44498391	0	2	3895,4188,	0,272521,
chr1	44221682	44447373	chr1:44221682..44225577-chr1:44444398..44447373,2	200	.	44221682	44447373	0	2	3895,2975,	0,222716,
chr1	44221682	44403289	chr1:44221682..44225577-chr1:44397348..44403289,9	200	.	44221682	44403289	0	2	3895,5941,	0,175666,
chr1	44227852	44442027	chr1:44227852..44231063-chr1:44439285..44442027,2	200	.	44227852	44442027	0	2	3211,2742,	0,211433,
chr1	44279813	44459571	chr1:44279813..44281821-chr1:44456719..44459571,2	200	.	44279813	44459571	0	2	2008,2852,	0,176906,
chr1	44300855	44874566	chr1:44300855..44305568-chr1:44869765..44874566,2	200	.	44300855	44874566	0	2	4713,4801,	0,568910,
chr1	44300855	44414494	chr1:44300855..44305568-chr1:44411691..44414494,4	200	.	44300855	44414494	0	2	4713,2803,	0,110836,
chr1	44300855	44403289	chr1:44300855..44305568-chr1:44397348..44403289,5	200	.	44300855	44403289	0	2	4713,5941,	0,96493,
chr1	44397348	44498391	chr1:44397348..44403289-chr1:44494203..44498391,6	200	.	44397348	44498391	0	2	5941,4188,	0,96855,
chr1	44397348	44480215	chr1:44397348..44403289-chr1:44478591..44480215,4	200	.	44397348	44480215	0	2	5941,1624,	0,81243,
chr1	44397348	44463267	chr1:44397348..44403289-chr1:44460350..44463267,10	200	.	44397348	44463267	0	2	5941,2917,	0,63002,
chr1	44397348	44459571	chr1:44397348..44403289-chr1:44456719..44459571,6	200	.	44397348	44459571	0	2	5941,2852,	0,59371,
chr1	44397348	44442027	chr1:44397348..44403289-chr1:44439285..44442027,4	200	.	44397348	44442027	0	2	5941,2742,	0,41937,
chr1	44397348	44437906	chr1:44397348..44403289-chr1:44435274..44437906,6	200	.	44397348	44437906	0	2	5941,2632,	0,37926,
chr1	44411691	45021209	chr1:44411691..44414494-chr1:45018764..45021209,2	200	.	44411691	45021209	0	2	2803,2445,	0,607073,
chr1	44456719	45021209	chr1:44456719..44459571-chr1:45018764..45021209,2	200	.	44456719	45021209	0	2	2852,2445,	0,562045,
chr1	44494203	44874566	chr1:44494203..44498391-chr1:44869765..44874566,2	200	.	44494203	44874566	0	2	4188,4801,	0,375562,
chr1	44494203	44680751	chr1:44494203..44498391-chr1:44678404..44680751,2	200	.	44494203	44680751	0	2	4188,2347,	0,184201,
chr1	44633970	44874566	chr1:44633970..44638771-chr1:44869765..44874566,2	200	.	44633970	44874566	0	2	4801,4801,	0,235795,
chr1	44678404	45000422	chr1:44678404..44680751-chr1:44996051..45000422,3	200	.	44678404	45000422	0	2	2347,4371,	0,317647,
chr1	44678404	44968540	chr1:44678404..44680751-chr1:44964407..44968540,3	200	.	44678404	44968540	0	2	2347,4133,	0,286003,
chr1	44678404	44937271	chr1:44678404..44680751-chr1:44935675..44937271,2	200	.	44678404	44937271	0	2	2347,1596,	0,257271,
chr1	44701251	44874566	chr1:44701251..44703030-chr1:44869765..44874566,2	200	.	44701251	44874566	0	2	1779,4801,	0,168514,
chr1	44869765	45070748	chr1:44869765..44874566-chr1:45067798..45070748,2	200	.	44869765	45070748	0	2	4801,2950,	0,198033,
chr1	44869765	45062009	chr1:44869765..44874566-chr1:45057207..45062009,2	200	.	44869765	45062009	0	2	4801,4802,	0,187442,
chr1	44869765	45047272	chr1:44869765..44874566-chr1:45045612..45047272,2	200	.	44869765	45047272	0	2	4801,1660,	0,175847,
chr1	44869765	45044058	chr1:44869765..44874566-chr1:45041873..45044058,2	200	.	44869765	45044058	0	2	4801,2185,	0,172108,
chr1	44869765	45021209	chr1:44869765..44874566-chr1:45018764..45021209,3	200	.	44869765	45021209	0	2	4801,2445,	0,148999,
chr1	44869765	44974391	chr1:44869765..44874566-chr1:44970911..44974391,5	200	.	44869765	44974391	0	2	4801,3480,	0,101146,
chr1	45264052	45771471	chr1:45264052..45267361-chr1:45768944..45771471,3	200	.	45264052	45771471	0	2	3309,2527,	0,504892,
chr1	45264052	45505294	chr1:45264052..45267361-chr1:45503358..45505294,2	200	.	45264052	45505294	0	2	3309,1936,	0,239306,
chr1	45412172	45807250	chr1:45412172..45414236-chr1:45803939..45807250,2	200	.	45412172	45807250	0	2	2064,3311,	0,391767,
chr1	45450715	45989516	chr1:45450715..45453557-chr1:45986346..45989516,2	200	.	45450715	45989516	0	2	2842,3170,	0,535631,
chr1	45450715	45974997	chr1:45450715..45453557-chr1:45972788..45974997,2	200	.	45450715	45974997	0	2	2842,2209,	0,522073,
chr1	45467707	46018439	chr1:45467707..45470364-chr1:46015094..46018439,2	200	.	45467707	46018439	0	2	2657,3345,	0,547387,
chr1	45475920	45794592	chr1:45475920..45479042-chr1:45791772..45794592,3	200	.	45475920	45794592	0	2	3122,2820,	0,315852,
chr1	45484799	45674656	chr1:45484799..45486005-chr1:45669944..45674656,2	200	.	45484799	45674656	0	2	1206,4712,	0,185145,
chr1	45499762	45807250	chr1:45499762..45502264-chr1:45803939..45807250,2	200	.	45499762	45807250	0	2	2502,3311,	0,304177,
chr1	45513320	45807250	chr1:45513320..45517481-chr1:45803939..45807250,4	200	.	45513320	45807250	0	2	4161,3311,	0,290619,
chr1	45513320	45674656	chr1:45513320..45517481-chr1:45669944..45674656,2	200	.	45513320	45674656	0	2	4161,4712,	0,156624,
chr1	45669944	45989516	chr1:45669944..45674656-chr1:45986346..45989516,2	200	.	45669944	45989516	0	2	4712,3170,	0,316402,
chr1	45681497	45989516	chr1:45681497..45682990-chr1:45986346..45989516,2	200	.	45681497	45989516	0	2	1493,3170,	0,304849,
chr1	45768944	46018439	chr1:45768944..45771471-chr1:46015094..46018439,3	200	.	45768944	46018439	0	2	2527,3345,	0,246150,
chr1	45768944	45989516	chr1:45768944..45771471-chr1:45986346..45989516,3	200	.	45768944	45989516	0	2	2527,3170,	0,217402,
chr1	45791772	46056579	chr1:45791772..45794592-chr1:46054862..46056579,2	200	.	45791772	46056579	0	2	2820,1717,	0,263090,
chr1	45955412	46108210	chr1:45955412..45957620-chr1:46103863..46108210,3	200	.	45955412	46108210	0	2	2208,4347,	0,148451,
chr1	45972788	46018439	chr1:45972788..45974997-chr1:46015094..46018439,4	200	.	45972788	46018439	0	2	2209,3345,	0,42306,
chr1	45986346	46018439	chr1:45986346..45989516-chr1:46015094..46018439,7	200	.	45986346	46018439	0	2	3170,3345,	0,28748,
chr1	46215255	46427401	chr1:46215255..46217488-chr1:46425680..46427401,2	200	.	46215255	46427401	0	2	2233,1721,	0,210425,
chr1	46386199	46639780	chr1:46386199..46392730-chr1:46636330..46639780,2	200	.	46386199	46639780	0	2	6531,3450,	0,250131,
chr1	46518717	46807835	chr1:46518717..46520338-chr1:46805525..46807835,2	200	.	46518717	46807835	0	2	1621,2310,	0,286808,
chr1	47262815	47433444	chr1:47262815..47264812-chr1:47430650..47433444,2	200	.	47262815	47433444	0	2	1997,2794,	0,167835,
chr1	47362228	47647288	chr1:47362228..47365387-chr1:47644096..47647288,2	200	.	47362228	47647288	0	2	3159,3192,	0,281868,
chr1	47362228	47536718	chr1:47362228..47365387-chr1:47533278..47536718,2	200	.	47362228	47536718	0	2	3159,3440,	0,171050,
chr1	49040068	49244713	chr1:49040068..49042540-chr1:49240603..49244713,2	200	.	49040068	49244713	0	2	2472,4110,	0,200535,
chr1	52519914	52609452	chr1:52519914..52523041-chr1:52606817..52609452,4	200	.	52519914	52609452	0	2	3127,2635,	0,86903,
chr1	52575321	52871723	chr1:52575321..52578999-chr1:52868519..52871723,2	200	.	52575321	52871723	0	2	3678,3204,	0,293198,
chr1	52606817	52833500	chr1:52606817..52609452-chr1:52830147..52833500,2	200	.	52606817	52833500	0	2	2635,3353,	0,223330,
chr1	52868519	53170007	chr1:52868519..52871723-chr1:53168425..53170007,2	200	.	52868519	53170007	0	2	3204,1582,	0,299906,
chr1	53512132	53687429	chr1:53512132..53515609-chr1:53684686..53687429,2	200	.	53512132	53687429	0	2	3477,2743,	0,172554,
chr1	53735613	53931057	chr1:53735613..53742299-chr1:53926633..53931057,2	200	.	53735613	53931057	0	2	6686,4424,	0,191020,
chr1	53790555	53947251	chr1:53790555..53794957-chr1:53945068..53947251,2	200	.	53790555	53947251	0	2	4402,2183,	0,154513,
chr1	53877554	54413484	chr1:53877554..53885623-chr1:54410093..54413484,2	200	.	53877554	54413484	0	2	8069,3391,	0,532539,
chr1	54205847	54356007	chr1:54205847..54209076-chr1:54354198..54356007,2	200	.	54205847	54356007	0	2	3229,1809,	0,148351,
chr1	54302550	54521315	chr1:54302550..54305100-chr1:54516765..54521315,3	200	.	54302550	54521315	0	2	2550,4550,	0,214215,
chr1	54302550	54484940	chr1:54302550..54305100-chr1:54480537..54484940,2	200	.	54302550	54484940	0	2	2550,4403,	0,177987,
chr1	54354198	54521315	chr1:54354198..54356007-chr1:54516765..54521315,2	200	.	54354198	54521315	0	2	1809,4550,	0,162567,
chr1	54557865	54875769	chr1:54557865..54561142-chr1:54869342..54875769,3	200	.	54557865	54875769	0	2	3277,6427,	0,311477,
chr1	54586840	54875769	chr1:54586840..54591879-chr1:54869342..54875769,6	200	.	54586840	54875769	0	2	5039,6427,	0,282502,
chr1	54664521	54883423	chr1:54664521..54667118-chr1:54881636..54883423,2	200	.	54664521	54883423	0	2	2597,1787,	0,217115,
chr1	54763078	54875769	chr1:54763078..54766239-chr1:54869342..54875769,4	200	.	54763078	54875769	0	2	3161,6427,	0,106264,
chr1	54774481	55354879	chr1:54774481..54781793-chr1:55348141..55354879,2	200	.	54774481	55354879	0	2	7312,6738,	0,573660,
chr1	54774481	54875769	chr1:54774481..54781793-chr1:54869342..54875769,8	200	.	54774481	54875769	0	2	7312,6427,	0,94861,
chr1	54869342	55354879	chr1:54869342..54875769-chr1:55348141..55354879,3	200	.	54869342	55354879	0	2	6427,6738,	0,478799,
chr1	54869342	54955550	chr1:54869342..54875769-chr1:54949113..54955550,9	200	.	54869342	54955550	0	2	6427,6437,	0,79771,
chr1	54869342	54929189	chr1:54869342..54875769-chr1:54924140..54929189,5	200	.	54869342	54929189	0	2	6427,5049,	0,54798,
chr1	54924140	55354879	chr1:54924140..54929189-chr1:55348141..55354879,2	200	.	54924140	55354879	0	2	5049,6738,	0,424001,
chr1	55206045	55354879	chr1:55206045..55210672-chr1:55348141..55354879,2	200	.	55206045	55354879	0	2	4627,6738,	0,142096,
chr1	55348141	55531228	chr1:55348141..55354879-chr1:55523772..55531228,2	200	.	55348141	55531228	0	2	6738,7456,	0,175631,
chr1	55348141	55500108	chr1:55348141..55354879-chr1:55494557..55500108,3	200	.	55348141	55500108	0	2	6738,5551,	0,146416,
chr1	56756853	57046786	chr1:56756853..56760951-chr1:57042234..57046786,2	200	.	56756853	57046786	0	2	4098,4552,	0,285381,
chr1	56982125	57046786	chr1:56982125..56984435-chr1:57042234..57046786,4	200	.	56982125	57046786	0	2	2310,4552,	0,60109,
chr1	56998964	57046786	chr1:56998964..57004460-chr1:57042234..57046786,5	200	.	56998964	57046786	0	2	5496,4552,	0,43270,
chr1	57042234	57261135	chr1:57042234..57046786-chr1:57259624..57261135,2	200	.	57042234	57261135	0	2	4552,1511,	0,217390,
chr1	57042234	57154205	chr1:57042234..57046786-chr1:57152413..57154205,4	200	.	57042234	57154205	0	2	4552,1792,	0,110179,
chr1	57109467	57285999	chr1:57109467..57112583-chr1:57282747..57285999,2	200	.	57109467	57285999	0	2	3116,3252,	0,173280,
chr1	59038427	59352842	chr1:59038427..59043075-chr1:59347251..59352842,2	200	.	59038427	59352842	0	2	4648,5591,	0,308824,
chr1	59038427	59290524	chr1:59038427..59043075-chr1:59288947..59290524,2	200	.	59038427	59290524	0	2	4648,1577,	0,250520,
chr1	59164009	59710167	chr1:59164009..59166905-chr1:59705634..59710167,2	200	.	59164009	59710167	0	2	2896,4533,	0,541625,
chr1	59164009	59499085	chr1:59164009..59166905-chr1:59490936..59499085,2	200	.	59164009	59499085	0	2	2896,8149,	0,326927,
chr1	59164009	59341871	chr1:59164009..59166905-chr1:59334261..59341871,2	200	.	59164009	59341871	0	2	2896,7610,	0,170252,
chr1	59228280	59763802	chr1:59228280..59229750-chr1:59761105..59763802,2	200	.	59228280	59763802	0	2	1470,2697,	0,532825,
chr1	59249098	59499085	chr1:59249098..59251630-chr1:59490936..59499085,2	200	.	59249098	59499085	0	2	2532,8149,	0,241838,
chr1	59334261	59763802	chr1:59334261..59341871-chr1:59761105..59763802,2	200	.	59334261	59763802	0	2	7610,2697,	0,426844,
chr1	59356455	59763802	chr1:59356455..59358543-chr1:59761105..59763802,2	200	.	59356455	59763802	0	2	2088,2697,	0,404650,
chr1	59480528	59763802	chr1:59480528..59483099-chr1:59761105..59763802,2	200	.	59480528	59763802	0	2	2571,2697,	0,280577,
chr1	59771095	60024203	chr1:59771095..59775423-chr1:60017965..60024203,3	200	.	59771095	60024203	0	2	4328,6238,	0,246870,
chr1	59794477	60024203	chr1:59794477..59798657-chr1:60017965..60024203,2	200	.	59794477	60024203	0	2	4180,6238,	0,223488,
chr1	59840179	60203921	chr1:59840179..59846022-chr1:60195860..60203921,2	200	.	59840179	60203921	0	2	5843,8061,	0,355681,
chr1	59900405	60203921	chr1:59900405..59905217-chr1:60195860..60203921,3	200	.	59900405	60203921	0	2	4812,8061,	0,295455,
chr1	59972246	60203921	chr1:59972246..59978893-chr1:60195860..60203921,4	200	.	59972246	60203921	0	2	6647,8061,	0,223614,
chr1	59995396	60203921	chr1:59995396..59997189-chr1:60195860..60203921,2	200	.	59995396	60203921	0	2	1793,8061,	0,200464,
chr1	60017965	60045547	chr1:60017965..60024203-chr1:60042409..60045547,4	200	.	60017965	60045547	0	2	6238,3138,	0,24444,
chr1	60017965	60038702	chr1:60017965..60024203-chr1:60034964..60038702,9	200	.	60017965	60038702	0	2	6238,3738,	0,16999,
chr1	60034964	60203921	chr1:60034964..60038702-chr1:60195860..60203921,5	200	.	60034964	60203921	0	2	3738,8061,	0,160896,
chr1	60042409	60203921	chr1:60042409..60045547-chr1:60195860..60203921,2	200	.	60042409	60203921	0	2	3138,8061,	0,153451,
chr1	60148967	60203921	chr1:60148967..60154659-chr1:60195860..60203921,6	200	.	60148967	60203921	0	2	5692,8061,	0,46893,
chr1	60229954	60393052	chr1:60229954..60232187-chr1:60390748..60393052,2	200	.	60229954	60393052	0	2	2233,2304,	0,160794,
chr1	60279539	60724326	chr1:60279539..60281816-chr1:60722001..60724326,2	200	.	60279539	60724326	0	2	2277,2325,	0,442462,
chr1	61546228	61859765	chr1:61546228..61549748-chr1:61856310..61859765,2	200	.	61546228	61859765	0	2	3520,3455,	0,310082,
chr1	61924262	62209763	chr1:61924262..61926916-chr1:62207108..62209763,2	200	.	61924262	62209763	0	2	2654,2655,	0,282846,
chr1	61945200	62209763	chr1:61945200..61949168-chr1:62207108..62209763,2	200	.	61945200	62209763	0	2	3968,2655,	0,261908,
chr1	61945200	62119445	chr1:61945200..61949168-chr1:62117411..62119445,2	200	.	61945200	62119445	0	2	3968,2034,	0,172211,
chr1	61982315	62192134	chr1:61982315..61983845-chr1:62189879..62192134,2	200	.	61982315	62192134	0	2	1530,2255,	0,207564,
chr1	62002834	62209763	chr1:62002834..62004873-chr1:62207108..62209763,2	200	.	62002834	62209763	0	2	2039,2655,	0,204274,
chr1	63471223	63834409	chr1:63471223..63472977-chr1:63831938..63834409,2	200	.	63471223	63834409	0	2	1754,2471,	0,360715,
chr1	63987403	64697014	chr1:63987403..63990682-chr1:64693260..64697014,2	200	.	63987403	64697014	0	2	3279,3754,	0,705857,
chr1	63987403	64654195	chr1:63987403..63990682-chr1:64648748..64654195,2	200	.	63987403	64654195	0	2	3279,5447,	0,661345,
chr1	63987403	64162502	chr1:63987403..63990682-chr1:64159378..64162502,2	200	.	63987403	64162502	0	2	3279,3124,	0,171975,
chr1	64058216	64630103	chr1:64058216..64060582-chr1:64626533..64630103,2	200	.	64058216	64630103	0	2	2366,3570,	0,568317,
chr1	64058216	64375470	chr1:64058216..64060582-chr1:64374034..64375470,2	200	.	64058216	64375470	0	2	2366,1436,	0,315818,
chr1	64081570	64763406	chr1:64081570..64086780-chr1:64761666..64763406,2	200	.	64081570	64763406	0	2	5210,1740,	0,680096,
chr1	64081570	64564917	chr1:64081570..64086780-chr1:64559424..64564917,2	200	.	64081570	64564917	0	2	5210,5493,	0,477854,
chr1	64081570	64353460	chr1:64081570..64086780-chr1:64348125..64353460,2	200	.	64081570	64353460	0	2	5210,5335,	0,266555,
chr1	64081570	64314023	chr1:64081570..64086780-chr1:64311562..64314023,2	200	.	64081570	64314023	0	2	5210,2461,	0,229992,
chr1	64081570	64241871	chr1:64081570..64086780-chr1:64238171..64241871,2	200	.	64081570	64241871	0	2	5210,3700,	0,156601,
chr1	64088227	64639751	chr1:64088227..64089895-chr1:64635584..64639751,2	200	.	64088227	64639751	0	2	1668,4167,	0,547357,
chr1	64126855	64241871	chr1:64126855..64129660-chr1:64238171..64241871,5	200	.	64126855	64241871	0	2	2805,3700,	0,111316,
chr1	64142891	64241871	chr1:64142891..64145004-chr1:64238171..64241871,4	200	.	64142891	64241871	0	2	2113,3700,	0,95280,
chr1	64159378	64241871	chr1:64159378..64162502-chr1:64238171..64241871,12	200	.	64159378	64241871	0	2	3124,3700,	0,78793,
chr1	64168625	64241871	chr1:64168625..64170821-chr1:64238171..64241871,6	200	.	64168625	64241871	0	2	2196,3700,	0,69546,
chr1	64192861	64241871	chr1:64192861..64198075-chr1:64238171..64241871,7	200	.	64192861	64241871	0	2	5214,3700,	0,45310,
chr1	64238171	64938243	chr1:64238171..64241871-chr1:64933225..64938243,2	200	.	64238171	64938243	0	2	3700,5018,	0,695054,
chr1	64238171	64750149	chr1:64238171..64241871-chr1:64745871..64750149,2	200	.	64238171	64750149	0	2	3700,4278,	0,507700,
chr1	64238171	64714835	chr1:64238171..64241871-chr1:64707384..64714835,4	200	.	64238171	64714835	0	2	3700,7451,	0,469213,
chr1	64238171	64703237	chr1:64238171..64241871-chr1:64698927..64703237,3	200	.	64238171	64703237	0	2	3700,4310,	0,460756,
chr1	64238171	64697014	chr1:64238171..64241871-chr1:64693260..64697014,2	200	.	64238171	64697014	0	2	3700,3754,	0,455089,
chr1	64238171	64683397	chr1:64238171..64241871-chr1:64680691..64683397,2	200	.	64238171	64683397	0	2	3700,2706,	0,442520,
chr1	64238171	64654195	chr1:64238171..64241871-chr1:64648748..64654195,3	200	.	64238171	64654195	0	2	3700,5447,	0,410577,
chr1	64238171	64645184	chr1:64238171..64241871-chr1:64641800..64645184,2	200	.	64238171	64645184	0	2	3700,3384,	0,403629,
chr1	64238171	64639751	chr1:64238171..64241871-chr1:64635584..64639751,2	200	.	64238171	64639751	0	2	3700,4167,	0,397413,
chr1	64238171	64463326	chr1:64238171..64241871-chr1:64461883..64463326,2	200	.	64238171	64463326	0	2	3700,1443,	0,223712,
chr1	64238171	64391239	chr1:64238171..64241871-chr1:64387182..64391239,3	200	.	64238171	64391239	0	2	3700,4057,	0,149011,
chr1	64238171	64385385	chr1:64238171..64241871-chr1:64379056..64385385,3	200	.	64238171	64385385	0	2	3700,6329,	0,140885,
chr1	67389283	67991570	chr1:67389283..67397301-chr1:67989594..67991570,2	200	.	67389283	67991570	0	2	8018,1976,	0,600311,
chr1	67389283	67554425	chr1:67389283..67397301-chr1:67551177..67554425,3	200	.	67389283	67554425	0	2	8018,3248,	0,161894,
chr1	67894048	67932937	chr1:67894048..67899140-chr1:67929149..67932937,4	200	.	67894048	67932937	0	2	5092,3788,	0,35101,
chr1	67929149	68153367	chr1:67929149..67932937-chr1:68149108..68153367,2	200	.	67929149	68153367	0	2	3788,4259,	0,219959,
chr1	67989594	68153367	chr1:67989594..67991570-chr1:68149108..68153367,5	200	.	67989594	68153367	0	2	1976,4259,	0,159514,
chr1	68303090	68964792	chr1:68303090..68306859-chr1:68960949..68964792,2	200	.	68303090	68964792	0	2	3769,3843,	0,657859,
chr1	70632841	70821565	chr1:70632841..70636229-chr1:70818769..70821565,2	200	.	70632841	70821565	0	2	3388,2796,	0,185928,
chr1	74992715	75140053	chr1:74992715..74995711-chr1:75138569..75140053,3	200	.	74992715	75140053	0	2	2996,1484,	0,145854,
chr1	84397703	84546431	chr1:84397703..84402131-chr1:84542468..84546431,2	200	.	84397703	84546431	0	2	4428,3963,	0,144765,
chr1	87378678	87852664	chr1:87378678..87382384-chr1:87847297..87852664,2	200	.	87378678	87852664	0	2	3706,5367,	0,468619,
chr1	87603913	87798683	chr1:87603913..87606651-chr1:87792442..87798683,6	200	.	87603913	87798683	0	2	2738,6241,	0,188529,
chr1	87792442	87996923	chr1:87792442..87798683-chr1:87994879..87996923,2	200	.	87792442	87996923	0	2	6241,2044,	0,202437,
chr1	87792442	87988631	chr1:87792442..87798683-chr1:87986379..87988631,2	200	.	87792442	87988631	0	2	6241,2252,	0,193937,
chr1	87792442	87967314	chr1:87792442..87798683-chr1:87965672..87967314,2	200	.	87792442	87967314	0	2	6241,1642,	0,173230,
chr1	90285843	90621346	chr1:90285843..90289928-chr1:90619437..90621346,2	200	.	90285843	90621346	0	2	4085,1909,	0,333594,
chr1	91485875	91687563	chr1:91485875..91488989-chr1:91682293..91687563,2	200	.	91485875	91687563	0	2	3114,5270,	0,196418,
chr1	91485875	91631309	chr1:91485875..91488989-chr1:91628626..91631309,3	200	.	91485875	91631309	0	2	3114,2683,	0,142751,
chr1	91698521	91968030	chr1:91698521..91700541-chr1:91965460..91968030,2	200	.	91698521	91968030	0	2	2020,2570,	0,266939,
chr1	91965460	92199072	chr1:91965460..91968030-chr1:92193481..92199072,4	200	.	91965460	92199072	0	2	2570,5591,	0,228021,
chr1	93643890	94315611	chr1:93643890..93647235-chr1:94311193..94315611,2	200	.	93643890	94315611	0	2	3345,4418,	0,667303,
chr1	93643890	93812677	chr1:93643890..93647235-chr1:93810258..93812677,2	200	.	93643890	93812677	0	2	3345,2419,	0,166368,
chr1	93810258	94121707	chr1:93810258..93812677-chr1:94115716..94121707,2	200	.	93810258	94121707	0	2	2419,5991,	0,305458,
chr1	93897038	94084321	chr1:93897038..93903845-chr1:94082243..94084321,2	200	.	93897038	94084321	0	2	6807,2078,	0,185205,
chr1	93912027	94191105	chr1:93912027..93916503-chr1:94185914..94191105,3	200	.	93912027	94191105	0	2	4476,5191,	0,273887,
chr1	94082243	94270619	chr1:94082243..94084321-chr1:94267451..94270619,2	200	.	94082243	94270619	0	2	2078,3168,	0,185208,
chr1	94082243	94227311	chr1:94082243..94084321-chr1:94224826..94227311,2	200	.	94082243	94227311	0	2	2078,2485,	0,142583,
chr1	94099431	94148173	chr1:94099431..94103581-chr1:94145901..94148173,5	200	.	94099431	94148173	0	2	4150,2272,	0,46470,
chr1	94512518	94884803	chr1:94512518..94516673-chr1:94882201..94884803,4	200	.	94512518	94884803	0	2	4155,2602,	0,369683,
chr1	94534028	94884803	chr1:94534028..94537392-chr1:94882201..94884803,3	200	.	94534028	94884803	0	2	3364,2602,	0,348173,
chr1	94534028	94703679	chr1:94534028..94537392-chr1:94700853..94703679,3	200	.	94534028	94703679	0	2	3364,2826,	0,166825,
chr1	95005321	95287717	chr1:95005321..95008788-chr1:95285027..95287717,2	200	.	95005321	95287717	0	2	3467,2690,	0,279706,
chr1	100501611	100655082	chr1:100501611..100505157-chr1:100653186..100655082,3	200	.	100501611	100655082	0	2	3546,1896,	0,151575,
chr1	100501611	100599922	chr1:100501611..100505157-chr1:100597434..100599922,4	200	.	100501611	100599922	0	2	3546,2488,	0,95823,
chr1	100666868	100820106	chr1:100666868..100670374-chr1:100815886..100820106,2	200	.	100666868	100820106	0	2	3506,4220,	0,149018,
chr1	100713608	100880017	chr1:100713608..100716582-chr1:100875686..100880017,2	200	.	100713608	100880017	0	2	2974,4331,	0,162078,
chr1	100713608	100863879	chr1:100713608..100716582-chr1:100861320..100863879,2	200	.	100713608	100863879	0	2	2974,2559,	0,147712,
chr1	100875686	101363000	chr1:100875686..100880017-chr1:101358751..101363000,2	200	.	100875686	101363000	0	2	4331,4249,	0,483065,
chr1	101264882	101492697	chr1:101264882..101266737-chr1:101489915..101492697,2	200	.	101264882	101492697	0	2	1855,2782,	0,225033,
chr1	108073604	108234286	chr1:108073604..108076924-chr1:108230532..108234286,2	200	.	108073604	108234286	0	2	3320,3754,	0,156928,
chr1	108126845	108744965	chr1:108126845..108129513-chr1:108740605..108744965,2	200	.	108126845	108744965	0	2	2668,4360,	0,613760,
chr1	108230532	108284753	chr1:108230532..108234286-chr1:108281924..108284753,6	200	.	108230532	108284753	0	2	3754,2829,	0,51392,
chr1	108230532	108278155	chr1:108230532..108234286-chr1:108274759..108278155,9	200	.	108230532	108278155	0	2	3754,3396,	0,44227,
chr1	108588826	108744965	chr1:108588826..108596136-chr1:108740605..108744965,3	200	.	108588826	108744965	0	2	7310,4360,	0,151779,
chr1	109101976	109394878	chr1:109101976..109104044-chr1:109392238..109394878,2	200	.	109101976	109394878	0	2	2068,2640,	0,290262,
chr1	109233698	110028912	chr1:109233698..109237101-chr1:110025273..110028912,2	200	.	109233698	110028912	0	2	3403,3639,	0,791575,
chr1	109233698	109506690	chr1:109233698..109237101-chr1:109504596..109506690,2	200	.	109233698	109506690	0	2	3403,2094,	0,270898,
chr1	109418512	109845361	chr1:109418512..109420851-chr1:109843342..109845361,2	200	.	109418512	109845361	0	2	2339,2019,	0,424830,
chr1	109504596	109695524	chr1:109504596..109506690-chr1:109690998..109695524,2	200	.	109504596	109695524	0	2	2094,4526,	0,186402,
chr1	109624482	109793442	chr1:109624482..109628443-chr1:109789860..109793442,2	200	.	109624482	109793442	0	2	3961,3582,	0,165378,
chr1	109632443	109799326	chr1:109632443..109634474-chr1:109795221..109799326,2	200	.	109632443	109799326	0	2	2031,4105,	0,162778,
chr1	109642140	109827285	chr1:109642140..109644019-chr1:109824528..109827285,2	200	.	109642140	109827285	0	2	1879,2757,	0,182388,
chr1	109642140	109793442	chr1:109642140..109644019-chr1:109789860..109793442,3	200	.	109642140	109793442	0	2	1879,3582,	0,147720,
chr1	109656288	109806519	chr1:109656288..109662043-chr1:109804252..109806519,7	200	.	109656288	109806519	0	2	5755,2267,	0,147964,
chr1	109656288	109724729	chr1:109656288..109662043-chr1:109723039..109724729,5	200	.	109656288	109724729	0	2	5755,1690,	0,66751,
chr1	109789860	110075358	chr1:109789860..109793442-chr1:110073152..110075358,3	200	.	109789860	110075358	0	2	3582,2206,	0,283292,
chr1	110161526	110528997	chr1:110161526..110164076-chr1:110526165..110528997,2	200	.	110161526	110528997	0	2	2550,2832,	0,364639,
chr1	110258164	110528997	chr1:110258164..110259969-chr1:110526165..110528997,3	200	.	110258164	110528997	0	2	1805,2832,	0,268001,
chr1	110333299	110549156	chr1:110333299..110337539-chr1:110545346..110549156,3	200	.	110333299	110549156	0	2	4240,3810,	0,212047,
chr1	110333299	110528997	chr1:110333299..110337539-chr1:110526165..110528997,3	200	.	110333299	110528997	0	2	4240,2832,	0,192866,
chr1	110349728	110528997	chr1:110349728..110352756-chr1:110526165..110528997,2	200	.	110349728	110528997	0	2	3028,2832,	0,176437,
chr1	110545346	110997409	chr1:110545346..110549156-chr1:110995449..110997409,2	200	.	110545346	110997409	0	2	3810,1960,	0,450103,
chr1	110576609	110739360	chr1:110576609..110578850-chr1:110737322..110739360,2	200	.	110576609	110739360	0	2	2241,2038,	0,160713,
chr1	110751783	111010465	chr1:110751783..110754123-chr1:111005395..111010465,2	200	.	110751783	111010465	0	2	2340,5070,	0,253612,
chr1	110751783	110951624	chr1:110751783..110754123-chr1:110949396..110951624,2	200	.	110751783	110951624	0	2	2340,2228,	0,197613,
chr1	110806128	111021109	chr1:110806128..110810868-chr1:111018069..111021109,3	200	.	110806128	111021109	0	2	4740,3040,	0,211941,
chr1	111681183	111833777	chr1:111681183..111684414-chr1:111829729..111833777,2	200	.	111681183	111833777	0	2	3231,4048,	0,148546,
chr1	111784180	111995143	chr1:111784180..111787267-chr1:111983739..111995143,2	200	.	111784180	111995143	0	2	3087,11404,	0,199559,
chr1	112936603	113241593	chr1:112936603..112940096-chr1:113240042..113241593,2	200	.	112936603	113241593	0	2	3493,1551,	0,303439,
chr1	112989688	113163651	chr1:112989688..112991617-chr1:113160277..113163651,2	200	.	112989688	113163651	0	2	1929,3374,	0,170589,
chr1	113254020	114281536	chr1:113254020..113258551-chr1:114278914..114281536,2	200	.	113254020	114281536	0	2	4531,2622,	0,1024894,
chr1	113368686	113617306	chr1:113368686..113370200-chr1:113614181..113617306,2	200	.	113368686	113617306	0	2	1514,3125,	0,245495,
chr1	113719954	113934774	chr1:113719954..113721978-chr1:113931524..113934774,2	200	.	113719954	113934774	0	2	2024,3250,	0,211570,
chr1	115060734	115302132	chr1:115060734..115063734-chr1:115298389..115302132,2	200	.	115060734	115302132	0	2	3000,3743,	0,237655,
chr1	115990572	116315933	chr1:115990572..115992603-chr1:116310518..116315933,2	200	.	115990572	116315933	0	2	2031,5415,	0,319946,
chr1	116183399	116336232	chr1:116183399..116186605-chr1:116334402..116336232,2	200	.	116183399	116336232	0	2	3206,1830,	0,151003,
chr1	116254236	116315933	chr1:116254236..116257914-chr1:116310518..116315933,6	200	.	116254236	116315933	0	2	3678,5415,	0,56282,
chr1	116393064	117120982	chr1:116393064..116394778-chr1:117112550..117120982,2	200	.	116393064	117120982	0	2	1714,8432,	0,719486,
chr1	116689119	117120982	chr1:116689119..116698887-chr1:117112550..117120982,3	200	.	116689119	117120982	0	2	9768,8432,	0,423431,
chr1	116689119	116931322	chr1:116689119..116698887-chr1:116927407..116931322,2	200	.	116689119	116931322	0	2	9768,3915,	0,238288,
chr1	116689119	116917695	chr1:116689119..116698887-chr1:116914330..116917695,3	200	.	116689119	116917695	0	2	9768,3365,	0,225211,
chr1	116709588	116931322	chr1:116709588..116711204-chr1:116927407..116931322,2	200	.	116709588	116931322	0	2	1616,3915,	0,217819,
chr1	116709588	116917695	chr1:116709588..116711204-chr1:116914330..116917695,2	200	.	116709588	116917695	0	2	1616,3365,	0,204742,
chr1	116826799	117120982	chr1:116826799..116828958-chr1:117112550..117120982,2	200	.	116826799	117120982	0	2	2159,8432,	0,285751,
chr1	117094980	117298868	chr1:117094980..117096733-chr1:117297491..117298868,2	200	.	117094980	117298868	0	2	1753,1377,	0,202511,
chr1	117112550	117422973	chr1:117112550..117120982-chr1:117419596..117422973,2	200	.	117112550	117422973	0	2	8432,3377,	0,307046,
chr1	117112550	117378128	chr1:117112550..117120982-chr1:117374014..117378128,2	200	.	117112550	117378128	0	2	8432,4114,	0,261464,
chr1	117112550	117328347	chr1:117112550..117120982-chr1:117325991..117328347,3	200	.	117112550	117328347	0	2	8432,2356,	0,213441,
chr1	117112550	117237172	chr1:117112550..117120982-chr1:117235061..117237172,5	200	.	117112550	117237172	0	2	8432,2111,	0,122511,
chr1	117451606	118117403	chr1:117451606..117454215-chr1:118114675..118117403,2	200	.	117451606	118117403	0	2	2609,2728,	0,663069,
chr1	117451606	117911077	chr1:117451606..117454215-chr1:117902211..117911077,2	200	.	117451606	117911077	0	2	2609,8866,	0,450605,
chr1	117458690	117604340	chr1:117458690..117461140-chr1:117601637..117604340,2	200	.	117458690	117604340	0	2	2450,2703,	0,142947,
chr1	117586342	117753328	chr1:117586342..117590033-chr1:117749342..117753328,2	200	.	117586342	117753328	0	2	3691,3986,	0,163000,
chr1	117612124	117911077	chr1:117612124..117615266-chr1:117902211..117911077,2	200	.	117612124	117911077	0	2	3142,8866,	0,290087,
chr1	117634667	117784624	chr1:117634667..117638163-chr1:117779327..117784624,2	200	.	117634667	117784624	0	2	3496,5297,	0,144660,
chr1	117663007	117940336	chr1:117663007..117666314-chr1:117938170..117940336,2	200	.	117663007	117940336	0	2	3307,2166,	0,275163,
chr1	117730084	117911077	chr1:117730084..117734180-chr1:117902211..117911077,2	200	.	117730084	117911077	0	2	4096,8866,	0,172127,
chr1	117749342	118178940	chr1:117749342..117753328-chr1:118172038..118178940,3	200	.	117749342	118178940	0	2	3986,6902,	0,422696,
chr1	117749342	117911077	chr1:117749342..117753328-chr1:117902211..117911077,2	200	.	117749342	117911077	0	2	3986,8866,	0,152869,
chr1	117758346	117911077	chr1:117758346..117761408-chr1:117902211..117911077,2	200	.	117758346	117911077	0	2	3062,8866,	0,143865,
chr1	117779327	117911077	chr1:117779327..117784624-chr1:117902211..117911077,4	200	.	117779327	117911077	0	2	5297,8866,	0,122884,
chr1	117902211	118234574	chr1:117902211..117911077-chr1:118229364..118234574,2	200	.	117902211	118234574	0	2	8866,5210,	0,327153,
chr1	117902211	118218109	chr1:117902211..117911077-chr1:118215180..118218109,2	200	.	117902211	118218109	0	2	8866,2929,	0,312969,
chr1	117902211	118178940	chr1:117902211..117911077-chr1:118172038..118178940,3	200	.	117902211	118178940	0	2	8866,6902,	0,269827,
chr1	117902211	118150527	chr1:117902211..117911077-chr1:118146577..118150527,2	200	.	117902211	118150527	0	2	8866,3950,	0,244366,
chr1	117902211	118106932	chr1:117902211..117911077-chr1:118103666..118106932,2	200	.	117902211	118106932	0	2	8866,3266,	0,201455,
chr1	117902211	118079579	chr1:117902211..117911077-chr1:118077565..118079579,2	200	.	117902211	118079579	0	2	8866,2014,	0,175354,
chr1	117941246	118150527	chr1:117941246..117943788-chr1:118146577..118150527,2	200	.	117941246	118150527	0	2	2542,3950,	0,205331,
chr1	118146577	118295248	chr1:118146577..118150527-chr1:118293602..118295248,2	200	.	118146577	118295248	0	2	3950,1646,	0,147025,
chr1	119914760	120192251	chr1:119914760..119917892-chr1:120188854..120192251,2	200	.	119914760	120192251	0	2	3132,3397,	0,274094,
chr1	120095133	120257267	chr1:120095133..120099301-chr1:120253210..120257267,3	200	.	120095133	120257267	0	2	4168,4057,	0,158077,
chr1	120188854	120257267	chr1:120188854..120192251-chr1:120253210..120257267,4	200	.	120188854	120257267	0	2	3397,4057,	0,64356,
chr1	120307960	120330030	chr1:120307960..120313927-chr1:120326575..120330030,4	200	.	120307960	120330030	0	2	5967,3455,	0,18615,
chr1	143742871	144522166	chr1:143742871..143745246-chr1:144519444..144522166,2	200	.	143742871	144522166	0	2	2375,2722,	0,776573,
chr1	144519444	144703417	chr1:144519444..144522166-chr1:144692741..144703417,2	200	.	144519444	144703417	0	2	2722,10676,	0,173297,
chr1	144519444	144677253	chr1:144519444..144522166-chr1:144673808..144677253,2	200	.	144519444	144677253	0	2	2722,3445,	0,154364,
chr1	144708622	144995617	chr1:144708622..144710273-chr1:144985728..144995617,5	200	.	144708622	144995617	0	2	1651,9889,	0,277106,
chr1	144839664	145384194	chr1:144839664..144842161-chr1:145379556..145384194,3	200	.	144839664	145384194	0	2	2497,4638,	0,539892,
chr1	144930876	145293897	chr1:144930876..144933798-chr1:145288938..145293897,2	200	.	144930876	145293897	0	2	2922,4959,	0,358062,
chr1	144930876	145287069	chr1:144930876..144933798-chr1:145276350..145287069,3	200	.	144930876	145287069	0	2	2922,10719,	0,345474,
chr1	144930876	145105794	chr1:144930876..144933798-chr1:145102751..145105794,2	200	.	144930876	145105794	0	2	2922,3043,	0,171875,
chr1	144930876	145098560	chr1:144930876..144933798-chr1:145095834..145098560,2	200	.	144930876	145098560	0	2	2922,2726,	0,164958,
chr1	144930876	145078378	chr1:144930876..144933798-chr1:145074659..145078378,5	200	.	144930876	145078378	0	2	2922,3719,	0,143783,
chr1	144930876	145032012	chr1:144930876..144933798-chr1:145026820..145032012,4	200	.	144930876	145032012	0	2	2922,5192,	0,95944,
chr1	144930876	145025184	chr1:144930876..144933798-chr1:145020220..145025184,6	200	.	144930876	145025184	0	2	2922,4964,	0,89344,
chr1	144930876	145007687	chr1:144930876..144933798-chr1:145001883..145007687,11	200	.	144930876	145007687	0	2	2922,5804,	0,71007,
chr1	144930876	145001259	chr1:144930876..144933798-chr1:144998313..145001259,4	200	.	144930876	145001259	0	2	2922,2946,	0,67437,
chr1	144930876	144995617	chr1:144930876..144933798-chr1:144985728..144995617,18	200	.	144930876	144995617	0	2	2922,9889,	0,54852,
chr1	144930876	144983806	chr1:144930876..144933798-chr1:144982003..144983806,4	200	.	144930876	144983806	0	2	2922,1803,	0,51127,
chr1	144930876	144978740	chr1:144930876..144933798-chr1:144968044..144978740,5	200	.	144930876	144978740	0	2	2922,10696,	0,37168,
chr1	144936656	145078378	chr1:144936656..144941386-chr1:145074659..145078378,4	200	.	144936656	145078378	0	2	4730,3719,	0,138003,
chr1	144936656	145040640	chr1:144936656..144941386-chr1:145037684..145040640,4	200	.	144936656	145040640	0	2	4730,2956,	0,101028,
chr1	144936656	144995617	chr1:144936656..144941386-chr1:144985728..144995617,4	200	.	144936656	144995617	0	2	4730,9889,	0,49072,
chr1	144968044	145747213	chr1:144968044..144978740-chr1:145742759..145747213,2	200	.	144968044	145747213	0	2	10696,4454,	0,774715,
chr1	144968044	145211378	chr1:144968044..144978740-chr1:145208417..145211378,2	200	.	144968044	145211378	0	2	10696,2961,	0,240373,
chr1	144985728	145275259	chr1:144985728..144995617-chr1:145268730..145275259,3	200	.	144985728	145275259	0	2	9889,6529,	0,283002,
chr1	144985728	145185648	chr1:144985728..144995617-chr1:145184088..145185648,2	200	.	144985728	145185648	0	2	9889,1560,	0,198360,
chr1	144985728	145168531	chr1:144985728..144995617-chr1:145166973..145168531,2	200	.	144985728	145168531	0	2	9889,1558,	0,181245,
chr1	144998313	145384194	chr1:144998313..145001259-chr1:145379556..145384194,2	200	.	144998313	145384194	0	2	2946,4638,	0,381243,
chr1	145014173	145293897	chr1:145014173..145017150-chr1:145288938..145293897,2	200	.	145014173	145293897	0	2	2977,4959,	0,274765,
chr1	145053397	145439724	chr1:145053397..145056131-chr1:145436713..145439724,2	200	.	145053397	145439724	0	2	2734,3011,	0,383316,
chr1	145110065	145384194	chr1:145110065..145111628-chr1:145379556..145384194,2	200	.	145110065	145384194	0	2	1563,4638,	0,269491,
chr1	145121597	145439724	chr1:145121597..145125249-chr1:145436713..145439724,2	200	.	145121597	145439724	0	2	3652,3011,	0,315116,
chr1	145127352	145293897	chr1:145127352..145130769-chr1:145288938..145293897,2	200	.	145127352	145293897	0	2	3417,4959,	0,161586,
chr1	145288938	145747213	chr1:145288938..145293897-chr1:145742759..145747213,2	200	.	145288938	145747213	0	2	4959,4454,	0,453821,
chr1	145288938	145485823	chr1:145288938..145293897-chr1:145483494..145485823,2	200	.	145288938	145485823	0	2	4959,2329,	0,194556,
chr1	145436713	145544632	chr1:145436713..145439724-chr1:145541043..145544632,6	200	.	145436713	145544632	0	2	3011,3589,	0,104330,
chr1	145436713	145517878	chr1:145436713..145439724-chr1:145514890..145517878,4	200	.	145436713	145517878	0	2	3011,2988,	0,78177,
chr1	145541043	145728357	chr1:145541043..145544632-chr1:145725789..145728357,2	200	.	145541043	145728357	0	2	3589,2568,	0,184746,
chr1	145574237	145741494	chr1:145574237..145576569-chr1:145740213..145741494,2	200	.	145574237	145741494	0	2	2332,1281,	0,165976,
chr1	145574237	145728357	chr1:145574237..145576569-chr1:145725789..145728357,2	200	.	145574237	145728357	0	2	2332,2568,	0,151552,
chr1	146967281	147401528	chr1:146967281..146971340-chr1:147399965..147401528,2	200	.	146967281	147401528	0	2	4059,1563,	0,432684,
chr1	146967281	147144621	chr1:146967281..146971340-chr1:147140755..147144621,3	200	.	146967281	147144621	0	2	4059,3866,	0,173474,
chr1	146975422	147144621	chr1:146975422..146978668-chr1:147140755..147144621,3	200	.	146975422	147144621	0	2	3246,3866,	0,165333,
chr1	146985339	147184463	chr1:146985339..146990545-chr1:147182922..147184463,2	200	.	146985339	147184463	0	2	5206,1541,	0,197583,
chr1	146985339	147132664	chr1:146985339..146990545-chr1:147130143..147132664,2	200	.	146985339	147132664	0	2	5206,2521,	0,144804,
chr1	147011890	147401528	chr1:147011890..147015266-chr1:147399965..147401528,2	200	.	147011890	147401528	0	2	3376,1563,	0,388075,
chr1	147011890	147345701	chr1:147011890..147015266-chr1:147341936..147345701,4	200	.	147011890	147345701	0	2	3376,3765,	0,330046,
chr1	147011890	147289854	chr1:147011890..147015266-chr1:147282070..147289854,2	200	.	147011890	147289854	0	2	3376,7784,	0,270180,
chr1	147011890	147213083	chr1:147011890..147015266-chr1:147211477..147213083,2	200	.	147011890	147213083	0	2	3376,1606,	0,199587,
chr1	147011890	147202119	chr1:147011890..147015266-chr1:147198455..147202119,2	200	.	147011890	147202119	0	2	3376,3664,	0,186565,
chr1	147011890	147191451	chr1:147011890..147015266-chr1:147188880..147191451,3	200	.	147011890	147191451	0	2	3376,2571,	0,176990,
chr1	147011890	147180694	chr1:147011890..147015266-chr1:147178481..147180694,2	200	.	147011890	147180694	0	2	3376,2213,	0,166591,
chr1	147011890	147175925	chr1:147011890..147015266-chr1:147174634..147175925,2	200	.	147011890	147175925	0	2	3376,1291,	0,162744,
chr1	147011890	147173971	chr1:147011890..147015266-chr1:147171611..147173971,2	200	.	147011890	147173971	0	2	3376,2360,	0,159721,
chr1	147140755	147345701	chr1:147140755..147144621-chr1:147341936..147345701,3	200	.	147140755	147345701	0	2	3866,3765,	0,201181,
chr1	147140755	147289854	chr1:147140755..147144621-chr1:147282070..147289854,2	200	.	147140755	147289854	0	2	3866,7784,	0,141315,
chr1	147140755	147226319	chr1:147140755..147144621-chr1:147220812..147226319,7	200	.	147140755	147226319	0	2	3866,5507,	0,80057,
chr1	147993157	148242266	chr1:147993157..147994950-chr1:148240457..148242266,8	200	.	147993157	148242266	0	2	1793,1809,	0,247300,
chr1	148941818	149226280	chr1:148941818..148950961-chr1:149222670..149226280,2	200	.	148941818	149226280	0	2	9143,3610,	0,280852,
chr1	150031910	150209464	chr1:150031910..150034776-chr1:150205994..150209464,2	200	.	150031910	150209464	0	2	2866,3470,	0,174084,
chr1	150119978	150568493	chr1:150119978..150124043-chr1:150566919..150568493,2	200	.	150119978	150568493	0	2	4065,1574,	0,446941,
chr1	150119978	150537667	chr1:150119978..150124043-chr1:150532724..150537667,2	200	.	150119978	150537667	0	2	4065,4943,	0,412746,
chr1	150133196	150740348	chr1:150133196..150138067-chr1:150733983..150740348,3	200	.	150133196	150740348	0	2	4871,6365,	0,600787,
chr1	150185213	150209464	chr1:150185213..150188187-chr1:150205994..150209464,4	200	.	150185213	150209464	0	2	2974,3470,	0,20781,
chr1	150205994	150399398	chr1:150205994..150209464-chr1:150396999..150399398,2	200	.	150205994	150399398	0	2	3470,2399,	0,191005,
chr1	150240144	150537667	chr1:150240144..150242818-chr1:150532724..150537667,2	200	.	150240144	150537667	0	2	2674,4943,	0,292580,
chr1	150253053	150980593	chr1:150253053..150256490-chr1:150978008..150980593,2	200	.	150253053	150980593	0	2	3437,2585,	0,724955,
chr1	150334481	150603339	chr1:150334481..150338926-chr1:150600763..150603339,2	200	.	150334481	150603339	0	2	4445,2576,	0,266282,
chr1	150334481	150553641	chr1:150334481..150338926-chr1:150548609..150553641,2	200	.	150334481	150553641	0	2	4445,5032,	0,214128,
chr1	150334481	150537667	chr1:150334481..150338926-chr1:150532724..150537667,2	200	.	150334481	150537667	0	2	4445,4943,	0,198243,
chr1	150532724	150849977	chr1:150532724..150537667-chr1:150847569..150849977,2	200	.	150532724	150849977	0	2	4943,2408,	0,314845,
chr1	151030249	151257022	chr1:151030249..151034154-chr1:151253582..151257022,2	200	.	151030249	151257022	0	2	3905,3440,	0,223333,
chr1	151169992	151323200	chr1:151169992..151173531-chr1:151318177..151323200,3	200	.	151169992	151323200	0	2	3539,5023,	0,148185,
chr1	151253582	151323200	chr1:151253582..151257022-chr1:151318177..151323200,4	200	.	151253582	151323200	0	2	3440,5023,	0,64595,
chr1	151318177	151806292	chr1:151318177..151323200-chr1:151800127..151806292,4	200	.	151318177	151806292	0	2	5023,6165,	0,481950,
chr1	151343635	151783246	chr1:151343635..151346709-chr1:151781121..151783246,2	200	.	151343635	151783246	0	2	3074,2125,	0,437486,
chr1	151343635	151585986	chr1:151343635..151346709-chr1:151583290..151585986,2	200	.	151343635	151585986	0	2	3074,2696,	0,239655,
chr1	151343635	151514597	chr1:151343635..151346709-chr1:151509762..151514597,2	200	.	151343635	151514597	0	2	3074,4835,	0,166127,
chr1	151483586	151783246	chr1:151483586..151487225-chr1:151781121..151783246,2	200	.	151483586	151783246	0	2	3639,2125,	0,297535,
chr1	151483586	151690340	chr1:151483586..151487225-chr1:151683940..151690340,2	200	.	151483586	151690340	0	2	3639,6400,	0,200354,
chr1	151509762	151806292	chr1:151509762..151514597-chr1:151800127..151806292,2	200	.	151509762	151806292	0	2	4835,6165,	0,290365,
chr1	151509762	151690340	chr1:151509762..151514597-chr1:151683940..151690340,2	200	.	151509762	151690340	0	2	4835,6400,	0,174178,
chr1	151568709	151813779	chr1:151568709..151572305-chr1:151811326..151813779,2	200	.	151568709	151813779	0	2	3596,2453,	0,242617,
chr1	151811326	152022141	chr1:151811326..151813779-chr1:152019753..152022141,2	200	.	151811326	152022141	0	2	2453,2388,	0,208427,
chr1	153487345	153653485	chr1:153487345..153489183-chr1:153650265..153653485,2	200	.	153487345	153653485	0	2	1838,3220,	0,162920,
chr1	153538109	153942329	chr1:153538109..153541502-chr1:153939057..153942329,2	200	.	153538109	153942329	0	2	3393,3272,	0,400948,
chr1	153568178	153897297	chr1:153568178..153569769-chr1:153893910..153897297,2	200	.	153568178	153897297	0	2	1591,3387,	0,325732,
chr1	153586344	153942329	chr1:153586344..153590446-chr1:153939057..153942329,3	200	.	153586344	153942329	0	2	4102,3272,	0,352713,
chr1	153586344	153736492	chr1:153586344..153590446-chr1:153732658..153736492,2	200	.	153586344	153736492	0	2	4102,3834,	0,146314,
chr1	153598594	153965076	chr1:153598594..153601878-chr1:153962605..153965076,2	200	.	153598594	153965076	0	2	3284,2471,	0,364011,
chr1	153598594	153951288	chr1:153598594..153601878-chr1:153948887..153951288,2	200	.	153598594	153951288	0	2	3284,2401,	0,350293,
chr1	153598594	153931889	chr1:153598594..153601878-chr1:153929454..153931889,2	200	.	153598594	153931889	0	2	3284,2435,	0,330860,
chr1	153605766	153951288	chr1:153605766..153607755-chr1:153948887..153951288,2	200	.	153605766	153951288	0	2	1989,2401,	0,343121,
chr1	153605766	153623579	chr1:153605766..153607755-chr1:153621511..153623579,4	200	.	153605766	153623579	0	2	1989,2068,	0,15745,
chr1	153641480	153942329	chr1:153641480..153645254-chr1:153939057..153942329,3	200	.	153641480	153942329	0	2	3774,3272,	0,297577,
chr1	153650265	153951288	chr1:153650265..153653485-chr1:153948887..153951288,2	200	.	153650265	153951288	0	2	3220,2401,	0,298622,
chr1	153669189	153919705	chr1:153669189..153671253-chr1:153917056..153919705,2	200	.	153669189	153919705	0	2	2064,2649,	0,247867,
chr1	153699374	153951288	chr1:153699374..153702001-chr1:153948887..153951288,3	200	.	153699374	153951288	0	2	2627,2401,	0,249513,
chr1	153699374	153942329	chr1:153699374..153702001-chr1:153939057..153942329,3	200	.	153699374	153942329	0	2	2627,3272,	0,239683,
chr1	153699374	153897297	chr1:153699374..153702001-chr1:153893910..153897297,3	200	.	153699374	153897297	0	2	2627,3387,	0,194536,
chr1	153715098	153951288	chr1:153715098..153717695-chr1:153948887..153951288,2	200	.	153715098	153951288	0	2	2597,2401,	0,233789,
chr1	153724154	153951288	chr1:153724154..153725491-chr1:153948887..153951288,2	200	.	153724154	153951288	0	2	1337,2401,	0,224733,
chr1	153732658	153942329	chr1:153732658..153736492-chr1:153939057..153942329,4	200	.	153732658	153942329	0	2	3834,3272,	0,206399,
chr1	153746754	153959486	chr1:153746754..153749510-chr1:153957240..153959486,2	200	.	153746754	153959486	0	2	2756,2246,	0,210486,
chr1	153746754	153951288	chr1:153746754..153749510-chr1:153948887..153951288,4	200	.	153746754	153951288	0	2	2756,2401,	0,202133,
chr1	153746754	153897297	chr1:153746754..153749510-chr1:153893910..153897297,5	200	.	153746754	153897297	0	2	2756,3387,	0,147156,
chr1	153776761	153942329	chr1:153776761..153780685-chr1:153939057..153942329,2	200	.	153776761	153942329	0	2	3924,3272,	0,162296,
chr1	153802685	153951288	chr1:153802685..153804466-chr1:153948887..153951288,2	200	.	153802685	153951288	0	2	1781,2401,	0,146202,
chr1	154154347	154347132	chr1:154154347..154156734-chr1:154345321..154347132,4	200	.	154154347	154347132	0	2	2387,1811,	0,190974,
chr1	154163089	154313879	chr1:154163089..154166434-chr1:154311441..154313879,2	200	.	154163089	154313879	0	2	3345,2438,	0,148352,
chr1	154243667	154924677	chr1:154243667..154246349-chr1:154922740..154924677,2	200	.	154243667	154924677	0	2	2682,1937,	0,679073,
chr1	154243667	154724769	chr1:154243667..154246349-chr1:154720937..154724769,2	200	.	154243667	154724769	0	2	2682,3832,	0,477270,
chr1	154456243	154978880	chr1:154456243..154457837-chr1:154971889..154978880,2	200	.	154456243	154978880	0	2	1594,6991,	0,515646,
chr1	154479902	155110285	chr1:154479902..154481282-chr1:155106179..155110285,2	200	.	154479902	155110285	0	2	1380,4106,	0,626277,
chr1	154512620	154978880	chr1:154512620..154514941-chr1:154971889..154978880,2	200	.	154512620	154978880	0	2	2321,6991,	0,459269,
chr1	154528854	154978880	chr1:154528854..154532854-chr1:154971889..154978880,2	200	.	154528854	154978880	0	2	4000,6991,	0,443035,
chr1	154528854	154855137	chr1:154528854..154532854-chr1:154852368..154855137,5	200	.	154528854	154855137	0	2	4000,2769,	0,323514,
chr1	154549368	154949651	chr1:154549368..154552736-chr1:154944671..154949651,2	200	.	154549368	154949651	0	2	3368,4980,	0,395303,
chr1	154579618	155025069	chr1:154579618..154582205-chr1:155019319..155025069,2	200	.	154579618	155025069	0	2	2587,5750,	0,439701,
chr1	154588570	154978880	chr1:154588570..154590420-chr1:154971889..154978880,3	200	.	154588570	154978880	0	2	1850,6991,	0,383319,
chr1	154595375	155060623	chr1:154595375..154598110-chr1:155056558..155060623,2	200	.	154595375	155060623	0	2	2735,4065,	0,461183,
chr1	154701393	155101189	chr1:154701393..154704170-chr1:155099171..155101189,2	200	.	154701393	155101189	0	2	2777,2018,	0,397778,
chr1	154720937	154957768	chr1:154720937..154724769-chr1:154955090..154957768,3	200	.	154720937	154957768	0	2	3832,2678,	0,234153,
chr1	154727401	154978880	chr1:154727401..154730783-chr1:154971889..154978880,2	200	.	154727401	154978880	0	2	3382,6991,	0,244488,
chr1	154791707	155025069	chr1:154791707..154793885-chr1:155019319..155025069,2	200	.	154791707	155025069	0	2	2178,5750,	0,227612,
chr1	154791707	154949651	chr1:154791707..154793885-chr1:154944671..154949651,2	200	.	154791707	154949651	0	2	2178,4980,	0,152964,
chr1	154823690	154978880	chr1:154823690..154825131-chr1:154971889..154978880,2	200	.	154823690	154978880	0	2	1441,6991,	0,148199,
chr1	154852368	154949651	chr1:154852368..154855137-chr1:154944671..154949651,4	200	.	154852368	154949651	0	2	2769,4980,	0,92303,
chr1	154922740	154978880	chr1:154922740..154924677-chr1:154971889..154978880,4	200	.	154922740	154978880	0	2	1937,6991,	0,49149,
chr1	154922740	154957768	chr1:154922740..154924677-chr1:154955090..154957768,4	200	.	154922740	154957768	0	2	1937,2678,	0,32350,
chr1	154922740	154949651	chr1:154922740..154924677-chr1:154944671..154949651,4	200	.	154922740	154949651	0	2	1937,4980,	0,21931,
chr1	154944671	155180177	chr1:154944671..154949651-chr1:155177902..155180177,3	200	.	154944671	155180177	0	2	4980,2275,	0,233231,
chr1	154955090	155110285	chr1:154955090..154957768-chr1:155106179..155110285,2	200	.	154955090	155110285	0	2	2678,4106,	0,151089,
chr1	154971889	155159454	chr1:154971889..154978880-chr1:155157026..155159454,2	200	.	154971889	155159454	0	2	6991,2428,	0,185137,
chr1	154971889	155140975	chr1:154971889..154978880-chr1:155137835..155140975,2	200	.	154971889	155140975	0	2	6991,3140,	0,165946,
chr1	155019319	155060623	chr1:155019319..155025069-chr1:155056558..155060623,5	200	.	155019319	155060623	0	2	5750,4065,	0,37239,
chr1	155195836	155533857	chr1:155195836..155198978-chr1:155530486..155533857,2	200	.	155195836	155533857	0	2	3142,3371,	0,334650,
chr1	155210965	156054105	chr1:155210965..155216740-chr1:156050117..156054105,2	200	.	155210965	156054105	0	2	5775,3988,	0,839152,
chr1	155219799	155533857	chr1:155219799..155222051-chr1:155530486..155533857,3	200	.	155219799	155533857	0	2	2252,3371,	0,310687,
chr1	155223982	156054105	chr1:155223982..155226207-chr1:156050117..156054105,2	200	.	155223982	156054105	0	2	2225,3988,	0,826135,
chr1	155223982	155991532	chr1:155223982..155226207-chr1:155989395..155991532,2	200	.	155223982	155991532	0	2	2225,2137,	0,765413,
chr1	155223982	155533857	chr1:155223982..155226207-chr1:155530486..155533857,2	200	.	155223982	155533857	0	2	2225,3371,	0,306504,
chr1	155223982	155461701	chr1:155223982..155226207-chr1:155459353..155461701,2	200	.	155223982	155461701	0	2	2225,2348,	0,235371,
chr1	155230472	155659496	chr1:155230472..155233003-chr1:155656406..155659496,3	200	.	155230472	155659496	0	2	2531,3090,	0,425934,
chr1	155230472	155580754	chr1:155230472..155233003-chr1:155577410..155580754,3	200	.	155230472	155580754	0	2	2531,3344,	0,346938,
chr1	155246147	155580754	chr1:155246147..155248627-chr1:155577410..155580754,2	200	.	155246147	155580754	0	2	2480,3344,	0,331263,
chr1	155292575	155659496	chr1:155292575..155296967-chr1:155656406..155659496,3	200	.	155292575	155659496	0	2	4392,3090,	0,363831,
chr1	155292575	155353700	chr1:155292575..155296967-chr1:155351628..155353700,4	200	.	155292575	155353700	0	2	4392,2072,	0,59053,
chr1	155308264	155533857	chr1:155308264..155310037-chr1:155530486..155533857,3	200	.	155308264	155533857	0	2	1773,3371,	0,222222,
chr1	155656406	156149032	chr1:155656406..155659496-chr1:156147373..156149032,2	200	.	155656406	156149032	0	2	3090,1659,	0,490967,
chr1	155656406	155991532	chr1:155656406..155659496-chr1:155989395..155991532,3	200	.	155656406	155991532	0	2	3090,2137,	0,332989,
chr1	155656406	155843430	chr1:155656406..155659496-chr1:155839300..155843430,3	200	.	155656406	155843430	0	2	3090,4130,	0,182894,
chr1	155839300	156054105	chr1:155839300..155843430-chr1:156050117..156054105,2	200	.	155839300	156054105	0	2	4130,3988,	0,210817,
chr1	155839300	155991532	chr1:155839300..155843430-chr1:155989395..155991532,2	200	.	155839300	155991532	0	2	4130,2137,	0,150095,
chr1	155854747	156025897	chr1:155854747..155856407-chr1:156022445..156025897,2	200	.	155854747	156025897	0	2	1660,3452,	0,167698,
chr1	155903009	156115373	chr1:155903009..155905539-chr1:156113404..156115373,2	200	.	155903009	156115373	0	2	2530,1969,	0,210395,
chr1	155903009	156054105	chr1:155903009..155905539-chr1:156050117..156054105,2	200	.	155903009	156054105	0	2	2530,3988,	0,147108,
chr1	155943914	156143676	chr1:155943914..155946375-chr1:156141812..156143676,2	200	.	155943914	156143676	0	2	2461,1864,	0,197898,
chr1	156469130	156665001	chr1:156469130..156471759-chr1:156659215..156665001,2	200	.	156469130	156665001	0	2	2629,5786,	0,190085,
chr1	156473273	156665001	chr1:156473273..156475123-chr1:156659215..156665001,2	200	.	156473273	156665001	0	2	1850,5786,	0,185942,
chr1	156523260	156723802	chr1:156523260..156524624-chr1:156719813..156723802,2	200	.	156523260	156723802	0	2	1364,3989,	0,196553,
chr1	156540824	156723802	chr1:156540824..156543862-chr1:156719813..156723802,3	200	.	156540824	156723802	0	2	3038,3989,	0,178989,
chr1	156585718	156633478	chr1:156585718..156587378-chr1:156629131..156633478,4	200	.	156585718	156633478	0	2	1660,4347,	0,43413,
chr1	156629131	156723802	chr1:156629131..156633478-chr1:156719813..156723802,12	200	.	156629131	156723802	0	2	4347,3989,	0,90682,
chr1	156629131	156699605	chr1:156629131..156633478-chr1:156697057..156699605,5	200	.	156629131	156699605	0	2	4347,2548,	0,67926,
chr1	156719813	156886129	chr1:156719813..156723802-chr1:156881485..156886129,3	200	.	156719813	156886129	0	2	3989,4644,	0,161672,
chr1	156719813	156866058	chr1:156719813..156723802-chr1:156864389..156866058,2	200	.	156719813	156866058	0	2	3989,1669,	0,144576,
chr1	156735329	157147369	chr1:156735329..156739454-chr1:157142880..157147369,2	200	.	156735329	157147369	0	2	4125,4489,	0,407551,
chr1	157104166	157163656	chr1:157104166..157110002-chr1:157150833..157163656,4	200	.	157104166	157163656	0	2	5836,12823,	0,46667,
chr1	159748031	159896931	chr1:159748031..159753201-chr1:159892492..159896931,2	200	.	159748031	159896931	0	2	5170,4439,	0,144461,
chr1	159892492	160055291	chr1:159892492..159896931-chr1:160051758..160055291,2	200	.	159892492	160055291	0	2	4439,3533,	0,159266,
chr1	159892492	160003731	chr1:159892492..159896931-chr1:159999422..160003731,5	200	.	159892492	160003731	0	2	4439,4309,	0,106930,
chr1	159892492	159916550	chr1:159892492..159896931-chr1:159914155..159916550,7	200	.	159892492	159916550	0	2	4439,2395,	0,21663,
chr1	159901166	159916550	chr1:159901166..159905156-chr1:159914155..159916550,4	200	.	159901166	159916550	0	2	3990,2395,	0,12989,
chr1	159914155	160087092	chr1:159914155..159916550-chr1:160081126..160087092,5	200	.	159914155	160087092	0	2	2395,5966,	0,166971,
chr1	159999422	160257514	chr1:159999422..160003731-chr1:160253338..160257514,2	200	.	159999422	160257514	0	2	4309,4176,	0,253916,
chr1	160016069	160087092	chr1:160016069..160018528-chr1:160081126..160087092,4	200	.	160016069	160087092	0	2	2459,5966,	0,65057,
chr1	160041048	160347323	chr1:160041048..160042711-chr1:160344126..160347323,2	200	.	160041048	160347323	0	2	1663,3197,	0,303078,
chr1	160051758	160322602	chr1:160051758..160055291-chr1:160320152..160322602,2	200	.	160051758	160322602	0	2	3533,2450,	0,268394,
chr1	160065213	160383133	chr1:160065213..160067525-chr1:160378392..160383133,2	200	.	160065213	160383133	0	2	2312,4741,	0,313179,
chr1	160065213	160372192	chr1:160065213..160067525-chr1:160367674..160372192,2	200	.	160065213	160372192	0	2	2312,4518,	0,302461,
chr1	160065213	160314505	chr1:160065213..160067525-chr1:160311122..160314505,3	200	.	160065213	160314505	0	2	2312,3383,	0,245909,
chr1	160070039	160314505	chr1:160070039..160075436-chr1:160311122..160314505,2	200	.	160070039	160314505	0	2	5397,3383,	0,241083,
chr1	160070039	160265307	chr1:160070039..160075436-chr1:160263523..160265307,2	200	.	160070039	160265307	0	2	5397,1784,	0,193484,
chr1	160081126	160372192	chr1:160081126..160087092-chr1:160367674..160372192,3	200	.	160081126	160372192	0	2	5966,4518,	0,286548,
chr1	160081126	160314505	chr1:160081126..160087092-chr1:160311122..160314505,3	200	.	160081126	160314505	0	2	5966,3383,	0,229996,
chr1	160081126	160188286	chr1:160081126..160087092-chr1:160186338..160188286,4	200	.	160081126	160188286	0	2	5966,1948,	0,105212,
chr1	160174735	160322602	chr1:160174735..160176816-chr1:160320152..160322602,2	200	.	160174735	160322602	0	2	2081,2450,	0,145417,
chr1	160263523	160314505	chr1:160263523..160265307-chr1:160311122..160314505,4	200	.	160263523	160314505	0	2	1784,3383,	0,47599,
chr1	160649640	161104526	chr1:160649640..160652659-chr1:161100460..161104526,2	200	.	160649640	161104526	0	2	3019,4066,	0,450820,
chr1	160649640	160834492	chr1:160649640..160652659-chr1:160830210..160834492,2	200	.	160649640	160834492	0	2	3019,4282,	0,180570,
chr1	160686586	161089993	chr1:160686586..160688327-chr1:161086800..161089993,2	200	.	160686586	161089993	0	2	1741,3193,	0,400214,
chr1	160791191	161104526	chr1:160791191..160794136-chr1:161100460..161104526,2	200	.	160791191	161104526	0	2	2945,4066,	0,309269,
chr1	160989517	161148226	chr1:160989517..160992744-chr1:161145861..161148226,2	200	.	160989517	161148226	0	2	3227,2365,	0,156344,
chr1	161042813	161104526	chr1:161042813..161044767-chr1:161100460..161104526,4	200	.	161042813	161104526	0	2	1954,4066,	0,57647,
chr1	161066592	161104526	chr1:161066592..161069564-chr1:161100460..161104526,4	200	.	161066592	161104526	0	2	2972,4066,	0,33868,
chr1	161081558	161104526	chr1:161081558..161083481-chr1:161100460..161104526,5	200	.	161081558	161104526	0	2	1923,4066,	0,18902,
chr1	161086800	161104526	chr1:161086800..161089993-chr1:161100460..161104526,6	200	.	161086800	161104526	0	2	3193,4066,	0,13660,
chr1	161100460	161370725	chr1:161100460..161104526-chr1:161367933..161370725,2	200	.	161100460	161370725	0	2	4066,2792,	0,267473,
chr1	161171307	161370725	chr1:161171307..161174061-chr1:161367933..161370725,2	200	.	161171307	161370725	0	2	2754,2792,	0,196626,
chr1	161185619	161370725	chr1:161185619..161187727-chr1:161367933..161370725,2	200	.	161185619	161370725	0	2	2108,2792,	0,182314,
chr1	161997542	162345818	chr1:161997542..162009362-chr1:162343345..162345818,2	200	.	161997542	162345818	0	2	11820,2473,	0,345803,
chr1	162037596	162265852	chr1:162037596..162041439-chr1:162264120..162265852,2	200	.	162037596	162265852	0	2	3843,1732,	0,226524,
chr1	162037596	162138969	chr1:162037596..162041439-chr1:162135452..162138969,4	200	.	162037596	162138969	0	2	3843,3517,	0,97856,
chr1	165344167	165601609	chr1:165344167..165347208-chr1:165598446..165601609,2	200	.	165344167	165601609	0	2	3041,3163,	0,254279,
chr1	165389150	165601609	chr1:165389150..165392995-chr1:165598446..165601609,3	200	.	165389150	165601609	0	2	3845,3163,	0,209296,
chr1	166813586	167692555	chr1:166813586..166816249-chr1:167689780..167692555,2	200	.	166813586	167692555	0	2	2663,2775,	0,876194,
chr1	167025618	167192472	chr1:167025618..167027211-chr1:167187287..167192472,2	200	.	167025618	167192472	0	2	1593,5185,	0,161669,
chr1	167493869	167692555	chr1:167493869..167496856-chr1:167689780..167692555,2	200	.	167493869	167692555	0	2	2987,2775,	0,195911,
chr1	168104469	168196750	chr1:168104469..168108503-chr1:168193062..168196750,5	200	.	168104469	168196750	0	2	4034,3688,	0,88593,
chr1	168856899	169076899	chr1:168856899..168858831-chr1:169071569..169076899,2	200	.	168856899	169076899	0	2	1932,5330,	0,214670,
chr1	168874431	169076899	chr1:168874431..168877953-chr1:169071569..169076899,3	200	.	168874431	169076899	0	2	3522,5330,	0,197138,
chr1	168907383	169076899	chr1:168907383..168908723-chr1:169071569..169076899,2	200	.	168907383	169076899	0	2	1340,5330,	0,164186,
chr1	169336156	169765657	chr1:169336156..169338865-chr1:169762661..169765657,2	200	.	169336156	169765657	0	2	2709,2996,	0,426505,
chr1	170500254	170533829	chr1:170500254..170503603-chr1:170531089..170533829,6	200	.	170500254	170533829	0	2	3349,2740,	0,30835,
chr1	171152076	171197096	chr1:171152076..171155982-chr1:171181082..171197096,5	200	.	171152076	171197096	0	2	3906,16014,	0,29006,
chr1	171181082	171456358	chr1:171181082..171197096-chr1:171453601..171456358,2	200	.	171181082	171456358	0	2	16014,2757,	0,272519,
chr1	171287565	171456358	chr1:171287565..171290100-chr1:171453601..171456358,2	200	.	171287565	171456358	0	2	2535,2757,	0,166036,
chr1	171971661	172421075	chr1:171971661..171977417-chr1:172411585..172421075,2	200	.	171971661	172421075	0	2	5756,9490,	0,439924,
chr1	172109693	172421075	chr1:172109693..172111529-chr1:172411585..172421075,2	200	.	172109693	172421075	0	2	1836,9490,	0,301892,
chr1	172109693	172361083	chr1:172109693..172111529-chr1:172358447..172361083,2	200	.	172109693	172361083	0	2	1836,2636,	0,248754,
chr1	172109693	172294256	chr1:172109693..172111529-chr1:172288975..172294256,2	200	.	172109693	172294256	0	2	1836,5281,	0,179282,
chr1	172112570	172421075	chr1:172112570..172115731-chr1:172411585..172421075,2	200	.	172112570	172421075	0	2	3161,9490,	0,299015,
chr1	172112570	172371182	chr1:172112570..172115731-chr1:172365101..172371182,2	200	.	172112570	172371182	0	2	3161,6081,	0,252531,
chr1	172112570	172353074	chr1:172112570..172115731-chr1:172349523..172353074,2	200	.	172112570	172353074	0	2	3161,3551,	0,236953,
chr1	172112570	172333778	chr1:172112570..172115731-chr1:172327804..172333778,2	200	.	172112570	172333778	0	2	3161,5974,	0,215234,
chr1	172112570	172323157	chr1:172112570..172115731-chr1:172321084..172323157,2	200	.	172112570	172323157	0	2	3161,2073,	0,208514,
chr1	172112570	172261587	chr1:172112570..172115731-chr1:172256868..172261587,2	200	.	172112570	172261587	0	2	3161,4719,	0,144298,
chr1	172206548	172504858	chr1:172206548..172212228-chr1:172499463..172504858,2	200	.	172206548	172504858	0	2	5680,5395,	0,292915,
chr1	172206548	172421075	chr1:172206548..172212228-chr1:172411585..172421075,2	200	.	172206548	172421075	0	2	5680,9490,	0,205037,
chr1	172217640	172504858	chr1:172217640..172224756-chr1:172499463..172504858,2	200	.	172217640	172504858	0	2	7116,5395,	0,281823,
chr1	172229695	172421075	chr1:172229695..172232786-chr1:172411585..172421075,2	200	.	172229695	172421075	0	2	3091,9490,	0,181890,
chr1	172358447	172421075	chr1:172358447..172361083-chr1:172411585..172421075,6	200	.	172358447	172421075	0	2	2636,9490,	0,53138,
chr1	172411585	172716351	chr1:172411585..172421075-chr1:172713511..172716351,2	200	.	172411585	172716351	0	2	9490,2840,	0,301926,
chr1	172411585	172652913	chr1:172411585..172421075-chr1:172651444..172652913,2	200	.	172411585	172652913	0	2	9490,1469,	0,239859,
chr1	172499463	172652913	chr1:172499463..172504858-chr1:172651444..172652913,2	200	.	172499463	172652913	0	2	5395,1469,	0,151981,
chr1	173400194	173795136	chr1:173400194..173402751-chr1:173792114..173795136,2	200	.	173400194	173795136	0	2	2557,3022,	0,391920,
chr1	176454542	177141525	chr1:176454542..176458109-chr1:177138894..177141525,2	200	.	176454542	177141525	0	2	3567,2631,	0,684352,
chr1	176851061	177134960	chr1:176851061..176855354-chr1:177132383..177134960,2	200	.	176851061	177134960	0	2	4293,2577,	0,281322,
chr1	176864472	177141525	chr1:176864472..176870417-chr1:177138894..177141525,2	200	.	176864472	177141525	0	2	5945,2631,	0,274422,
chr1	176864472	177134960	chr1:176864472..176870417-chr1:177132383..177134960,2	200	.	176864472	177134960	0	2	5945,2577,	0,267911,
chr1	176871992	177134960	chr1:176871992..176876272-chr1:177132383..177134960,2	200	.	176871992	177134960	0	2	4280,2577,	0,260391,
chr1	176993821	177200006	chr1:176993821..176996129-chr1:177197042..177200006,2	200	.	176993821	177200006	0	2	2308,2964,	0,203221,
chr1	177415490	178064710	chr1:177415490..177420754-chr1:178060559..178064710,2	200	.	177415490	178064710	0	2	5264,4151,	0,645069,
chr1	178060559	178219837	chr1:178060559..178064710-chr1:178218457..178219837,2	200	.	178060559	178219837	0	2	4151,1380,	0,157898,
chr1	179805060	179853504	chr1:179805060..179807266-chr1:179850198..179853504,4	200	.	179805060	179853504	0	2	2206,3306,	0,45138,
chr1	180470690	181107527	chr1:180470690..180473897-chr1:181102392..181107527,2	200	.	180470690	181107527	0	2	3207,5135,	0,631702,
chr1	180540958	181004911	chr1:180540958..180542822-chr1:181001283..181004911,2	200	.	180540958	181004911	0	2	1864,3628,	0,460325,
chr1	180662472	181060155	chr1:180662472..180664760-chr1:181053864..181060155,3	200	.	180662472	181060155	0	2	2288,6291,	0,391392,
chr1	180904054	181060155	chr1:180904054..180906629-chr1:181053864..181060155,2	200	.	180904054	181060155	0	2	2575,6291,	0,149810,
chr1	180955145	181060155	chr1:180955145..180960058-chr1:181053864..181060155,6	200	.	180955145	181060155	0	2	4913,6291,	0,98719,
chr1	180990822	181368045	chr1:180990822..180996622-chr1:181365598..181368045,2	200	.	180990822	181368045	0	2	5800,2447,	0,374776,
chr1	180990822	181107527	chr1:180990822..180996622-chr1:181102392..181107527,4	200	.	180990822	181107527	0	2	5800,5135,	0,111570,
chr1	181001283	181340304	chr1:181001283..181004911-chr1:181333946..181340304,2	200	.	181001283	181340304	0	2	3628,6358,	0,332663,
chr1	181001283	181151807	chr1:181001283..181004911-chr1:181148162..181151807,3	200	.	181001283	181151807	0	2	3628,3645,	0,146879,
chr1	181001283	181060155	chr1:181001283..181004911-chr1:181053864..181060155,6	200	.	181001283	181060155	0	2	3628,6291,	0,52581,
chr1	181053864	181368045	chr1:181053864..181060155-chr1:181365598..181368045,2	200	.	181053864	181368045	0	2	6291,2447,	0,311734,
chr1	181205827	181368045	chr1:181205827..181208914-chr1:181365598..181368045,2	200	.	181205827	181368045	0	2	3087,2447,	0,159771,
chr1	181205827	181361814	chr1:181205827..181208914-chr1:181358167..181361814,2	200	.	181205827	181361814	0	2	3087,3647,	0,152340,
chr1	181995611	182362088	chr1:181995611..182000734-chr1:182359132..182362088,3	200	.	181995611	182362088	0	2	5123,2956,	0,363521,
chr1	182035790	182362088	chr1:182035790..182044344-chr1:182359132..182362088,3	200	.	182035790	182362088	0	2	8554,2956,	0,323342,
chr1	182081790	182362088	chr1:182081790..182083885-chr1:182359132..182362088,3	200	.	182081790	182362088	0	2	2095,2956,	0,277342,
chr1	182181859	182362088	chr1:182181859..182185368-chr1:182359132..182362088,2	200	.	182181859	182362088	0	2	3509,2956,	0,177273,
chr1	182269279	182362088	chr1:182269279..182273322-chr1:182359132..182362088,4	200	.	182269279	182362088	0	2	4043,2956,	0,89853,
chr1	182557356	182759726	chr1:182557356..182560004-chr1:182757867..182759726,3	200	.	182557356	182759726	0	2	2648,1859,	0,200511,
chr1	182599528	182759726	chr1:182599528..182601799-chr1:182757867..182759726,2	200	.	182599528	182759726	0	2	2271,1859,	0,158339,
chr1	182920804	183442778	chr1:182920804..182926281-chr1:183439653..183442778,2	200	.	182920804	183442778	0	2	5477,3125,	0,518849,
chr1	182920804	183198290	chr1:182920804..182926281-chr1:183194962..183198290,4	200	.	182920804	183198290	0	2	5477,3328,	0,274158,
chr1	182920804	183190639	chr1:182920804..182926281-chr1:183186943..183190639,2	200	.	182920804	183190639	0	2	5477,3696,	0,266139,
chr1	183107127	183442778	chr1:183107127..183111614-chr1:183439653..183442778,2	200	.	183107127	183442778	0	2	4487,3125,	0,332526,
chr1	183186943	183442778	chr1:183186943..183190639-chr1:183439653..183442778,4	200	.	183186943	183442778	0	2	3696,3125,	0,252710,
chr1	183194962	183442778	chr1:183194962..183198290-chr1:183439653..183442778,2	200	.	183194962	183442778	0	2	3328,3125,	0,244691,
chr1	184004444	184474672	chr1:184004444..184007561-chr1:184468173..184474672,2	200	.	184004444	184474672	0	2	3117,6499,	0,463729,
chr1	184004444	184358066	chr1:184004444..184007561-chr1:184355093..184358066,2	200	.	184004444	184358066	0	2	3117,2973,	0,350649,
chr1	184355093	184528854	chr1:184355093..184358066-chr1:184520804..184528854,3	200	.	184355093	184528854	0	2	2973,8050,	0,165711,
chr1	184355093	184474672	chr1:184355093..184358066-chr1:184468173..184474672,4	200	.	184355093	184474672	0	2	2973,6499,	0,113080,
chr1	184722590	185556900	chr1:184722590..184725790-chr1:185552863..185556900,2	200	.	184722590	185556900	0	2	3200,4037,	0,830273,
chr1	184722590	184945399	chr1:184722590..184725790-chr1:184940870..184945399,2	200	.	184722590	184945399	0	2	3200,4529,	0,218280,
chr1	184776877	184945399	chr1:184776877..184778405-chr1:184940870..184945399,3	200	.	184776877	184945399	0	2	1528,4529,	0,163993,
chr1	184780248	184945399	chr1:184780248..184784440-chr1:184940870..184945399,2	200	.	184780248	184945399	0	2	4192,4529,	0,160622,
chr1	184872126	185127996	chr1:184872126..184875379-chr1:185124534..185127996,2	200	.	184872126	185127996	0	2	3253,3462,	0,252408,
chr1	184872126	184945399	chr1:184872126..184875379-chr1:184940870..184945399,6	200	.	184872126	184945399	0	2	3253,4529,	0,68744,
chr1	184932706	185288962	chr1:184932706..184937111-chr1:185282953..185288962,2	200	.	184932706	185288962	0	2	4405,6009,	0,350247,
chr1	184986280	185288962	chr1:184986280..184987890-chr1:185282953..185288962,2	200	.	184986280	185288962	0	2	1610,6009,	0,296673,
chr1	185124534	185483088	chr1:185124534..185127996-chr1:185480112..185483088,2	200	.	185124534	185483088	0	2	3462,2976,	0,355578,
chr1	185282953	185507753	chr1:185282953..185288962-chr1:185503247..185507753,2	200	.	185282953	185507753	0	2	6009,4506,	0,220294,
chr1	185282953	185466834	chr1:185282953..185288962-chr1:185464189..185466834,4	200	.	185282953	185466834	0	2	6009,2645,	0,181236,
chr1	193027135	193349771	chr1:193027135..193030282-chr1:193345320..193349771,3	200	.	193027135	193349771	0	2	3147,4451,	0,318185,
chr1	197168845	197452275	chr1:197168845..197171754-chr1:197449526..197452275,2	200	.	197168845	197452275	0	2	2909,2749,	0,280681,
chr1	197336970	197874291	chr1:197336970..197342173-chr1:197870941..197874291,2	200	.	197336970	197874291	0	2	5203,3350,	0,533971,
chr1	199236899	200000080	chr1:199236899..199241285-chr1:199997776..200000080,2	200	.	199236899	200000080	0	2	4386,2304,	0,760877,
chr1	199997776	200224194	chr1:199997776..200000080-chr1:200222247..200224194,2	200	.	199997776	200224194	0	2	2304,1947,	0,224471,
chr1	200706795	201136912	chr1:200706795..200712844-chr1:201134022..201136912,2	200	.	200706795	201136912	0	2	6049,2890,	0,427227,
chr1	200706795	200871728	chr1:200706795..200712844-chr1:200870108..200871728,2	200	.	200706795	200871728	0	2	6049,1620,	0,163313,
chr1	200883816	201142251	chr1:200883816..200888401-chr1:201138924..201142251,2	200	.	200883816	201142251	0	2	4585,3327,	0,255108,
chr1	200938108	201124871	chr1:200938108..200943906-chr1:201121624..201124871,2	200	.	200938108	201124871	0	2	5798,3247,	0,183516,
chr1	201092729	201271305	chr1:201092729..201095288-chr1:201269263..201271305,2	200	.	201092729	201271305	0	2	2559,2042,	0,176534,
chr1	201367505	201859137	chr1:201367505..201370081-chr1:201856881..201859137,2	200	.	201367505	201859137	0	2	2576,2256,	0,489376,
chr1	201474002	201758427	chr1:201474002..201477909-chr1:201755158..201758427,2	200	.	201474002	201758427	0	2	3907,3269,	0,281156,
chr1	201474002	201740872	chr1:201474002..201477909-chr1:201738361..201740872,2	200	.	201474002	201740872	0	2	3907,2511,	0,264359,
chr1	201618673	202115022	chr1:201618673..201620765-chr1:202112240..202115022,2	200	.	201618673	202115022	0	2	2092,2782,	0,493567,
chr1	201687313	201859137	chr1:201687313..201690371-chr1:201856881..201859137,2	200	.	201687313	201859137	0	2	3058,2256,	0,169568,
chr1	201707844	202028536	chr1:201707844..201710586-chr1:202024222..202028536,3	200	.	201707844	202028536	0	2	2742,4314,	0,316378,
chr1	201797399	202279132	chr1:201797399..201799623-chr1:202274423..202279132,2	200	.	201797399	202279132	0	2	2224,4709,	0,477024,
chr1	201797399	202017643	chr1:201797399..201799623-chr1:202013615..202017643,2	200	.	201797399	202017643	0	2	2224,4028,	0,216216,
chr1	201856881	202104078	chr1:201856881..201859137-chr1:202100890..202104078,3	200	.	201856881	202104078	0	2	2256,3188,	0,244009,
chr1	201915540	202084392	chr1:201915540..201917418-chr1:202081871..202084392,2	200	.	201915540	202084392	0	2	1878,2521,	0,166331,
chr1	201915540	202028536	chr1:201915540..201917418-chr1:202024222..202028536,4	200	.	201915540	202028536	0	2	1878,4314,	0,108682,
chr1	201950478	202115022	chr1:201950478..201953295-chr1:202112240..202115022,2	200	.	201950478	202115022	0	2	2817,2782,	0,161762,
chr1	201978332	202219023	chr1:201978332..201981499-chr1:202217503..202219023,2	200	.	201978332	202219023	0	2	3167,1520,	0,239171,
chr1	201978332	202124575	chr1:201978332..201981499-chr1:202122909..202124575,2	200	.	201978332	202124575	0	2	3167,1666,	0,144577,
chr1	201978332	202056501	chr1:201978332..201981499-chr1:202053373..202056501,5	200	.	201978332	202056501	0	2	3167,3128,	0,75041,
chr1	201978332	202040525	chr1:201978332..201981499-chr1:202038610..202040525,5	200	.	201978332	202040525	0	2	3167,1915,	0,60278,
chr1	201978332	202028536	chr1:201978332..201981499-chr1:202024222..202028536,8	200	.	201978332	202028536	0	2	3167,4314,	0,45890,
chr1	201978332	202017643	chr1:201978332..201981499-chr1:202013615..202017643,5	200	.	201978332	202017643	0	2	3167,4028,	0,35283,
chr1	202013615	202115022	chr1:202013615..202017643-chr1:202112240..202115022,7	200	.	202013615	202115022	0	2	4028,2782,	0,98625,
chr1	202100890	202115022	chr1:202100890..202104078-chr1:202112240..202115022,8	200	.	202100890	202115022	0	2	3188,2782,	0,11350,
chr1	202136577	202290268	chr1:202136577..202138154-chr1:202287065..202290268,2	200	.	202136577	202290268	0	2	1577,3203,	0,150488,
chr1	202543894	202859188	chr1:202543894..202545368-chr1:202856993..202859188,2	200	.	202543894	202859188	0	2	1474,2195,	0,313099,
chr1	202548691	202928647	chr1:202548691..202551234-chr1:202925969..202928647,2	200	.	202548691	202928647	0	2	2543,2678,	0,377278,
chr1	202554227	203055726	chr1:202554227..202557272-chr1:203053156..203055726,2	200	.	202554227	203055726	0	2	3045,2570,	0,498929,
chr1	202608365	203156563	chr1:202608365..202610805-chr1:203153227..203156563,2	200	.	202608365	203156563	0	2	2440,3336,	0,544862,
chr1	202679956	202949934	chr1:202679956..202682837-chr1:202945920..202949934,2	200	.	202679956	202949934	0	2	2881,4014,	0,265964,
chr1	202773913	202949934	chr1:202773913..202778295-chr1:202945920..202949934,4	200	.	202773913	202949934	0	2	4382,4014,	0,172007,
chr1	202773913	202939378	chr1:202773913..202778295-chr1:202933938..202939378,2	200	.	202773913	202939378	0	2	4382,5440,	0,160025,
chr1	202779002	202969638	chr1:202779002..202781657-chr1:202967516..202969638,2	200	.	202779002	202969638	0	2	2655,2122,	0,188514,
chr1	202779002	202949934	chr1:202779002..202781657-chr1:202945920..202949934,2	200	.	202779002	202949934	0	2	2655,4014,	0,166918,
chr1	202779002	202939378	chr1:202779002..202781657-chr1:202933938..202939378,2	200	.	202779002	202939378	0	2	2655,5440,	0,154936,
chr1	202933938	203277463	chr1:202933938..202939378-chr1:203272552..203277463,3	200	.	202933938	203277463	0	2	5440,4911,	0,338614,
chr1	202933938	203261367	chr1:202933938..202939378-chr1:203254611..203261367,2	200	.	202933938	203261367	0	2	5440,6756,	0,320673,
chr1	202933938	203141154	chr1:202933938..202939378-chr1:203138595..203141154,2	200	.	202933938	203141154	0	2	5440,2559,	0,204657,
chr1	202933938	203113755	chr1:202933938..202939378-chr1:203112411..203113755,2	200	.	202933938	203113755	0	2	5440,1344,	0,178473,
chr1	202954956	203261367	chr1:202954956..202956872-chr1:203254611..203261367,2	200	.	202954956	203261367	0	2	1916,6756,	0,299655,
chr1	203005437	203149913	chr1:203005437..203007771-chr1:203147706..203149913,2	200	.	203005437	203149913	0	2	2334,2207,	0,142269,
chr1	203068895	203277463	chr1:203068895..203071774-chr1:203272552..203277463,2	200	.	203068895	203277463	0	2	2879,4911,	0,203657,
chr1	203147706	203297619	chr1:203147706..203149913-chr1:203295299..203297619,2	200	.	203147706	203297619	0	2	2207,2320,	0,147593,
chr1	203254611	203321726	chr1:203254611..203261367-chr1:203317811..203321726,7	200	.	203254611	203321726	0	2	6756,3915,	0,63200,
chr1	203272552	203308931	chr1:203272552..203277463-chr1:203307406..203308931,5	200	.	203272552	203308931	0	2	4911,1525,	0,34854,
chr1	203272552	203297619	chr1:203272552..203277463-chr1:203295299..203297619,9	200	.	203272552	203297619	0	2	4911,2320,	0,22747,
chr1	203459330	203634022	chr1:203459330..203464338-chr1:203629721..203634022,2	200	.	203459330	203634022	0	2	5008,4301,	0,170391,
chr1	203472976	203832336	chr1:203472976..203475246-chr1:203829305..203832336,2	200	.	203472976	203832336	0	2	2270,3031,	0,356329,
chr1	203485841	203598278	chr1:203485841..203490594-chr1:203594687..203598278,9	200	.	203485841	203598278	0	2	4753,3591,	0,108846,
chr1	203524098	203598278	chr1:203524098..203525879-chr1:203594687..203598278,6	200	.	203524098	203598278	0	2	1781,3591,	0,70589,
chr1	203594687	204246047	chr1:203594687..203598278-chr1:204244070..204246047,2	200	.	203594687	204246047	0	2	3591,1977,	0,649383,
chr1	203594687	204037177	chr1:203594687..203598278-chr1:204032346..204037177,2	200	.	203594687	204037177	0	2	3591,4831,	0,437659,
chr1	203594687	203766918	chr1:203594687..203598278-chr1:203764085..203766918,2	200	.	203594687	203766918	0	2	3591,2833,	0,169398,
chr1	203764085	204074188	chr1:203764085..203766918-chr1:204070570..204074188,2	200	.	203764085	204074188	0	2	2833,3618,	0,306485,
chr1	203764085	203975407	chr1:203764085..203766918-chr1:203971557..203975407,2	200	.	203764085	203975407	0	2	2833,3850,	0,207472,
chr1	203764085	203967596	chr1:203764085..203766918-chr1:203963000..203967596,2	200	.	203764085	203967596	0	2	2833,4596,	0,198915,
chr1	203813515	203832336	chr1:203813515..203817791-chr1:203829305..203832336,6	200	.	203813515	203832336	0	2	4276,3031,	0,15790,
chr1	203829305	204337022	chr1:203829305..203832336-chr1:204331523..204337022,2	200	.	203829305	204337022	0	2	3031,5499,	0,502218,
chr1	203829305	204096858	chr1:203829305..203832336-chr1:204095260..204096858,2	200	.	203829305	204096858	0	2	3031,1598,	0,265955,
chr1	203829305	204084236	chr1:203829305..203832336-chr1:204081519..204084236,2	200	.	203829305	204084236	0	2	3031,2717,	0,252214,
chr1	203829305	204079715	chr1:203829305..203832336-chr1:204075710..204079715,2	200	.	203829305	204079715	0	2	3031,4005,	0,246405,
chr1	203829305	204054894	chr1:203829305..203832336-chr1:204052168..204054894,2	200	.	203829305	204054894	0	2	3031,2726,	0,222863,
chr1	203829305	204037177	chr1:203829305..203832336-chr1:204032346..204037177,4	200	.	203829305	204037177	0	2	3031,4831,	0,203041,
chr1	203829305	204016518	chr1:203829305..203832336-chr1:204013233..204016518,2	200	.	203829305	204016518	0	2	3031,3285,	0,183928,
chr1	203829305	203975407	chr1:203829305..203832336-chr1:203971557..203975407,2	200	.	203829305	203975407	0	2	3031,3850,	0,142252,
chr1	203839588	204044688	chr1:203839588..203842459-chr1:204041826..204044688,3	200	.	203839588	204044688	0	2	2871,2862,	0,202238,
chr1	203888975	204122487	chr1:203888975..203890366-chr1:204119815..204122487,2	200	.	203888975	204122487	0	2	1391,2672,	0,230840,
chr1	204095260	204337022	chr1:204095260..204096858-chr1:204331523..204337022,2	200	.	204095260	204337022	0	2	1598,5499,	0,236263,
chr1	204483929	204736346	chr1:204483929..204487202-chr1:204730521..204736346,2	200	.	204483929	204736346	0	2	3273,5825,	0,246592,
chr1	204680009	205092547	chr1:204680009..204681938-chr1:205089505..205092547,2	200	.	204680009	205092547	0	2	1929,3042,	0,409496,
chr1	204756800	205092547	chr1:204756800..204759686-chr1:205089505..205092547,2	200	.	204756800	205092547	0	2	2886,3042,	0,332705,
chr1	204797462	205289455	chr1:204797462..204799526-chr1:205286650..205289455,2	200	.	204797462	205289455	0	2	2064,2805,	0,489188,
chr1	204889546	205092547	chr1:204889546..204893377-chr1:205089505..205092547,2	200	.	204889546	205092547	0	2	3831,3042,	0,199959,
chr1	204989518	205181752	chr1:204989518..204991305-chr1:205179267..205181752,2	200	.	204989518	205181752	0	2	1787,2485,	0,189749,
chr1	205013912	205246556	chr1:205013912..205017823-chr1:205243925..205246556,2	200	.	205013912	205246556	0	2	3911,2631,	0,230013,
chr1	205022989	205181752	chr1:205022989..205024379-chr1:205179267..205181752,2	200	.	205022989	205181752	0	2	1390,2485,	0,156278,
chr1	205089505	205420287	chr1:205089505..205092547-chr1:205417874..205420287,2	200	.	205089505	205420287	0	2	3042,2413,	0,328369,
chr1	205089505	205181752	chr1:205089505..205092547-chr1:205179267..205181752,4	200	.	205089505	205181752	0	2	3042,2485,	0,89762,
chr1	205179267	205475237	chr1:205179267..205181752-chr1:205472987..205475237,2	200	.	205179267	205475237	0	2	2485,2250,	0,293720,
chr1	205243925	205326975	chr1:205243925..205246556-chr1:205323940..205326975,5	200	.	205243925	205326975	0	2	2631,3035,	0,80015,
chr1	205293470	205480592	chr1:205293470..205295420-chr1:205478983..205480592,2	200	.	205293470	205480592	0	2	1950,1609,	0,185513,
chr1	205323940	205517077	chr1:205323940..205326975-chr1:205509548..205517077,2	200	.	205323940	205517077	0	2	3035,7529,	0,185608,
chr1	205598535	205906169	chr1:205598535..205602662-chr1:205901322..205906169,3	200	.	205598535	205906169	0	2	4127,4847,	0,302787,
chr1	205598535	205807375	chr1:205598535..205602662-chr1:205805738..205807375,2	200	.	205598535	205807375	0	2	4127,1637,	0,207203,
chr1	205741439	205891806	chr1:205741439..205745604-chr1:205888127..205891806,3	200	.	205741439	205891806	0	2	4165,3679,	0,146688,
chr1	205780913	206318400	chr1:205780913..205783897-chr1:206315931..206318400,3	200	.	205780913	206318400	0	2	2984,2469,	0,535018,
chr1	205877177	206291313	chr1:205877177..205879131-chr1:206286463..206291313,2	200	.	205877177	206291313	0	2	1954,4850,	0,409286,
chr1	205888127	206291313	chr1:205888127..205891806-chr1:206286463..206291313,2	200	.	205888127	206291313	0	2	3679,4850,	0,398336,
chr1	205901322	206291313	chr1:205901322..205906169-chr1:206286463..206291313,4	200	.	205901322	206291313	0	2	4847,4850,	0,385141,
chr1	205901322	206226044	chr1:205901322..205906169-chr1:206223527..206226044,3	200	.	205901322	206226044	0	2	4847,2517,	0,322205,
chr1	205916002	206318400	chr1:205916002..205917644-chr1:206315931..206318400,2	200	.	205916002	206318400	0	2	1642,2469,	0,399929,
chr1	205916002	206291313	chr1:205916002..205917644-chr1:206286463..206291313,3	200	.	205916002	206291313	0	2	1642,4850,	0,370461,
chr1	206286463	206313340	chr1:206286463..206291313-chr1:206308960..206313340,4	200	.	206286463	206313340	0	2	4850,4380,	0,22497,
chr1	206286463	206308075	chr1:206286463..206291313-chr1:206305713..206308075,4	200	.	206286463	206308075	0	2	4850,2362,	0,19250,
chr1	206642795	207071273	chr1:206642795..206647082-chr1:207067567..207071273,2	200	.	206642795	207071273	0	2	4287,3706,	0,424772,
chr1	206807597	207155485	chr1:206807597..206811466-chr1:207152740..207155485,2	200	.	206807597	207155485	0	2	3869,2745,	0,345143,
chr1	206825104	207071273	chr1:206825104..206826600-chr1:207067567..207071273,2	200	.	206825104	207071273	0	2	1496,3706,	0,242463,
chr1	206858121	207116816	chr1:206858121..206860064-chr1:207111968..207116816,4	200	.	206858121	207116816	0	2	1943,4848,	0,253847,
chr1	206910240	207116816	chr1:206910240..206911859-chr1:207111968..207116816,2	200	.	206910240	207116816	0	2	1619,4848,	0,201728,
chr1	207067567	207116816	chr1:207067567..207071273-chr1:207111968..207116816,6	200	.	207067567	207116816	0	2	3706,4848,	0,44401,
chr1	207078014	207227966	chr1:207078014..207079602-chr1:207223091..207227966,2	200	.	207078014	207227966	0	2	1588,4875,	0,145077,
chr1	207223091	207473927	chr1:207223091..207227966-chr1:207470653..207473927,2	200	.	207223091	207473927	0	2	4875,3274,	0,247562,
chr1	207223091	207253932	chr1:207223091..207227966-chr1:207249483..207253932,4	200	.	207223091	207253932	0	2	4875,4449,	0,26392,
chr1	207924260	208138971	chr1:207924260..207926758-chr1:208134548..208138971,2	200	.	207924260	208138971	0	2	2498,4423,	0,210288,
chr1	209956963	210438453	chr1:209956963..209961899-chr1:210430880..210438453,2	200	.	209956963	210438453	0	2	4936,7573,	0,473917,
chr1	209998335	210438453	chr1:209998335..210002278-chr1:210430880..210438453,2	200	.	209998335	210438453	0	2	3943,7573,	0,432545,
chr1	210491342	210503823	chr1:210491342..210493472-chr1:210501087..210503823,4	200	.	210491342	210503823	0	2	2130,2736,	0,9745,
chr1	211022945	211435039	chr1:211022945..211027813-chr1:211430863..211435039,2	200	.	211022945	211435039	0	2	4868,4176,	0,407918,
chr1	211430863	211753966	chr1:211430863..211435039-chr1:211750755..211753966,2	200	.	211430863	211753966	0	2	4176,3211,	0,319892,
chr1	212586593	212781184	chr1:212586593..212589762-chr1:212776319..212781184,2	200	.	212586593	212781184	0	2	3169,4865,	0,189726,
chr1	214420198	214456231	chr1:214420198..214426261-chr1:214452907..214456231,4	200	.	214420198	214456231	0	2	6063,3324,	0,32709,
chr1	214429519	214456231	chr1:214429519..214438132-chr1:214452907..214456231,6	200	.	214429519	214456231	0	2	8613,3324,	0,23388,
chr1	214452907	214726443	chr1:214452907..214456231-chr1:214723091..214726443,2	200	.	214452907	214726443	0	2	3324,3352,	0,270184,
chr1	214452907	214651998	chr1:214452907..214456231-chr1:214644318..214651998,3	200	.	214452907	214651998	0	2	3324,7680,	0,191411,
chr1	214490287	214779175	chr1:214490287..214495989-chr1:214775756..214779175,2	200	.	214490287	214779175	0	2	5702,3419,	0,285469,
chr1	214490287	214726443	chr1:214490287..214495989-chr1:214723091..214726443,2	200	.	214490287	214726443	0	2	5702,3352,	0,232804,
chr1	214575822	214779175	chr1:214575822..214582134-chr1:214775756..214779175,3	200	.	214575822	214779175	0	2	6312,3419,	0,199934,
chr1	214575822	214726443	chr1:214575822..214582134-chr1:214723091..214726443,3	200	.	214575822	214726443	0	2	6312,3352,	0,147269,
chr1	214611007	214726443	chr1:214611007..214616229-chr1:214723091..214726443,4	200	.	214611007	214726443	0	2	5222,3352,	0,112084,
chr1	214617574	214779175	chr1:214617574..214623107-chr1:214775756..214779175,3	200	.	214617574	214779175	0	2	5533,3419,	0,158182,
chr1	218517698	218994318	chr1:218517698..218521173-chr1:218990349..218994318,3	200	.	218517698	218994318	0	2	3475,3969,	0,472651,
chr1	218517698	218890281	chr1:218517698..218521173-chr1:218888606..218890281,3	200	.	218517698	218890281	0	2	3475,1675,	0,370908,
chr1	219342479	219976546	chr1:219342479..219352250-chr1:219973411..219976546,2	200	.	219342479	219976546	0	2	9771,3135,	0,630932,
chr1	219342479	219959884	chr1:219342479..219352250-chr1:219955453..219959884,2	200	.	219342479	219959884	0	2	9771,4431,	0,612974,
chr1	219342479	219827337	chr1:219342479..219352250-chr1:219825889..219827337,2	200	.	219342479	219827337	0	2	9771,1448,	0,483410,
chr1	219342479	219750803	chr1:219342479..219352250-chr1:219747428..219750803,3	200	.	219342479	219750803	0	2	9771,3375,	0,404949,
chr1	219342479	219739258	chr1:219342479..219352250-chr1:219736545..219739258,5	200	.	219342479	219739258	0	2	9771,2713,	0,394066,
chr1	219342479	219731843	chr1:219342479..219352250-chr1:219727988..219731843,2	200	.	219342479	219731843	0	2	9771,3855,	0,385509,
chr1	219342479	219648819	chr1:219342479..219352250-chr1:219647549..219648819,2	200	.	219342479	219648819	0	2	9771,1270,	0,305070,
chr1	219342479	219582566	chr1:219342479..219352250-chr1:219580572..219582566,3	200	.	219342479	219582566	0	2	9771,1994,	0,238093,
chr1	219342479	219544586	chr1:219342479..219352250-chr1:219542903..219544586,2	200	.	219342479	219544586	0	2	9771,1683,	0,200424,
chr1	219342479	219538560	chr1:219342479..219352250-chr1:219533795..219538560,3	200	.	219342479	219538560	0	2	9771,4765,	0,191316,
chr1	219342479	219523546	chr1:219342479..219352250-chr1:219521747..219523546,3	200	.	219342479	219523546	0	2	9771,1799,	0,179268,
chr1	219342479	219506425	chr1:219342479..219352250-chr1:219504738..219506425,2	200	.	219342479	219506425	0	2	9771,1687,	0,162259,
chr1	219342479	219471051	chr1:219342479..219352250-chr1:219464290..219471051,4	200	.	219342479	219471051	0	2	9771,6761,	0,121811,
chr1	220443083	220886018	chr1:220443083..220447413-chr1:220882790..220886018,2	200	.	220443083	220886018	0	2	4330,3228,	0,439707,
chr1	224748359	225118515	chr1:224748359..224751850-chr1:225116363..225118515,2	200	.	224748359	225118515	0	2	3491,2152,	0,368004,
chr1	225614713	226071178	chr1:225614713..225617178-chr1:226069154..226071178,2	200	.	225614713	226071178	0	2	2465,2024,	0,454441,
chr1	225614713	226001651	chr1:225614713..225617178-chr1:225997344..226001651,2	200	.	225614713	226001651	0	2	2465,4307,	0,382631,
chr1	225838674	226113274	chr1:225838674..225842108-chr1:226108558..226113274,2	200	.	225838674	226113274	0	2	3434,4716,	0,269884,
chr1	225838674	226055717	chr1:225838674..225842108-chr1:226052596..226055717,2	200	.	225838674	226055717	0	2	3434,3121,	0,213922,
chr1	225941883	226132841	chr1:225941883..225943784-chr1:226125601..226132841,2	200	.	225941883	226132841	0	2	1901,7240,	0,183718,
chr1	225997344	226375593	chr1:225997344..226001651-chr1:226372963..226375593,2	200	.	225997344	226375593	0	2	4307,2630,	0,375619,
chr1	225997344	226216446	chr1:225997344..226001651-chr1:226215209..226216446,2	200	.	225997344	226216446	0	2	4307,1237,	0,217865,
chr1	225997344	226150635	chr1:225997344..226001651-chr1:226148800..226150635,2	200	.	225997344	226150635	0	2	4307,1835,	0,151456,
chr1	226593763	226749377	chr1:226593763..226597348-chr1:226741118..226749377,2	200	.	226593763	226749377	0	2	3585,8259,	0,147355,
chr1	226682073	226928628	chr1:226682073..226685911-chr1:226924760..226928628,2	200	.	226682073	226928628	0	2	3838,3868,	0,242687,
chr1	226738288	227014634	chr1:226738288..226739680-chr1:227010611..227014634,2	200	.	226738288	227014634	0	2	1392,4023,	0,272323,
chr1	226738288	226988527	chr1:226738288..226739680-chr1:226986101..226988527,2	200	.	226738288	226988527	0	2	1392,2426,	0,247813,
chr1	226813627	227509034	chr1:226813627..226818306-chr1:227504241..227509034,2	200	.	226813627	227509034	0	2	4679,4793,	0,690614,
chr1	226821673	227060038	chr1:226821673..226824397-chr1:227057195..227060038,2	200	.	226821673	227060038	0	2	2724,2843,	0,235522,
chr1	227130821	227509034	chr1:227130821..227135283-chr1:227504241..227509034,2	200	.	227130821	227509034	0	2	4462,4793,	0,373420,
chr1	227159679	227509034	chr1:227159679..227167174-chr1:227504241..227509034,3	200	.	227159679	227509034	0	2	7495,4793,	0,344562,
chr1	227750123	228123959	chr1:227750123..227752495-chr1:228121585..228123959,2	200	.	227750123	228123959	0	2	2372,2374,	0,371462,
chr1	227921177	228093457	chr1:227921177..227924796-chr1:228089084..228093457,2	200	.	227921177	228093457	0	2	3619,4373,	0,167907,
chr1	227957330	228137046	chr1:227957330..227962883-chr1:228131828..228137046,2	200	.	227957330	228137046	0	2	5553,5218,	0,174498,
chr1	227981768	228137046	chr1:227981768..227987293-chr1:228131828..228137046,5	200	.	227981768	228137046	0	2	5525,5218,	0,150060,
chr1	227981768	228127551	chr1:227981768..227987293-chr1:228124461..228127551,2	200	.	227981768	228127551	0	2	5525,3090,	0,142693,
chr1	228100179	228398491	chr1:228100179..228106600-chr1:228394440..228398491,2	200	.	228100179	228398491	0	2	6421,4051,	0,294261,
chr1	228131828	228464950	chr1:228131828..228137046-chr1:228458476..228464950,2	200	.	228131828	228464950	0	2	5218,6474,	0,326648,
chr1	228289793	228589196	chr1:228289793..228293229-chr1:228581004..228589196,3	200	.	228289793	228589196	0	2	3436,8192,	0,291211,
chr1	228349156	228555482	chr1:228349156..228355295-chr1:228552490..228555482,2	200	.	228349156	228555482	0	2	6139,2992,	0,203334,
chr1	228651139	229310544	chr1:228651139..228654524-chr1:229304856..229310544,3	200	.	228651139	229310544	0	2	3385,5688,	0,653717,
chr1	228673548	229409063	chr1:228673548..228676463-chr1:229405772..229409063,2	200	.	228673548	229409063	0	2	2915,3291,	0,732224,
chr1	228673548	229269108	chr1:228673548..228676463-chr1:229263093..229269108,2	200	.	228673548	229269108	0	2	2915,6015,	0,589545,
chr1	228741306	229310544	chr1:228741306..228743523-chr1:229304856..229310544,2	200	.	228741306	229310544	0	2	2217,5688,	0,563550,
chr1	228799868	229409063	chr1:228799868..228802115-chr1:229405772..229409063,2	200	.	228799868	229409063	0	2	2247,3291,	0,605904,
chr1	228870180	229479800	chr1:228870180..228872833-chr1:229476718..229479800,2	200	.	228870180	229479800	0	2	2653,3082,	0,606538,
chr1	228870180	229447680	chr1:228870180..228872833-chr1:229442738..229447680,2	200	.	228870180	229447680	0	2	2653,4942,	0,572558,
chr1	228870180	229385828	chr1:228870180..228872833-chr1:229383790..229385828,2	200	.	228870180	229385828	0	2	2653,2038,	0,513610,
chr1	228870180	229364398	chr1:228870180..228872833-chr1:229352370..229364398,4	200	.	228870180	229364398	0	2	2653,12028,	0,482190,
chr1	228870180	229336373	chr1:228870180..228872833-chr1:229334681..229336373,3	200	.	228870180	229336373	0	2	2653,1692,	0,464501,
chr1	228870180	229310544	chr1:228870180..228872833-chr1:229304856..229310544,4	200	.	228870180	229310544	0	2	2653,5688,	0,434676,
chr1	228870180	229301720	chr1:228870180..228872833-chr1:229299865..229301720,4	200	.	228870180	229301720	0	2	2653,1855,	0,429685,
chr1	228870180	229269108	chr1:228870180..228872833-chr1:229263093..229269108,2	200	.	228870180	229269108	0	2	2653,6015,	0,392913,
chr1	228870180	229082789	chr1:228870180..228872833-chr1:229079121..229082789,2	200	.	228870180	229082789	0	2	2653,3668,	0,208941,
chr1	228870180	229075003	chr1:228870180..228872833-chr1:229071758..229075003,3	200	.	228870180	229075003	0	2	2653,3245,	0,201578,
chr1	228870180	229040169	chr1:228870180..228872833-chr1:229036909..229040169,2	200	.	228870180	229040169	0	2	2653,3260,	0,166729,
chr1	228961097	229479800	chr1:228961097..228963232-chr1:229476718..229479800,2	200	.	228961097	229479800	0	2	2135,3082,	0,515621,
chr1	229159332	229409063	chr1:229159332..229161701-chr1:229405772..229409063,2	200	.	229159332	229409063	0	2	2369,3291,	0,246440,
chr1	229263093	229447680	chr1:229263093..229269108-chr1:229442738..229447680,2	200	.	229263093	229447680	0	2	6015,4942,	0,179645,
chr1	229273094	229447680	chr1:229273094..229276112-chr1:229442738..229447680,2	200	.	229273094	229447680	0	2	3018,4942,	0,169644,
chr1	229304856	229409063	chr1:229304856..229310544-chr1:229405772..229409063,4	200	.	229304856	229409063	0	2	5688,3291,	0,100916,
chr1	229642933	230249354	chr1:229642933..229645792-chr1:230247696..230249354,2	200	.	229642933	230249354	0	2	2859,1658,	0,604763,
chr1	229759704	230432978	chr1:229759704..229763102-chr1:230430924..230432978,2	200	.	229759704	230432978	0	2	3398,2054,	0,671220,
chr1	229759704	230205685	chr1:229759704..229763102-chr1:230202059..230205685,2	200	.	229759704	230205685	0	2	3398,3626,	0,442355,
chr1	229759704	230184248	chr1:229759704..229763102-chr1:230182570..230184248,2	200	.	229759704	230184248	0	2	3398,1678,	0,422866,
chr1	229759704	229779715	chr1:229759704..229763102-chr1:229775031..229779715,4	200	.	229759704	229779715	0	2	3398,4684,	0,15327,
chr1	230776943	230923704	chr1:230776943..230779416-chr1:230919772..230923704,2	200	.	230776943	230923704	0	2	2473,3932,	0,142829,
chr1	230919772	231165009	chr1:230919772..230923704-chr1:231162280..231165009,2	200	.	230919772	231165009	0	2	3932,2729,	0,242508,
chr1	230919772	231157225	chr1:230919772..230923704-chr1:231155948..231157225,2	200	.	230919772	231157225	0	2	3932,1277,	0,236176,
chr1	230973372	231378304	chr1:230973372..230975340-chr1:231374899..231378304,2	200	.	230973372	231378304	0	2	1968,3405,	0,401527,
chr1	231162280	231348141	chr1:231162280..231165009-chr1:231344295..231348141,2	200	.	231162280	231348141	0	2	2729,3846,	0,182015,
chr1	232915218	233087980	chr1:232915218..232918448-chr1:233085280..233087980,2	200	.	232915218	233087980	0	2	3230,2700,	0,170062,
chr1	232921938	233087980	chr1:232921938..232926478-chr1:233085280..233087980,2	200	.	232921938	233087980	0	2	4540,2700,	0,163342,
chr1	233059020	233465708	chr1:233059020..233064176-chr1:233463022..233465708,2	200	.	233059020	233465708	0	2	5156,2686,	0,404002,
chr1	233188020	233433492	chr1:233188020..233189645-chr1:233430262..233433492,2	200	.	233188020	233433492	0	2	1625,3230,	0,242242,
chr1	234548358	234750014	chr1:234548358..234550506-chr1:234743530..234750014,2	200	.	234548358	234750014	0	2	2148,6484,	0,195172,
chr1	234592419	234750014	chr1:234592419..234595508-chr1:234743530..234750014,2	200	.	234592419	234750014	0	2	3089,6484,	0,151111,
chr1	234613040	234863161	chr1:234613040..234616000-chr1:234857355..234863161,2	200	.	234613040	234863161	0	2	2960,5806,	0,244315,
chr1	234613040	234853620	chr1:234613040..234616000-chr1:234850640..234853620,3	200	.	234613040	234853620	0	2	2960,2980,	0,237600,
chr1	234633883	234863161	chr1:234633883..234638010-chr1:234857355..234863161,6	200	.	234633883	234863161	0	2	4127,5806,	0,223472,
chr1	234633883	234750014	chr1:234633883..234638010-chr1:234743530..234750014,11	200	.	234633883	234750014	0	2	4127,6484,	0,109647,
chr1	234654762	234863161	chr1:234654762..234658150-chr1:234857355..234863161,2	200	.	234654762	234863161	0	2	3388,5806,	0,202593,
chr1	234654762	234750014	chr1:234654762..234658150-chr1:234743530..234750014,5	200	.	234654762	234750014	0	2	3388,6484,	0,88768,
chr1	234666055	234863161	chr1:234666055..234670591-chr1:234857355..234863161,4	200	.	234666055	234863161	0	2	4536,5806,	0,191300,
chr1	234694707	234863161	chr1:234694707..234697800-chr1:234857355..234863161,2	200	.	234694707	234863161	0	2	3093,5806,	0,162648,
chr1	234713425	234750014	chr1:234713425..234714890-chr1:234743530..234750014,4	200	.	234713425	234750014	0	2	1465,6484,	0,30105,
chr1	234720321	234750014	chr1:234720321..234722942-chr1:234743530..234750014,9	200	.	234720321	234750014	0	2	2621,6484,	0,23209,
chr1	234734349	234750014	chr1:234734349..234737411-chr1:234743530..234750014,5	200	.	234734349	234750014	0	2	3062,6484,	0,9181,
chr1	234743530	234869869	chr1:234743530..234750014-chr1:234867146..234869869,7	200	.	234743530	234869869	0	2	6484,2723,	0,123616,
chr1	234743530	234863161	chr1:234743530..234750014-chr1:234857355..234863161,14	200	.	234743530	234863161	0	2	6484,5806,	0,113825,
chr1	234743530	234853620	chr1:234743530..234750014-chr1:234850640..234853620,7	200	.	234743530	234853620	0	2	6484,2980,	0,107110,
chr1	234743530	234847814	chr1:234743530..234750014-chr1:234844756..234847814,9	200	.	234743530	234847814	0	2	6484,3058,	0,101226,
chr1	234743530	234836569	chr1:234743530..234750014-chr1:234833788..234836569,5	200	.	234743530	234836569	0	2	6484,2781,	0,90258,
chr1	234743530	234820756	chr1:234743530..234750014-chr1:234814729..234820756,9	200	.	234743530	234820756	0	2	6484,6027,	0,71199,
chr1	234743530	234812249	chr1:234743530..234750014-chr1:234808007..234812249,9	200	.	234743530	234812249	0	2	6484,4242,	0,64477,
chr1	234743530	234777488	chr1:234743530..234750014-chr1:234774902..234777488,4	200	.	234743530	234777488	0	2	6484,2586,	0,31372,
chr1	235052279	235292690	chr1:235052279..235057441-chr1:235290584..235292690,2	200	.	235052279	235292690	0	2	5162,2106,	0,238305,
chr1	235473731	235669676	chr1:235473731..235475396-chr1:235666323..235669676,2	200	.	235473731	235669676	0	2	1665,3353,	0,192592,
chr1	244613470	244817951	chr1:244613470..244618912-chr1:244814767..244817951,2	200	.	244613470	244817951	0	2	5442,3184,	0,201297,
chr1	244825392	245136670	chr1:244825392..244832756-chr1:245132417..245136670,2	200	.	244825392	245136670	0	2	7364,4253,	0,307025,
chr1	244825392	245029621	chr1:244825392..244832756-chr1:245024514..245029621,2	200	.	244825392	245029621	0	2	7364,5107,	0,199122,
chr1	245024514	245246248	chr1:245024514..245029621-chr1:245244526..245246248,2	200	.	245024514	245246248	0	2	5107,1722,	0,220012,
chr1	245024514	245136670	chr1:245024514..245029621-chr1:245132417..245136670,4	200	.	245024514	245136670	0	2	5107,4253,	0,107903,
chr1	248901645	249154038	chr1:248901645..248904365-chr1:249150230..249154038,2	200	.	248901645	249154038	0	2	2720,3808,	0,248585,
chr1	848371	859571	chr1:848371..850101-chr1:852931..859571,6	200	.	848371	859571	0	2	1730,6640,	0,4560,
chr1	852931	871863	chr1:852931..859571-chr1:869229..871863,4	200	.	852931	871863	0	2	6640,2634,	0,16298,
chr1	893040	914201	chr1:893040..897704-chr1:908096..914201,4	200	.	893040	914201	0	2	4664,6105,	0,15056,
chr1	902799	914201	chr1:902799..906030-chr1:908096..914201,5	200	.	902799	914201	0	2	3231,6105,	0,5297,
chr1	929122	956883	chr1:929122..937557-chr1:954434..956883,7	200	.	929122	956883	0	2	8435,2449,	0,25312,
chr1	929122	950080	chr1:929122..937557-chr1:948359..950080,6	200	.	929122	950080	0	2	8435,1721,	0,19237,
chr1	948359	964765	chr1:948359..950080-chr1:960101..964765,4	200	.	948359	964765	0	2	1721,4664,	0,11742,
chr1	954434	1029655	chr1:954434..956883-chr1:1006971..1029655,8	200	.	954434	1029655	0	2	2449,22684,	0,52537,
chr1	979368	1029655	chr1:979368..983201-chr1:1006971..1029655,4	200	.	979368	1029655	0	2	3833,22684,	0,27603,
chr1	1001757	1029655	chr1:1001757..1005889-chr1:1006971..1029655,10	200	.	1001757	1029655	0	2	4132,22684,	0,5214,
chr1	1070688	1116159	chr1:1070688..1078194-chr1:1110920..1116159,7	200	.	1070688	1116159	0	2	7506,5239,	0,40232,
chr1	1070688	1102804	chr1:1070688..1078194-chr1:1091969..1102804,10	200	.	1070688	1102804	0	2	7506,10835,	0,21281,
chr1	1070688	1080924	chr1:1070688..1078194-chr1:1079192..1080924,5	200	.	1070688	1080924	0	2	7506,1732,	0,8504,
chr1	1079192	1102804	chr1:1079192..1080924-chr1:1091969..1102804,7	200	.	1079192	1102804	0	2	1732,10835,	0,12777,
chr1	1084660	1102804	chr1:1084660..1086771-chr1:1091969..1102804,13	200	.	1084660	1102804	0	2	2111,10835,	0,7309,
chr1	1091969	1168929	chr1:1091969..1102804-chr1:1165102..1168929,6	200	.	1091969	1168929	0	2	10835,3827,	0,73133,
chr1	1091969	1155598	chr1:1091969..1102804-chr1:1145941..1155598,13	200	.	1091969	1155598	0	2	10835,9657,	0,53972,
chr1	1091969	1136157	chr1:1091969..1102804-chr1:1134162..1136157,5	200	.	1091969	1136157	0	2	10835,1995,	0,42193,
chr1	1091969	1121235	chr1:1091969..1102804-chr1:1119899..1121235,5	200	.	1091969	1121235	0	2	10835,1336,	0,27930,
chr1	1091969	1119383	chr1:1091969..1102804-chr1:1117340..1119383,10	200	.	1091969	1119383	0	2	10835,2043,	0,25371,
chr1	1091969	1116159	chr1:1091969..1102804-chr1:1110920..1116159,14	200	.	1091969	1116159	0	2	10835,5239,	0,18951,
chr1	1091969	1107697	chr1:1091969..1102804-chr1:1105135..1107697,8	200	.	1091969	1107697	0	2	10835,2562,	0,13166,
chr1	1139664	1168929	chr1:1139664..1142669-chr1:1165102..1168929,4	200	.	1139664	1168929	0	2	3005,3827,	0,25438,
chr1	1139664	1155598	chr1:1139664..1142669-chr1:1145941..1155598,4	200	.	1139664	1155598	0	2	3005,9657,	0,6277,
chr1	1145941	1168929	chr1:1145941..1155598-chr1:1165102..1168929,7	200	.	1145941	1168929	0	2	9657,3827,	0,19161,
chr1	1193658	1245867	chr1:1193658..1197061-chr1:1215794..1245867,9	200	.	1193658	1245867	0	2	3403,30073,	0,22136,
chr1	1207484	1245867	chr1:1207484..1210739-chr1:1215794..1245867,15	200	.	1207484	1245867	0	2	3255,30073,	0,8310,
chr1	1215794	1293229	chr1:1215794..1245867-chr1:1273560..1293229,13	200	.	1215794	1293229	0	2	30073,19669,	0,57766,
chr1	1215794	1262019	chr1:1215794..1245867-chr1:1259028..1262019,6	200	.	1215794	1262019	0	2	30073,2991,	0,43234,
chr1	1259028	1293229	chr1:1259028..1262019-chr1:1273560..1293229,8	200	.	1259028	1293229	0	2	2991,19669,	0,14532,
chr1	1526144	1552004	chr1:1526144..1527848-chr1:1549906..1552004,4	200	.	1526144	1552004	0	2	1704,2098,	0,23762,
chr1	1529067	1552004	chr1:1529067..1537566-chr1:1549906..1552004,6	200	.	1529067	1552004	0	2	8499,2098,	0,20839,
chr1	1708427	1729113	chr1:1708427..1711704-chr1:1724087..1729113,6	200	.	1708427	1729113	0	2	3277,5026,	0,15660,
chr1	1978948	2009629	chr1:1978948..1983027-chr1:1998173..2009629,4	200	.	1978948	2009629	0	2	4079,11456,	0,19225,
chr1	2143892	2162049	chr1:2143892..2147492-chr1:2157849..2162049,7	200	.	2143892	2162049	0	2	3600,4200,	0,13957,
chr1	2306889	2346095	chr1:2306889..2311608-chr1:2342737..2346095,4	200	.	2306889	2346095	0	2	4719,3358,	0,35848,
chr1	2331083	2346095	chr1:2331083..2334981-chr1:2342737..2346095,4	200	.	2331083	2346095	0	2	3898,3358,	0,11654,
chr1	2516632	2537392	chr1:2516632..2519564-chr1:2535176..2537392,4	200	.	2516632	2537392	0	2	2932,2216,	0,18544,
chr1	3477195	3504246	chr1:3477195..3480102-chr1:3482557..3504246,5	200	.	3477195	3504246	0	2	2907,21689,	0,5362,
chr1	3540150	3570513	chr1:3540150..3542926-chr1:3565223..3570513,5	200	.	3540150	3570513	0	2	2776,5290,	0,25073,
chr1	3565223	3593828	chr1:3565223..3570513-chr1:3588423..3593828,4	200	.	3565223	3593828	0	2	5290,5405,	0,23200,
chr1	3565223	3587858	chr1:3565223..3570513-chr1:3584090..3587858,7	200	.	3565223	3587858	0	2	5290,3768,	0,18867,
chr1	6319851	6333242	chr1:6319851..6323575-chr1:6327743..6333242,6	200	.	6319851	6333242	0	2	3724,5499,	0,7892,
chr1	6503008	6552509	chr1:6503008..6510834-chr1:6549021..6552509,5	200	.	6503008	6552509	0	2	7826,3488,	0,46013,
chr1	6638483	6668254	chr1:6638483..6641155-chr1:6667039..6668254,4	200	.	6638483	6668254	0	2	2672,1215,	0,28556,
chr1	8466370	8486787	chr1:8466370..8469872-chr1:8482716..8486787,4	200	.	8466370	8486787	0	2	3502,4071,	0,16346,
chr1	8482716	8513102	chr1:8482716..8486787-chr1:8509235..8513102,7	200	.	8482716	8513102	0	2	4071,3867,	0,26519,
chr1	8482716	8503298	chr1:8482716..8486787-chr1:8499445..8503298,4	200	.	8482716	8503298	0	2	4071,3853,	0,16729,
chr1	8875266	8883905	chr1:8875266..8879195-chr1:8881248..8883905,11	200	.	8875266	8883905	0	2	3929,2657,	0,5982,
chr1	8937383	8958126	chr1:8937383..8940454-chr1:8955615..8958126,5	200	.	8937383	8958126	0	2	3071,2511,	0,18232,
chr1	9579500	9656112	chr1:9579500..9582375-chr1:9648394..9656112,5	200	.	9579500	9656112	0	2	2875,7718,	0,68894,
chr1	9637043	9656112	chr1:9637043..9638634-chr1:9648394..9656112,4	200	.	9637043	9656112	0	2	1591,7718,	0,11351,
chr1	9648394	9675420	chr1:9648394..9656112-chr1:9672531..9675420,9	200	.	9648394	9675420	0	2	7718,2889,	0,24137,
chr1	9648394	9671104	chr1:9648394..9656112-chr1:9669630..9671104,4	200	.	9648394	9671104	0	2	7718,1474,	0,21236,
chr1	10092546	10108013	chr1:10092546..10095119-chr1:10105188..10108013,5	200	.	10092546	10108013	0	2	2573,2825,	0,12642,
chr1	10762412	10857898	chr1:10762412..10766157-chr1:10853597..10857898,5	200	.	10762412	10857898	0	2	3745,4301,	0,91185,
chr1	10837125	10857898	chr1:10837125..10839696-chr1:10853597..10857898,5	200	.	10837125	10857898	0	2	2571,4301,	0,16472,
chr1	10853597	10876784	chr1:10853597..10857898-chr1:10872300..10876784,4	200	.	10853597	10876784	0	2	4301,4484,	0,18703,
chr1	11105020	11121293	chr1:11105020..11106835-chr1:11118393..11121293,4	200	.	11105020	11121293	0	2	1815,2900,	0,13373,
chr1	11118393	11133410	chr1:11118393..11121293-chr1:11130489..11133410,4	200	.	11118393	11133410	0	2	2900,2921,	0,12096,
chr1	11304638	11336671	chr1:11304638..11311961-chr1:11332475..11336671,15	200	.	11304638	11336671	0	2	7323,4196,	0,27837,
chr1	11304638	11323656	chr1:11304638..11311961-chr1:11321298..11323656,6	200	.	11304638	11323656	0	2	7323,2358,	0,16660,
chr1	11321298	11400085	chr1:11321298..11323656-chr1:11394323..11400085,6	200	.	11321298	11400085	0	2	2358,5762,	0,73025,
chr1	11321298	11384339	chr1:11321298..11323656-chr1:11381182..11384339,5	200	.	11321298	11384339	0	2	2358,3157,	0,59884,
chr1	11332475	11400085	chr1:11332475..11336671-chr1:11394323..11400085,5	200	.	11332475	11400085	0	2	4196,5762,	0,61848,
chr1	11705188	11776029	chr1:11705188..11716098-chr1:11773873..11776029,5	200	.	11705188	11776029	0	2	10910,2156,	0,68685,
chr1	11705188	11754083	chr1:11705188..11716098-chr1:11749855..11754083,4	200	.	11705188	11754083	0	2	10910,4228,	0,44667,
chr1	11849954	11868388	chr1:11849954..11852979-chr1:11864280..11868388,6	200	.	11849954	11868388	0	2	3025,4108,	0,14326,
chr1	11864280	11880370	chr1:11864280..11868388-chr1:11878712..11880370,5	200	.	11864280	11880370	0	2	4108,1658,	0,14432,
chr1	11967064	12005385	chr1:11967064..11970906-chr1:12003282..12005385,4	200	.	11967064	12005385	0	2	3842,2103,	0,36218,
chr1	11967064	11978953	chr1:11967064..11970906-chr1:11977274..11978953,4	200	.	11967064	11978953	0	2	3842,1679,	0,10210,
chr1	12100406	12121166	chr1:12100406..12102970-chr1:12112923..12121166,4	200	.	12100406	12121166	0	2	2564,8243,	0,12517,
chr1	12204613	12253035	chr1:12204613..12207580-chr1:12244124..12253035,4	200	.	12204613	12253035	0	2	2967,8911,	0,39511,
chr1	12217625	12253035	chr1:12217625..12219359-chr1:12244124..12253035,9	200	.	12217625	12253035	0	2	1734,8911,	0,26499,
chr1	12217625	12226311	chr1:12217625..12219359-chr1:12224289..12226311,5	200	.	12217625	12226311	0	2	1734,2022,	0,6664,
chr1	12224289	12253035	chr1:12224289..12226311-chr1:12244124..12253035,4	200	.	12224289	12253035	0	2	2022,8911,	0,19835,
chr1	12289647	12312524	chr1:12289647..12291995-chr1:12310558..12312524,4	200	.	12289647	12312524	0	2	2348,1966,	0,20911,
chr1	12536830	12572444	chr1:12536830..12539508-chr1:12569706..12572444,4	200	.	12536830	12572444	0	2	2678,2738,	0,32876,
chr1	12561058	12572444	chr1:12561058..12563749-chr1:12569706..12572444,6	200	.	12561058	12572444	0	2	2691,2738,	0,8648,
[truncated: 24,497 more rows]
